# Supplementary material for: N-Glycoproteome of E14.Tg2a Mouse Embryonic Stem Cells
Source: PLoS One. 2013 Feb 6;8(2):e55722. doi: 10.1371/journal.pone.0055722 (PMC3565968; doi:10.1371/journal.pone.0055722)
Supplement: Table S1 — The total identified peptides, proteins and glycoproteins. (XLS) [file pone.0055722.s001.xls]

## Sheet: total
group probability	protein IPI ID	description	total spectra counts	putative N-glycomotifs in protein	detected N-glycomotifs in peptides	Potentially biased glycosylation sites	peptide sequence*
1	IPI00108041,IPI00331631	Stromal interaction molecule 1 precursor,Stromal interaction molecule 1	10	4	1	0	LAVTN[115]TTM[147]TGTVLK
							LAVTNTTM[147]TGTVLK
1	IPI00108811	Glucosylceramidase precursor	61	5	2	0	DLGPALAN[115]SSHDVK
							VYTYADTPNDFQLSN[115]FSLPEEDTK
							VYTYADTPNDFQLSNFSLPEEDTK
							DLGPALANSSHDVK
							TPNDFQLSN[115]FSLPEEDTK
							GPALANSSHDVK
							DLGPALANSSHD
							RM[147]ELSVGAIQAN[115]R
1	IPI00108844	Cation-dependent mannose-6-phosphate receptor precursor	93	5	4	1	EASNHSSGAGLVQINK
							EASN[115]HSSGAGLVQINK
							EASN[115]HSSGAGLVQIN[115]K
							IN[115]ETHIFNGSN
							LRPLFN[115]K
							SNHSSGAGLVQINK
							HSSGAGLVQINK
1	IPI00109205,IPI00138042,IPI00762142,IPI00881858	Isoform 1 of Prolyl 3-hydroxylase 1 precursor,leprecan 1 isoform 1,Isoform 3 of Prolyl 3-hydroxylase 1 precursor	7	3	1	0	M[147]YYN[115]VTEK
							M[147]YYNVTEK
1	IPI00109375,IPI00223489	Isoform Beta of Poliovirus receptor-related protein 2 precursor,Isoform Alpha of Poliovirus receptor-related protein 2 precursor	31	3	3	1	M[147]VN[115]TTFICTATNAVGTGR
							M[147]VN[115]TTFICTATN[115]AVGTGR
							M[147]VNTTFICTATNAVGTGR
							VEDEGNYTCEFATFPN[115]GTR
							MVNTTFICTATNAVGTGR
1	IPI00109727	Thy-1 membrane glycoprotein precursor	19	4	1	0	VLTLAN[115]FTTK
							VLTLANFTTK
1	IPI00110852,IPI00755329	Translocon-associated protein alpha, muscle specific isoform,similar to signal sequence receptor, alpha,Translocon-associated protein subunit alpha precursor	14	2	2	0	DLNGNVFQDAVFN[115]QTVTVIER
							DLNGN[115]VFQDAVFN[115]QTVTVIER
							YPQDYQFYIQNFTALPLNTVVPPQR
							YPQDYQFYIQN[115]FTALPLNTVVPPQR
1	IPI00111013,IPI00404551,IPI00881091,IPI00927957	Cathepsin D precursor,B6-derived CD11 +ve dendritic cells cDNA, RIKEN full-length enriched library, clone:F730002E02 product:cathepsin D, full insert sequence	31	2	1	0	YYHGELSYLN[115]VTR
							YYHGELSYLN[115]VTRK
							FDGILGM[147]GYPHISVNNVLPVFDNLM[147]QQK
							HGELSYLNVTR
							KYYHGELSYLN[115]VTR
1	IPI00112614,IPI00889843	ATP-binding cassette sub-family A member 1	15	23	5	1	EAFNETNQAIQTISR
							VFLQGYQLHLASLCNGSK
							VFLQGYQLHLASLCN[115]GSK
							ALFGGNNTEEDVDTFYDNSTTPYCNDLM[147]K
							GENPSQYGITAFNHPLNLTK
							ALFGGNNTEEDVDTFYDN[115]STTPYCNDLM[147]K
							GENPSQYGITAFNHPLN[115]LTK
							YPTPGEAPGVVGNFNK
							QN[115]LGVCPQHN[115]VLFDM[147]L
1	IPI00113528,IPI00226260,IPI00990725	Transmembrane 9 superfamily protein member 3 precursor,10 day old male pancreas cDNA, RIKEN full-length enriched library, clone:1810073M23 product:TRANSMEMBRANE 9 SUPERFAMILY PROTEIN MEMBER 3 homolog	17	2	1	0	IVDVN[115]LTSEGK
							IVDVNLTSEGK
1	IPI00113726	Laminin alpha-1 chain precursor	58	45	16	3	ELAAAAN[115]ESAVK
							VFN[115]TSEDLSR
							VQEEQNVTSELIAK
							PLEAGHCDSVTGECLK
							EANSLLSN[115]HSEK
							VCDGN[115]STNPR
							EANSLLSNHSEK
							N[115]SSGILLVALGK
							VCDGNSTNPR
							VCDGNSTN[115]PR
							VQEEQN[115]VTSELIAK
							IAN[115]ISM[147]EVGR
							NSSGILLVALGK
							AFM[147]TVDGQESPSVTVVGNATTLDVER
							VLDINN[115]STLM[147]FVGGLGGQIK
							ERN[115]FTEM[147]QQN[115]ATLELK
							VN[115]ATVQETNDLLHNSTM[147]TTLLAGR
							VNATVQETNDLLHN[115]STM[147]TTLLAGR
							ERN[115]FTEM[147]QQNATLELK
							EAN[115]SLLSNHSEK
							ELAAAANESAVK
							GILENLEN[115]TTK
							KDFQPPVSALQSM[147]HQNISSLLGLIK
							DFQPPVSALQSM[147]HQNISSLLGLIK
							N[115]DLLHN[115]STM[147]TTLLAGR
							TQEPDNLLFYLGSSSSSDFL
1	IPI00113869,IPI00408495,IPI00462199	Isoform 2 of Basigin precursor,Isoform 1 of Basigin precursor,Basigin (Fragment)	50	4	3	0	TSDTGEEEAITN[115]STEANGK
							QTSVQEVNSKTQLTCSLNSSGVDIVGHR
							PGTYVCN[115]ATNAQGTTR
							SDTGEEEAITNSTEAN[115]GK
							PGTYVCNATNAQGTTR
							VN[115]VDPGTYVCN[115]ATNAQGTTR
							TGEEEAITN[115]STEAN[115]GK
							N[115]SSGVDIVGHR
							PGTYVCNATN[115]AQGTTR
							KTSDTGEEEAITNSTEAN[115]GK
							SSGVDIVGHR
							SN[115]LDVN[115]VDPGTYVCN[115]ATNAQGTTR
1	IPI00114044,IPI00929892	Alpha-mannosidase 2	6	3	3	0	FAVESLVPSSLSLM[147]HSPPDAQN[115]M[147]SEVSLSPM[147]EISTFR
							GSPGNASQGSIHLHSPQLALQADPR
							DSVINLSESVEDGPR
							GSPGN[115]ASQGSIHLHSPQLALQADPR
							GSPGN[115]ASQGSIHLHSPQLALQAD
1	IPI00114256,IPI00380812,IPI00881694	Isoform 1 of Synaptophysin-like protein 1,Isoform 2 of Synaptophysin-like protein 1	52	4	1	0	N[115]QTVTATFGYPFR
							VGVNKN[115]QTVTATFGYPFR
							VGVN[115]KN[115]QTVTATFGYPFR
							NQTVTATFGYPFR
							VGVNKNQTVTATFGYPFR
							VGVN[115]KNQTVTATFGYPFR
1	IPI00114274,IPI00454115,IPI00989980	Semaphorin-4D precursor,Sema domain, immunoglobulin domain (Ig), transmembrane domain (TM) and short cytoplasmic domain, (Semaphorin) 4D	16	8	3	0	DVN[115]YTQIVVDR
							AAN[115]YTSSLNLPDK
							DVNYTQIVVDR
							AANYTSSLNLPDK
							EAVFAVNALN[115]ISEK
							EAVFAVN[115]ALN[115]ISEK
							KDVNYTQIVVDR
1	IPI00114641,IPI00930882	CD98 heavy chain	204	7	4	1	LM[147]NAPLYLAEWQN[115]ITK
							LM[147]N[115]APLYLAEWQN[115]ITK
							NQKDEINETDLK
							APLM[147]PWNESSIFHIPR
							APLM[147]PWN[115]ESSIFHIPRPVSLN[115]M[147]TVK
							LM[147]NAPLYLAEWQNITK
							APLM[147]PWNESSIFHIPRPVSLN[115]M[147]TVK
							APLM[147]PWN[115]ESSIFHIPRPVSLNM[147]TVK
							NQKDEIN[115]ETDLK
							APLM[147]PWN[115]ESSIFHIPR
							APLYLAEWQN[115]ITK
							DEINETDLK
							PVSLN[115]M[147]TVK
							N[115]ESSIFHIPRPVSLN[115]M[147]TVK
							HIPRPVSLN[115]M[147]TVK
							PVSLNM[147]TVK
							APLM[147]PWNESSIFHIPRPVSLNM[147]TVK
							N[115]QKDEINETDLK
							YLAEWQNITK
							IPRPVSLN[115]M[147]TVK
							YLAEWQN[115]ITK
							APLM[147]PWNESSIF
							ESSIFHIPRPVSLN[115]M[147]TVK
1	IPI00114810	Suppressor of tumorigenicity protein 14	39	6	2	0	VIN[115]QTTCEDLM[147]PQQITPR
							VINQTTCEDLM[147]PQQITPR
							ITNEIFLDAYENSTSTEFISLASQVK
							ITN[115]EIFLDAYEN[115]STSTEFISLASQVK
							ITNEIFLDAYEN[115]STSTEFISLASQVK
1	IPI00115558	tumor-associated calcium signal transducer 1	122	2	2	0	NIM[147]YENNVITIDLM[147]QN[115]SSQK
							QCNGTATCWCVNTAGVR
							FIKNIMYENNVITIDLM[147]QNSSQK
							N[115]IM[147]YEN[115]N[115]VITIDLM[147]QN[115]SSQK
							NIM[147]YENNVITIDLM[147]QNSSQK
							NIM[147]YEN[115]NVITIDLM[147]QN[115]SSQK
							NIM[147]YENN[115]VITIDLM[147]QN[115]SSQK
							N[115]IM[147]YEN[115]NVITIDLM[147]QN[115]SSQK
							QCN[115]GTATCWCVNTAGVR
							NIM[147]YEN[115]N[115]VITIDLM[147]QN[115]SSQK
							N[115]IM[147]YENNVITIDLM[147]QN[115]SSQK
							QCN[115]GTATCWCVN[115]TAGVR
							GESLFHSSK
1	IPI00115854	tumor-associated calcium signal transducer 2	6	4	1	0	AFN[115]HSDLDSELR
							AFNHSDLDSELRR
							AFN[115]HSDLDSELRR
							RAFN[115]HSDLDSELR
1	IPI00116921,IPI00856595,IPI01008227	Scavenger receptor class B member 1	6	11	4	0	FTAPDTLFANGSVYPPNEGFCPCR
							EHSLFLDIHPVTGIPM[147]N[115]CSVK
							ESGIQNVSTCR
							EHSLFLDIHPVTGIPM[147]NCSVK
							LTYN[115]ESR
1	IPI00117016	DNA replication licensing factor MCM4	11	4	0	0	HIDVIHYR
							TTIENIQLPHTLLSR
							TGIVDISILTTGMSATSR
							TTIEN[115]IQLPHTLLSR
1	IPI00117534	Acid sphingomyelinase-like phosphodiesterase 3b precursor	11	5	2	0	LGDVLSN[115]ASR
							ISDLHLDPN[115]YTVSK
							FWHISDLHLDPN[115]YTVSK
							PN[115]YTVSK
							HISDLHLDPN[115]YTVSK
1	IPI00117630,IPI00230018,IPI00230019,IPI00230020,IPI00230021,IPI00230023,IPI00469221,IPI00474081,IPI01008339,IPI01008553,IPI01008614	Isoform 7 of Inositol 1,4,5-trisphosphate receptor type 1,Isoform 3 of Inositol 1,4,5-trisphosphate receptor type 1,Isoform 4 of Inositol 1,4,5-trisphosphate receptor type 1,Isoform 5 of Inositol 1,4,5-trisphosphate receptor type 1,Isoform 6 of Inositol 1,4,5-trisphosphate receptor type 1,Isoform 8 of Inositol 1,4,5-trisphosphate receptor type 1,Isoform 1 of Inositol 1,4,5-trisphosphate receptor …	7	19	1	0	VETGEN[115]CTSPAPK
							VETGENCTSPAPK
1	IPI00118069,IPI00462790	Tissue factor precursor,Coagulation factor III	37	4	3	0	PTN[115]YTYTVQISDR
							AFN[115]LTWISTDFK
							AFNLTWISTDFK
							KN[115]GTFLTLR
							PTNYTYTVQISDR
							LEWQPKPTN[115]YTYTVQISDR
							KNGTFLTLR
1	IPI00118384	14-3-3 protein epsilon	9	2	0	0	AAFDDAIAELDTLSEESYK
							KAAFDDAIAELDTLSEESYK
							HLIPAANTGESK
1	IPI00118413	Thrombospondin 1,similar to thrombospondin 1	22	4	2	0	VVN[115]STTGPGEHLR
							VVNGSSPAIR
1	IPI00118475	Urokinase plasminogen activator surface receptor, GPI-anchored form precursor	37	7	3	0	GPM[147]NQCLVATGLDVLGN[115]R
							GCGSLPGCPGTAGFHSN[115]QTFHFLK
							CCN[115]YTHCN[115]GGPVLDLQSFPPNG
1	IPI00118674,IPI00928374	Nicastrin precursor	41	16	5	0	GCQSSISGDTGVIHVVEK
							LKPIN[115]TSVGLEPDVR
							LLN[115]ATHQIGCQSSISGDTGVIHVVEK
							ALYELAGGTN[115]FSSSIQADPQTVTR
							LLN[115]ATHQIGCQSSISGDTGVIHVVEKEEDLK
							N[115]ISGVVLADHSGSFHN[115]R
							ALYELAGGTNFSSSIQADPQTVTR
							N[115]ISGVVLADHSGSFHNR
							LLN[115]ATHQIG
							PINTSVGLEPDVR
							IYIPLN[115]K
							LLNATHQIG
							PM[147]SQKN[115]ESVK
							PM[147]SQKNESVK
1	IPI00119063	AM2 receptor	62	51	11	0	GVTHLN[115]ISGLK
							KLNLDGSN[115]YTLLK
							M[147]HLN[115]GSNVQVLHR
							FN[115]STEYQVVTR
							IETILLN[115]GTDR
							LTSCATN[115]ASM[147]CGDEAR
							DGSCIGN[115]SSR
							LTSCATNASM[147]CGDEAR
							IETILLNGTDR
							FNSTEYQVVTR
							LNLDGSNYTLLK
							N[115]STTLVM[147]HM[147]K
							M[147]HLNGSNVQVLHR
							GVTHLNISGLK
							DGSCIGNSSR
							AVN[115]SSCR
							GPCSHLCLINYN[115]R
							LHKDN[115]TTCYEFK
							M[147]HLN[115]GSN[115]VQVLHR
							M[147]HLNGSN[115]VQVLHR
							AFIN[115]GTGVETVVSADLPNA
							FNSTEYQVV
1	IPI00120155	Interleukin-6 receptor subunit beta precursor	7	12	1	0	VKPTPPYN[115]LSVTNSEELSSILK
							VKPTPPYNLSVTNSEELSSILK
							VKPTPPYN[115]LSVTN[115]SEELSSILK
1	IPI00120222	Ephrin type-A receptor 1 precursor	6	4	3	0	GVHFSPAASGLTTSTVQVQGLEPYANYTFTVK
							GVHFSPAASGLTTSTVQVQGLEPYAN[115]YTFTVK
							APGEGPQVACTRPPSAPQN[115]LSFSTSGTQLSLR
							N[115]PGGNLSYELHVLNQDEE
1	IPI00120225,IPI00987488,IPI01008146	Insulin-like growth factor 1 receptor precursor	30	17	6	1	PVFFYVPAK
							DVM[147]QVANTTM[147]SSR
							DVM[147]QVAN[115]TTM[147]SSR
							WNPPTLPN[115]GN[115]LSYYIVR
							IQATSLSGNGSWTDPVFFYVPAK
							LNPGNYTAR
							LNPGN[115]YTAR
							TNASVPSIPLDVLSASN[115]SS
							IQATSLSGNGS
1	IPI00120590,IPI00754025	Mast/stem cell growth factor receptor precursor,10 days neonate medulla oblongata cDNA, RIKEN full-length enriched library, clone:B830009P17 product:kit oncogene, full insert sequence	34	10	5	1	CTTPVSPVDVQVQN[115]VSVSPFGK
							VDDSGVFM[147]CYANNTFGSAN[115]VTTTLK
							CTTPVSPVDVQVQNVSVSPFGK
							VDDSGVFM[147]CYANN[115]TFGSANVTTTLK
							VDDSGVFM[147]CYANNTFGSANVTTTLK
							VDDSGVFM[147]CYAN[115]NTFGSANVTTTLK
							CPLTDPQVSN[115]YSLIECDGK
							VDDSGVFM[147]CYAN[115]NTFGSAN[115]VTTTLK
							PQVSN[115]YSLIECDGK
							HN[115]GTVECK
							HNGTVECK
1	IPI00120719	Cytochrome c oxidase subunit 5A, mitochondrial precursor,cytochrome c oxidase, subunit Va	2	0	0	0	HGSHETDEEFDAR
1	IPI00120769,IPI00416751,IPI00986709	TIB-55 BB88 cDNA, RIKEN full-length enriched library, clone:I730044C04 product:solute carrier family 29 (nucleoside transporters), member 1, full insert sequence,NOD-derived CD11c +ve dendritic cells cDNA, RIKEN full-length enriched library, clone:F630104H10 product:solute carrier family 29	19	3	1	0	LDVSQNVSSDTDQSCESTK
							LDVSQN[115]VSSDTDQSCESTK
							VSQN[115]VSSDTDQSCESTK
							REESGVPGPNSPPTNR
1	IPI00120793	Major prion protein precursor	12	2	1	0	GEN[115]FTETDVK
							GENFTETDVK
1	IPI00120907,IPI00816866	Oligopeptide transporter, small intestine isoform	9	7	2	0	LTSIN[115]ISSSGSPGVTTVAHDFEQGHR
							QYTINTTAVAPTCLTDFK
1	IPI00121279	Mesothelin precursor	3	4	2	0	ACSAFQNVSGLEYFEK
							ALSQHN[115]VSM[147]DIATFK
1	IPI00121338,IPI00133421,IPI00266699,IPI00856197,IPI00986009	CDE1-binding protein CDEBP,Aplp2 protein,Amyloid-like protein 2, isoform 751	4	1	1	0	RN[115]QSLSLLYK
1	IPI00121362,IPI00316159	F11 receptor,Junctional adhesion molecule A precursor	99	2	2	0	AFM[147]N[115]SSFTIDPK
							KGSVYTAQSDVQVPEN[115]ESIK
							AFM[147]NSSFTIDPK
							AFM[147]N[115]SSFTID
							AFM[147]NSSFTID
							VQVPEN[115]ESIK
							KGSVYTAQSDVQVPENESIK
1	IPI00121378,IPI00986486,IPI00986866	CD166 antigen precursor	18	8	2	0	IIISPEEN[115]VTLTCTAENQLER
							IIISPEENVTLTCTAENQLER
							LSLSEN[115]YTLSIANAK
							LSLSENYTLSIANAK
							SDIQM[147]PFTCSVTYYGPSGQK
							SVQYDDVPEYK
1	IPI00121550	Sodium/potassium-transporting ATPase subunit beta-1	41	3	2	0	ESLETYPLM[147]M[147]K
							FKLDWLGN[115]CSGLN[115]DDSYGYR
							LAVQFTN[115]LTVDTEIR
							LDWLGNCSGLNDDSYGYR
							LDWLGNCSGLN[115]DDSYGYR
							LDWLGN[115]CSGLNDDSYGYR
							LDWLGN[115]CSGLN[115]DDSYGYR
							YLQPLLAVQFTN[115]LTVDTEIR
							LAVQFTNLTVDTEIR
1	IPI00121627	Cleft lip and palate transmembrane protein 1 homolog,58 kDa protein	23	6	1	0	DYYPINESLASLPLR
							DYYPIN[115]ESLASLPLR
1	IPI00122017,IPI00987665	CUB domain-containing protein 1 precursor	8	14	5	1	ASVSFLNFN[115]VSNCER
							ASVSFLNFNVSNCER
							IGTFCSN[115]GTVSR
							IGTFCSNGTVSR
							PQDESN[115]KTYM[147]VDLSR
							NVSGFSIANRSSIK
1	IPI00122257,IPI00459752	5'-nucleotidase precursor,10 days neonate cerebellum cDNA, RIKEN full-length enriched library, clone:B930026A07 product:5' nucleotidase, full insert sequence	26	4	2	0	LDN[115]YSTQELGR
							GNVITSYGNPILLN[115]SSIPEDATIK
							VEFDDKGNVITSYGNPILLN[115]SSIPEDATIK
							VEFDDKGNVITSYGNPILLNSSIPEDATIK
							IKLDN[115]YSTQELGR
							LDNYSTQELGR
							GNVITSYGNPILLNSSIPEDATIK
1	IPI00122273	Dystroglycan precursor	15	6	2	1	N[115]CSSITLQN[115]ITR
							NCSSITLQN[115]ITR
							LAFAFGDRN[115]CSSITLQN[115]ITR
							AFGDRN[115]CSSITLQN[115]ITR
							AFGDRN[115]CSSITLQNITR
1	IPI00122399,IPI00990160	Golgi apparatus protein 1 precursor	21	5	4	0	GN[115]ITEYQCHQYITK
							LNLTTDPK
							LN[115]LTTDPK
							LCHTHGWN[115]ETSELM[147]PPGAVFSCLYR
							N[115]DTLQEAK
							GNITEYQCHQYITK
							NDTLQEAK
1	IPI00122493	FK506-binding protein 10 precursor	38	7	3	0	YHYN[115]GSLM[147]DGTLFDSSYSR
							YHYN[115]CSLLDGTR
							YHYNGSLMDGTLFDSSYSR
							YHYN[115]GTFEDGK
							YHYN[115]GTFEDGKK
							YHYNGTFEDGKK
							YHYNGTFEDGK
							YHYNGSLM[147]DGTLFDSSYSR
							GTLFDSSYSR
1	IPI00122522	Gamma-glutamyltranspeptidase 1 precursor	8	7	2	0	AFYNGSLTAQIVK
							AFYN[115]GSLTAQIVK
							LHNQLLPN[115]TTTVEK
							LHNQLLPNTTTVEK
1	IPI00122971,IPI00230665,IPI00830721,IPI00900395,IPI00975136,IPI00989517,IPI01008428	Isoform N-CAM 180 of Neural cell adhesion molecule 1, 180 kDa isoform precursor,Isoform N-CAM 140 of Neural cell adhesion molecule 1, 180 kDa isoform precursor,Neural cell adhesion molecule 1, 120 kDa isoform precursor	44	10	2	0	DGQLLPSSNYSNIK
							DGQLLPSSNYSN[115]IK
							DGQLLPSSN[115]YSN[115]IK
							IYNTPSASYLEVTPDSENDFGNYN[115]CTAVNR
							DGQLLPSSN[115]YSNIK
							IYNTPSASYLEVTPDSENDFGNYNCTAVNR
							IYNTPSASYLEVTPDSEN[115]DFGNYNCTAVNR
1	IPI00123040,IPI00989102	Receptor-type tyrosine-protein phosphatase kappa precursor	17	16	5	0	APQHVVNHLPPYTN[115]VSLK
							GPLANPIWN[115]VTGFTGR
							IAVDWESLGYN[115]ITR
							GPLANPIWNVTGFTGR
							LGDVEVNAGQNATFQCIATGR
							ENDTHCIDFSYLLYSQK
							IAVDWESLGYNITR
							APQHVVNHLPPYTNVSLK
							GPLAN[115]PIWNVTGFTGR
							LGDVEVNAGQN[115]ATFQCIATGR
							LQLPTM[147]KEN[115]DTHCIDFSYLLYSQK
1	IPI00123342	Activated spleen cDNA, RIKEN full-length enriched library, clone:F830010A06 product:hypoxia up-regulated 1, full insert sequence	107	9	6	0	EN[115]GTDAVQEEEESPAEGSK
							VFGSQN[115]LTTVK
							AEPPLNASAGDQEEK
							ENGTDAVQEEEESPAEGSK
							LSALDNLLNHSSIFLK
							LSALDNLLN[115]HSSIFLK
							LSALDN[115]LLNHSSIFLK
							AEPPLN[115]ASAGDQEEK
							VFGSQNLTTVK
							FQISPQLQFSPEEVLGM[147]VLN[115]YSR
							N[115]ATLAEQAK
							LSALDN[115]LLN[115]HSSIFLK
							PPLN[115]ASAGDQEEK
1	IPI00123428,IPI00407823,IPI00466061,IPI00918835,IPI00918917	Slc39a14 protein,MKIAA0062 protein,FAD123	27	5	2	0	YGKN[115]DSLTLTQLK
							DN[115]VSQPK
							YGKNDSLTLTQLK
							VGVGRDN[115]VSQPK
1	IPI00123709,IPI00625462	PKC binding protein SSeCKS,Akap12 protein	4	4	0	0	PADADPATK
							VGAGDHQEPGVETVGESASK
							KDEGEGAEASVGAGDHQEPGVETVGESASK
1	IPI00123758,IPI00918500	Procollagen-lysine,2-oxoglutarate 5-dioxygenase 2 precursor	20	6	3	0	EAFN[115]ITLDHK
							YN[115]CSIESPR
							YFN[115]YTVK
							YFNYTVK
							EAFNITLDHK
							YNCSIESPR
1	IPI00123957,IPI00399798,IPI00399799,IPI00399800,IPI00943419,IPI01007975,IPI01008037	Cd97 protein,Isoform 1 of CD97 antigen precursor,Isoform 2 of CD97 antigen precursor,Isoform 3 of CD97 antigen precursor	59	8	3	0	ISENGSSVAGILSSPNM[147]EK
							ISEN[115]GSSVAGILSSPNM[147]EK
							DFNPATVNYTIQK
							DFNPATVN[115]YTIQK
							LASN[115]VTFK
							LASNVTFK
							GSSVAGILSSPNM[147]EK
1	IPI00124078	CD276 antigen precursor	200	4	4	0	DGQGVPLTGN[115]VTTSQM[147]ANER
							VVLGAN[115]GTYSCLVR
							DGQGVPLTGNVTTSQM[147]ANER
							VVLGANGTYSCLVR
							DGQGVPLTGNVTTSQM[147]AN[115]ER
							DQGSAYSN[115]R
							FPDLLVQGN[115]ASLR
							VTTSQM[147]ANER
1	IPI00124221	Sodium/potassium-transporting ATPase subunit beta-3	86	2	2	0	ATIATYPEFGVLDLK
							EEN[115]ATIATYPEFGVLDLK
							GAPFIQHGPDYR
							EENATIATYPEFGVLDLK
							N[115]LTSCPDGAPFIQHGPDYR
							LVEDLESFLKPYSVEEQKN[115]LTS
							LVEDLESFLKPYSVEEQKN[115]LTSCPD
1	IPI00124264,IPI00877240	Annexin A11,Annexin A11	10	1	0	0	LYHDITGDTSGDYRK
							PVLFDVYEIK
							LYHDITGDTSGDYR
1	IPI00124428	1-O-acylceramide synthase precursor	15	4	2	0	VFVYTPTTN[115]YTLR
							VSLQELPGSEHIEM[147]LANATTLAYLK
							VSLQELPGSEHIEM[147]LAN[115]ATTLAYLK
							VFVYTPTTNYTLR
							EMLANATTLAYLKR
1	IPI00124640	Osteoclast-like cell cDNA, RIKEN full-length enriched library, clone:I420031M06 product:granulin, full insert sequence	4	4	2	0	CPTNNTCCK
							NVECGEGHFCHDN[115]QTCCK
1	IPI00124700	Transferrin receptor protein 1	111	4	4	1	DFEELSYSVNGSLVIVR
							N[115]ITAFN[115]ETLFR
							LAETEETDKSETM[147]ETEDVPTSSR
							PYTPGFPSFNHTQFPPSQSSGLPNIPVQTISR
							NITAFN[115]ETLFR
							NITAFNETLFR
							N[115]ITAFNETLFR
							KDFEELSYSVNGSLVIVR
							QKN[115]ITAFN[115]ETLFR
							PYTPGFPSFN[115]HTQFPPSQSSGLPNIPVQTISR
							AHLGTGDPYTPGFPSFN[115]HTQFPPSQSSGLPNIPVQTISR
							LGTGDPYTPGFPSFN[115]HTQFPPSQSSGLPNIPVQTISR
							LGTGDPYTPGFPSFNHTQFPPSQSSGLPNIPVQTISR
							ITAFN[115]ETLFR
							ITAFNETLFR
							VAN[115]AQSFNAIGVLIYM[147]DK
							ILNIFGVIK
1	IPI00124830,IPI00403079	Isoform 2 of Leukocyte surface antigen CD47 precursor,Isoform 1 of Leukocyte surface antigen CD47 precursor	20	7	1	0	DAM[147]VGN[115]YTCEVTELSR
							DAM[147]VGNYTCEVTELSR
1	IPI00124987,IPI00849146,IPI00884511,IPI00884516,IPI01007913	Granulocyte-macrophage colony-stimulating factor receptor alpha chain precursor	7	8	2	0	VLN[115]STGHDVAR
							VLNSTGHDVAR
							MTSSHAMNITPLAQLALLFSTLL
							MTSSHAMN[115]ITPLAQLALLFSTLL
1	IPI00125266	Acid ceramidase precursor	5	5	2	0	N[115]LSFATIYDVLSTKPVLNK
							KCLNHTTQK
1	IPI00125496,IPI00310307,IPI00776397,IPI00987015,IPI00990011,IPI00990404	calcitonin receptor isoform b precursor,Calcitonin receptor precursor,calcitonin receptor isoform a precursor	7	5	2	0	APTN[115]LTDSGLDQEPFLYLVGR
							IHQLPSYEGEGLYCN[115]R
							APTNLTDSGLDQEPFLYLVGR
1	IPI00125497,IPI00515319	similar to prostaglandin F2 receptor negative regulator precursor,prostaglandin F2 receptor negative regulator precursor	42	9	4	0	DLDLSCN[115]ITTDR
							YSVLITAEKPVGDLSSPN[115]ETK
							EAATSLSNPIEIDFQTSGPTFN[115]ASVHSDTPSVTR
							DLDLSCNITTDR
							EAATSLSNPIEIDFQTSGPTFNASVHSDTPSVTR
							VAEAM[147]SAPSGVSVTWLEPEYQVYLN[115]ASK
1	IPI00125681,IPI00654122	GPI transamidase component PIG-S,7 days neonate cerebellum cDNA, RIKEN full-length enriched library, clone:A730073F09 product:phosphatidylinositol glycan, class S, full insert sequence	7	2	1	0	IYN[115]ASELPVR
							IYNASELPVR
1	IPI00125705	Testis-expressed protein 101 precursor	4	4	1	0	VPETTATSN[115]M[147]SGTR
							VPETTATSNM[147]SGTR
							LMAMIDSVGPM[147]TVK
1	IPI00125813,IPI00929867	Dipeptidyl peptidase 4	32	9	2	0	KLDFIVLN[115]ETR
							LDFIVLN[115]ETR
							KLDFIVLNETR
							LDFIVLNETR
							YM[147]GLPIPEDNLDHYRN[115]STVM[147]SR
							N[115]STVM[147]SR
1	IPI00126084	Beta-1,4-galactosyltransferase 6	4	9	1	0	VHYAGYN[115]VTRPEGDLGK
							VHYAGYNVTRPEGDLGK
							HYAGYNVTRPEGDLGK
1	IPI00126090,IPI00468674,IPI00648237	Isoform Alpha-3A of Integrin alpha-3 precursor,Itga3 protein,Isoform Alpha-3B of Integrin alpha-3 precursor	183	13	8	1	LFLSINVTNSPSSQR
							LFLSIN[115]VTNSPSSQR
							LRPIVIAM[147]NYSLPLR
							LRPIVIAM[147]N[115]Y
							LRPIVIAM[147]N[115]YSLPLR
							N[115]ITLAYTLEADR
							STFIEDYKDFDR
							VWN[115]STFIEDYKDFDR
							AM[147]EN[115]HTEVHFQK
							DKLRPIVIAM[147]NYSLPLR
							DKLRPIVIAM[147]N[115]YSLPLR
							RN[115]ITLAYTLEADR
							NITLAYTLEADR
							CVWLECPLPDTSN[115]ITNVTVK
							RN[115]ITLAYTLEADRDR
							ARVWN[115]STFIEDYKDFDR
							PSGTCQANN[115]ETILCELGNPFK
							PSGTCQANNETILCELGNPFK
							N[115]ITLAYTLEADRDR
							VWNSTFIEDYKDFDR
							PIVIAM[147]NYSLPLR
							LRPIVIAM[147]N[115]YSLPL
							PSGTCQAN[115]NETILCELGNPFKR
							PSGTCQANN[115]ETILCELGNPFKR
							DLAVGDDYTN[115]R
							PSGTCQANNETILCELGNPFKR
							DLAVGDDYTNR
							PSGTCQAN[115]NETILCELGNPFK
							PIVIAM[147]N[115]YSLPLR
							QAQAMENHTEVHFQK
							N[115]STFIEDYKDFDR
							QAMENHTEVHFQK
							LRPIVIAM[147]NY
							PDTSNITN[115]VTVK
							LRPIVIAM[147]N[115]
							AQAM[147]EN[115]HTEVHFQK
1	IPI00126131,IPI00974923	Exostosin-like 3	2	4	1	0	KSDTQNLLYN[115]VSTGR
							KSDTQNLLYNVSTGR
1	IPI00126769	Cathepsin F precursor	8	6	1	0	VYINDSVELSR
							VYIN[115]DSVELSR
1	IPI00127406	Procollagen-lysine,2-oxoglutarate 5-dioxygenase 3 precursor	27	3	2	0	FLQSAEFFN[115]YTVR
							FLQSAEFFNYTVR
							EQYIHEN[115]YSR
							EQYIHENYSR
1	IPI00127447	Lysosome membrane protein 2	136	11	7	2	ANIQFGEN[115]GTTISAVTNK
							NGTN[115]DGEYVFLTGEDNYLN[115]FSK
							N[115]QSVGDPN[115]VDLIR
							ANIQFGENGTTISAVTNK
							N[115]QSVGDPNVDLIR
							NM[147]VLQN[115]GTK
							VPAEILANTSEN[115]AGFCIPEGNCM[147]DSGVLN[115]ISICK
							N[115]M[147]VLQN[115]GTK
							AN[115]IQFGEN[115]GTTISAVTN[115]K
							ANIQFGEN[115]GTTISAVTN[115]K
							AN[115]IQFGENGTTISAVTN[115]K
							VPAEILAN[115]TSENAGFCIPEGN[115]CM[147]DSGVLNISICK
							NKANIQFGEN[115]GTTISAVTNK
							ANIQFGENGTTISAVTN[115]K
							AYVFERN[115]QSVGDPNVDLIR
							VPAEILAN[115]TSENAGF
							VPAEILAN[115]TSENAGFCIPEGN
							AYVFERNQSVGDPNVDLIR
							AYVFERN[115]QSVGDPN[115]VDLIR
							YKVPAEILANTSEN[115]AGFCIPEGN[115]CM[147]DSGVLNISICK
							YKVPAEILAN[115]TSENAGF
							YKVPAEILANTSENAGFCIPEGN
							YKVPAEILANTSENAGF
							TN[115]DGEYVFLTGEDNYLN[115]FSK
							AYVFERN[115]QSVGD
							YKVPAEILAN[115]TSENAGFCIPEGN
							PNVDLIR
1	IPI00127672,IPI00990666	ER degradation enhancing alpha-mannosidase-like protein homologue,ER degradation enhancing alpha-mannosidase-like isoform 3,ER degradation enhancing alpha-mannosidase-like isoform 4,ER degradation enhancing alpha-mannosidase-like isoform 2,ER degradation enhancing alpha-mannosidase-like isoform 1,similar to Putative alpha-mannosidase C1orf22 isoform 5	15	7	1	0	LLPAFN[115]TTSGLPYPR
							LLPAFNTTSGLPYPR
1	IPI00128154,IPI00988326	Cathepsin L precursor	52	2	1	0	AEFAVANDTGFVDIPQQEK
							AEFAVAN[115]DTGFVDIPQQEK
1	IPI00128628,IPI00225156	Sphingosine 1-phosphate receptor Edg-5,Bone marrow macrophage cDNA, RIKEN full-length enriched library, clone:I830154I23 product:endothelial differentiation, sphingolipid G- protein-coupled receptor, 5, full insert sequence	7	1	1	0	VLEHYN[115]YTK
							VLEHYNYTK
1	IPI00128905	Golgi phosphoprotein 2	15	3	1	0	AVLVN[115]NITTGEK
							AVLVNNITTGEK
							AVLVNN[115]ITTGEK
							VLVN[115]N[115]ITTGEK
1	IPI00129243,IPI00322167,IPI00828662,IPI00874295	Isoform I of Gamma-glutamyl hydrolase precursor,Isoform II of Gamma-glutamyl hydrolase precursor	8	5	2	0	LPLN[115]FTEGAR
							KLPLN[115]FTEGAR
							SINGVLLPGGGANLTDS
1	IPI00129304	7 days neonate cerebellum cDNA, RIKEN full-length enriched library, clone:A730023E20 product:collectin sub-family member 12, full insert sequence	34	13	8	0	HTDDLTSLNN[115]TLVNIR
							HTDDLTSLN[115]NTLVNIR
							VQSLQTLAANNSALAK
							VQSLQTLAAN[115]NSALAK
							VQSLQTLAANN[115]SALAK
							N[115]FTILQGPPGPR
							M[147]DN[115]VTDGM[147]ETSHQTYDNK
							ETLQNNSFLITTVN[115]K
							ETLQN[115]NSFLITTVN[115]K
							M[147]DN[115]VTDGM[147]ETSHQTYDN[115]K
							HTDDLTSLNNTLVNIR
							LDTEVAN[115]LSVVMEEMKLVDSKHGQLIK
							QM[147]DNITTISQANEQSLK
							NNSFLITTVN[115]K
							DLQDLHKDTEN[115]R
1	IPI00129431,IPI00415751,IPI00894989	Tyrosine-protein kinase transmembrane receptor ROR2 precursor,9.5 days embryo parthenogenote cDNA, RIKEN full-length enriched library, clone:B130002L04 product:receptor tyrosine kinase-like orphan receptor 2, full insert sequence	10	9	1	0	YHQCYN[115]GSGADYR
							YHQCYNGSGADYR
							CYNGSGADYR
1	IPI00129519	Brain acid soluble protein 1	28	0	0	0	AAPAASDSKPSSAEPAPSSK
							AGEASAESTGAADGAAPEEGEAK
							DAAPAASDSKPSSAEPAPSSK
							KTEAPAAAGPEAK
							SKPSSAEPAPSSK
							EAPAAAGPEAKSDAAPAASDSKPSSAEPAPSSK
							EGAAEEQPEPAPAPEQEAAAPGPAAGGEAPK
							PAPAPEQEAAAPGPAAGGEAPK
1	IPI00129625,IPI00129627,IPI00129628,IPI00463077,IPI00469066,IPI00620486	Protocadherin gamma B5,Protocadherin gamma B4,Protocadherin gamma B2,Protocadherin gamma B2-alpha C,Protocadherin gamma subfamily B, 1,Pcdhgb1 protein	4	5	1	0	DHGSPTLSAN[115]VSM[147]R
							DHGSPTLSANVSM[147]R
1	IPI00129831,IPI00776230	Sortilin-related receptor precursor,Adult male brain UNDEFINED_CELL_LINE cDNA, RIKEN full-length enriched library, clone:M5C1011G02 product:sortilin-related receptor, LDLR class A repeats-containing, full insert sequence	25	28	8	1	AIN[115]QTAVECIWTGPK
							M[147]GHN[115]YTFTVQAR
							AASN[115]STEIK
							YHIIVQLGN[115]M[147]SK
							LTIVN[115]SSVLDRPR
							LNFGVGN[115]NSEAVISQFYHSPADNKR
							LTIVNSSVLDRPR
							GYEIHM[147]SDSAVN[115]LTAYLGN[115]TTDNFFK
							LNFGVGNNSEAVISQFYHSPADNK
							LNFGVGN[115]N[115]SEAVISQFYHSPADNKR
							M[147]GHNYTFTVQAR
							YHIIVQLGNM[147]SK
1	IPI00129968	Embigin precursor	551	9	5	1	DDEPLETTGDFN[115]TTK
							KDDEPLETTGD
							KDDEPLETTGDFN[115]
							KDDEPLETTGDFN[115]TTK
							PTFTSLPVR
							YIINGSHAN[115]ETR
							YIIN[115]GSHAN[115]ETR
							DDEPLETTGDFNTTK
							YIIN[115]GSHANETR
							KDDEPLETTGDFNTTK
							YSN[115]LSLK
							M[147]GN[115]ETAQVPIDAHSNEK
							DEPLETTGDFN[115]TTK
							DEPLETTGDFNTTK
							PLETTGDFN[115]TTK
							IN[115]GSHAN[115]ETR
							IIN[115]GSHAN[115]ETR
							PLETTGDFNTTK
							YIIN[115]GSHAN[115]
							M[147]GN[115]ETAQVPIDAHSN[115]EK
							IN[115]GSHANETR
							N[115]GSHAN[115]ETR
							MGN[115]ETAQVPIDAHSNEK
							EPLETTGDFN[115]TTK
							YIINGSHANETR
							EPLETTGDFNTTK
							YIIN[115]GSHAN
							KYSN[115]LSLK
							YIINGSHAN[115]
1	IPI00130117	Integrin alpha 9 protein	30	12	6	2	NVPGEIGLNYN[115]LTADVAQK
							VLN[115]LTDNTYFK
							NVPGEIGLNYNLTADVAQK
							VLNLTDNTYFK
							VLDCEKPGSFCLTLHCNLSALPK
							NVPGEIGLN[115]YN[115]LTADVAQK
							NVPGEIGLN[115]YNLTADVAQK
							NISLN[115]ISISN[115]LGDDAYDANVSFN
1	IPI00130486	FK506-binding protein 9 precursor	38	4	3	0	YHYN[115]GTFLDGTLFDSSHNR
							YHYN[115]GTLLDGTLFDSSYSR
							YHYN[115]GTFLDGTLFDSSHN[115]R
							YHYNGTFLDGTLFDSSHNR
							YHYNGTLLDGTLFDSSYSR
							YHYNASLLDGTLLDST
							GTLFDSSYSR
1	IPI00130573,IPI00853981	Carboxypeptidase D precursor,similar to Carboxypeptidase D precursor	6	15	3	0	DLDTDFTSNASQPETK
							FANEYPNITR
							GLVM[147]NYPHITNLTTLGQSVEYR
							FANEYPN[115]ITR
1	IPI00130661	Tripeptidyl-peptidase 1 precursor	10	5	1	0	DVGSGTTN[115]NSQACAQFLEQYFHNSDLTEFM[147]R
							DVGSGTTN[115]NSQACAQFLEQYFHN[115]SDLTEFM[147]R
							DVGSGTTNNSQACAQFLEQYFHNSDLTEFM[147]R
							DVGSGTTNN[115]SQACAQFLEQYFHNSDLTEFM[147]R
							DVGSGTTN[115]N[115]SQACAQFLEQYFHNSDLTEFM[147]R
							DVGSGTTNN[115]SQACAQFLEQYFHN[115]SDLTEFM[147]R
1	IPI00130754	Ephrin-B1 precursor	9	1	1	0	KYHDYYITSTSNGSLEGLENR
							YHDYYITSTSN[115]GSLEGLENR
							YHDYYITSTSNGSLEGLENR
							YHDYYITSTSNGSLEGLENRE
1	IPI00131021	Heparan sulfate 2-O-sulfotransferase 1	9	2	1	0	YHVLHIN[115]TTK
							YHVLHINTTK
1	IPI00131881,IPI00923060,IPI01008520	ADAM 10 precursor	16	4	2	0	IN[115]TTSDEKDPTNPFR
							INTTSDEKDPTNPFR
							IN[115]TTSDEKD
							PKPN[115]FTDCNR
1	IPI00131898	Toll-like receptor 2 precursor	6	3	2	0	FLNLSSTGIR
							FLN[115]LSSTGIR
							N[115]LTSLDISR
1	IPI00131955,IPI00844733	10 days embryo whole body cDNA, RIKEN full-length enriched library, clone:2610200G18 product:hypothetical protein, full insert sequence	4	1	1	0	DFIM[147]TFN[115]TSLHR
							DFIM[147]TFNTSLHR
1	IPI00132189	Tetraspanin-31	6	3	2	1	NTQADVINASWSVLSN[115]STR
							NTQADVIN[115]ASWSVLSN[115]STR
1	IPI00132474	Integrin beta-1 precursor	384	12	10	1	DTCAQECSHFN[115]LTK
							KDTCAQECSHFN[115]LTK
							KEN[115]SSEICSNNGECVCGQCVCR
							KEN[115]SSEICSNN[115]GECVCGQCVCR
							NPCTSEQNCTSPFSYK
							NPCTSEQN[115]CTSPFSYK
							N[115]GVN[115]GTGEN[115]GR
							N[115]GVN[115]GTGEN[115]GRK
							N[115]PCTSEQN[115]CTSPFSYK
							PCTSEQN[115]CTSPFSYK
							TTFLQEGM[147]PTSAR
							CHEGN[115]GTFECGACR
							KEN[115]SSEICSN[115]NGECVCGQCVCR
							ISTTPAKLRNPCTSEQNCTSPFSYK
							CHEGNGTFECGACR
							N[115]GVNGTGEN[115]GR
							N[115]GVN[115]GTGENGR
							N[115]PCTSEQNCTSPFSYK
							KENSSEICSN[115]N[115]GECVCGQCVCR
							KENSSEICSNNGECVCGQCVCR
							NGVN[115]GTGENGR
							NGVN[115]GTGEN[115]GR
							N[115]GVN[115]GTGENGRK
							NGVN[115]GTGEN[115]GRK
							CSNISIGDEVQFEISITANK
							VCECYPNYTGSACDCSLDTGPCLASNGQICN[115]GR
							LRNPCTSEQN[115]CTSPFSYK
							KCSN[115]ISIGDEVQFEISITANK
							NGVNGTGEN[115]GR
							NGVN[115]GTGENGRK
							NGVNGTGENGR
							LRN[115]PCTSEQN[115]CTSPFSYK
							CSN[115]ISIGDEVQFEISITANK
							NGVNGTGEN[115]GRK
							ENSSEICSNN[115]GECVCGQCVCR
							N[115]GTGEN[115]GRK
							KDTCAQECSHFNLTK
							DTCAQECSHFNLTK
							PCTSEQNCTSPFSYK
							ENSSEICSN[115]N[115]GECVCGQCVCR
							GVN[115]GTGEN[115]GR
							GVN[115]GTGENGR
							GVN[115]GTGEN[115]GRK
							KENSSEICSN
							ISTTPAKLRNPCTSEQN[115]CTSPFSYK
							TCAQECSHFN[115]LTK
							NGTGEN[115]GRK
							AQECSHFN[115]LTK
							NKN[115]VTNR
							N[115]VTN[115]RSKGMAEK
							KEN[115]SSEI
							WDTGEN[115]PIYK
							CGECIQAGPN[115]CGWCTN[115]TTFLQEGM[147]PTSAR
1	IPI00132600,IPI00742278,IPI00986419	Niemann-Pick C1 protein precursor,Niemann Pick type C1	60	21	8	1	LIASN[115]ITETM[147]R
							ACN[115]ATNWIEYM[147]FNK
							LYN[115]VTHQFCN[115]ASVM[147]DPTCVR
							ACNATNWIEYM[147]FNK
							LIASNITETM[147]R
							NPN[115]LTISFTAER
							N[115]PNLTISFTAER
							ACNATN[115]WIEYM[147]FNK
							LYNVTHQFCN[115]ASVM[147]DPTCVR
							LYN[115]VTHQFCNASVM[147]DPTCVR
							GQNM[147]VCGGM[147]GCDN[115]DSLVQQIFN[115]AAELDTYTR
							NPNLTISFTAER
							GCN[115]ESVDEVTGPCSCQDCSIVCGPK
							GCNESVDEVTGPCSCQDCSIVCGPK
							APASLNDTSLLHGPCLGTF
1	IPI00133184,IPI00222321	18-day embryo whole body cDNA, RIKEN full-length enriched library, clone:1110025I09 product:similar to BBP-LIKE PROTEIN 2,13 days embryo forelimb cDNA, RIKEN full-length enriched library, clone:5930422O05 product:similar to BBP-LIKE PROTEIN 2	5	6	2	0	YFANCTVR
							YFAN[115]CTVR
							ECSNSTTCMTVACPR
							ECSN[115]STTCMTVACPR
1	IPI00134549,IPI00222967,IPI00222968,IPI00310109,IPI00466711,IPI00828615	Isoform LAMP-2A of Lysosome-associated membrane glycoprotein 2 precursor,Isoform LAMP-2B of Lysosome-associated membrane glycoprotein 2 precursor,Isoform LAMP-2C of Lysosome-associated membrane glycoprotein 2 precursor,lysosomal membrane glycoprotein 2 isoform 2,Adult male olfactory brain cDNA, RIKEN full-length enriched library, clone:6430411L14 product:lysosomal membrane glycoprotein 2, full in…	153	17	9	1	EASHYSIHDIVLSYN[115]TSDSTVFPGAVAK
							EVNVYM[147]YLAN[115]GSAFNISN[115]K
							EVNVYM[147]YLAN[115]GSAFN[115]ISNK
							LIVN[115]LTDSK
							VPFIFNINPATTNFTGSCQPQ
							VPFIFNINPATTNFTGSCQPQSAQLR
							VPFIFNINPATTN[115]FTGSCQPQ
							VPFIFNINPATTN[115]FTGSCQPQSAQLR
							EASHYSIHDIVLSYNTSDSTVFPGAVAK
							VPFIFN[115]IN[115]PATTN[115]FTGSCQPQSAQLR
							EVNVYM[147]YLANGSAFN[115]ISNK
							EVNVYM[147]YLAN[115]GSAFNISNK
							EVN[115]VYM[147]YLANGSAFN[115]ISN[115]K
							N[115]LSFWDAPLGSSYM[147]CNK
							VPFIFN[115]INPATTN[115]FTGSCQPQSAQLR
							CN[115]SVLTYN[115]LTPVVQK
							LN[115]NSQIK
							CNSVLTYNLTPVVQK
							CNSVLTYN[115]LTPVVQK
							IFNINPATTN[115]FTGSCQPQSAQLR
							IFNINPATTNFTGSCQPQSAQLR
							EVN[115]VYM[147]YLANGSAFN[115]ISNK
							EVN[115]VYM[147]YLAN[115]GSAFNISN[115]K
							M[147]YLAN[115]GSAFNISNK
							EVNVYMYLANGSAFNISNK
							IFNIN[115]PATTNFTGSCQPQSAQLR
							LIVNLTDSK
							VQN[115]GTVSK
							LAN[115]GSAFNISNK
							IFN[115]INPATTNFTGSCQPQSAQLR
							M[147]YLANGSAFN[115]ISNK
							GIHLQAFVQN[115]GTVSK
							VQSN[115]ALIVN[115]LTDSK
1	IPI00137194	Monocarboxylate transporter 1	4	0	0	0	DANTDLIGGSPK
							EGKEDEASTDVDEKPK
							ETMKAAQSPQQHSSGDPTEEESPV
1	IPI00137311	Plexin-A1 precursor	76	16	5	0	LSGN[115]LTLLR
							YN[115]YTEDPTILR
							ENSCM[147]VYNDTTM[147]VCR
							ENSCM[147]VYN[115]DTTM[147]VCR
							VNM[147]SEDCPQILPSTHIYVPVGVVKPITLAAR
							VN[115]M[147]SEDCPQILPSTHIYVPVGVVKPITLAAR
							LSGNLTLLR
							YNYTEDPTILR
							TPM[147]ITPDLESGTKLWHLVKNHDHLDQR
							LGVHVGK
							QTSAYN[115]ISN
1	IPI00153187	Bone marrow macrophage cDNA, RIKEN full-length enriched library, clone:I830041H02 product:Sulfatase modifying factor 1 (C-alpha- formyglycine- generating enzyme 1), full insert sequence	6	1	1	0	FVN[115]STGYLTEAEK
							FVNSTGYLTEAEK
1	IPI00154056,IPI00653175	Lysosomal acid phosphatase precursor,8 days embryo whole body cDNA, RIKEN full-length enriched library, clone:5730407E21 product:acid phosphatase 2, lysosomal, full insert sequence	22	10	2	0	YEQLQN[115]ETR
							YHGFLNTSYHR
							YHGFLN[115]TSYHR
							YEQLQNETR
1	IPI00154057,IPI00719927	Protocadherin 1	10	8	4	0	YGTALVHLYVN[115]ETLAN[115]R
							AN[115]DSDQGANAEIDYTFHQAPEVVR
							YGTALVHLYVNETLAN[115]R
							ANDSDQGANAEIDYTFHQAPEVVR
							VLDENDNAPFITAPSN[115]TSHR
							FERPTYEAELSENSPIGHSVIQVK
1	IPI00165730,IPI00845794	NOD-derived CD11c +ve dendritic cells cDNA, RIKEN full-length enriched library, clone:F630111F13 product:RDCR-0918-3 protein homolog	6	5	1	0	LEDGFHPDAVAWAN[115]LTNAIR
							LEDGFHPDAVAWANLTNAIR
1	IPI00169870	16 days neonate cerebellum cDNA, RIKEN full-length enriched library, clone:9630004H03 product:hypothetical Glycosyl transferase, family 25/Endoplasmic reticulum targeting sequence containing protein, full insert sequence	24	3	1	0	AM[147]N[115]TSQVEAM[147]GIQM[147]LPGYR
							AM[147]NTSQVEAM[147]GIQM[147]LPGYR
1	IPI00169896,IPI00649186	Isoform 2 of Choline transporter-like protein 2,Isoform 1 of Choline transporter-like protein 2	88	4	2	0	GVLM[147]VGN[115]ETTYEDGHGAR
							GVLM[147]VGNETTYEDGHGAR
							KN[115]ITDLVEGAK
							KNITDLVEGAK
							N[115]ETTYEDGHGAR
							M[147]VGN[115]ETTYEDGHGAR
1	IPI00169919,IPI00319707,IPI00652459	Car12 protein,Carbonic anhydrase 12 precursor,Adult inner ear cDNA, RIKEN full-length enriched library, clone:F930013C23 product:carbonic anyhydrase 12, full insert sequence	7	4	2	0	LLN[115]LTNDGHSVR
							SSSAPLNGSK
1	IPI00221426	Osteoclast-like cell cDNA, RIKEN full-length enriched library, clone:I420023N13 product:glucosamine (N-acetyl)-6-sulfatase, full insert sequence	18	12	4	1	YYNYTLSIN[115]GK
							YPHNHHVVN[115]NTLEGN[115]CSSK
							GPGIKPN[115]QTSK
							YYNYTLSINGK
							YYN[115]YTLSINGK
							YYN[115]YTLSIN[115]GK
							GIKPN[115]QTSK
1	IPI00221547,IPI00403931,IPI00622082	endothelial-specific receptor tyrosine kinase,Tek protein,Angiopoietin-1 receptor precursor	8	12	2	0	VPGN[115]LTSVLLSNLVPR
							VPGNLTSVLLSNLVPR
							IKN[115]ATVTQYQLK
							IKNATVTQYQLK
1	IPI00221706	Osteopetrosis-associated transmembrane protein 1 precursor	8	11	3	0	NIGN[115]TSEGPR
							EAYKN[115]LSLLYSQM[147]QK
							ELLM[147]DFANSSAELTACM[147]VR
							NIGNTSEGPR
							EAYKNLSLLYSQM[147]QK
1	IPI00221798,IPI00894746,IPI00895423	Reticulocalbin-3 precursor	7	1	1	0	N[115]ATYGHYEPGEEFHDVEDAETYKK
							NATYGHYEPGEEFHDVEDAETYKK
							N[115]ATYGHYEPGEEFHDVEDAETYK
1	IPI00222414	Protogenin precursor	17	12	2	0	IQVLSNGSLYISEVEGR
							RPAFTTAQVIN[115]YTIR
							IQVLSN[115]GSLYISEVEGR
1	IPI00222429	Nodal modulator 1	14	7	3	0	LEN[115]ITTGTYTIHAQK
							VTNSNAN[115]AAGPLIVAGYN[115]VSGSVR
							VTNSNANAAGPLIVAGYNVSGSVR
							VTNSNANAAGPLIVAGYN[115]VSGSVR
							DGNGPENVGIYN[115]LSR
							SSIDSEPALVLGPLKSAQELRREQQLAEIETRRQER
							AITLEFHQDGNGPENVGIYN[115]LSR
1	IPI00222589	Tyrosine-protein kinase-like 7 precursor	172	10	7	0	AVVFANGSLLLTQVRPR
							DDAGNYTCIASNEPQGQIR
							DDAGN[115]YTCIASNEPQGQIR
							DN[115]VTGEEVR
							RQDVN[115]ITVATVPTWLR
							GSLLLTQVRPR
							M[147]HIFQN[115]GSLVIHDVAPEDSGSYTCIAGNSCNIR
							M[147]HIFQN[115]GSLVIHDVAPEDSGSYTCIAGNSCN[115]IR
							VARDN[115]VTGEEVR
							M[147]HIFQN[115]GSLVIHDVAPEDSGSYTCIAGN[115]SCNIR
							AVVFAN[115]GSLLLTQVRPR
							DDAGN[115]YTCIASN[115]EPQGQIR
							RQDVNITVATVPTWLR
							DDAGNYTCIASN[115]EPQGQIR
							FEVSKN[115]GTLR
							LQDSGAFQCVARDN[115]VTGEEVR
							RAVVFAN[115]GSLLLTQVRPR
							AVVFANGSLLLTQVR
							AVVFAN[115]GSLLLTQVR
							M[147]HIFQN[115]GSLVIHDVAPEDSGSYTCIAGN
							M[147]HIFQNGSLVIHDVAPEDSGSYTCIAGN
							N[115]AFGQACSSQN[115]FTLSVADESFAR
							RAVVFAN[115]GSLLLTQVR
1	IPI00223446	Laminin alpha-4 chain precursor	6	19	2	0	HVTDM[147]N[115]STIHLLR
							RPASN[115]ISASIQR
							HVTDM[147]NSTIHLLR
							ADSSNDEAVADTSR
							NAKKEYM[147]GLAIK
1	IPI00223987	10 days neonate skin cDNA, RIKEN full-length enriched library, clone:4732490P18 product:INSULIN-REGULATED MEMBRANE AMINOPEPTIDASE IRAP homolog,Lnpep protein	42	18	6	0	EETLLYDNATSSVADR
							EETLLYDN[115]ATSSVADR
							LPTAIIPLCYELSLHPN[115]LTSM[147]TFR
							DIILHSTGHN[115]ISR
							DSLN[115]SSHPISSSVQSSEQIEEM[147]FDSLSYFK
							LPTAIIPLCYELSLHPNLTSM[147]TFR
							HAVILYLHNHSY
							HAVILYLHN[115]H
							LTGHN[115]YTLK
1	IPI00224728	10, 11 days embryo whole body cDNA, RIKEN full-length enriched library, clone:2810024G22 product:Cd63 antigen, full insert sequence	35	4	2	0	DRVPDSCCIN[115]ITVGCGNDFK
							ENNCCGASNYTDWENIPGM[147]AK
							ENNCCGASN[115]YTDWENIPGM[147]AK
							VPDSCCINITVGCGNDFK
							EN[115]N[115]CCGASNYTDWENIPGM[147]AK
							VPDSCCIN[115]ITVGCGNDFK
							SCCIN[115]ITVGCGNDFK
							DRVPDSCCINITVGCGNDFK
							EN[115]N[115]CCGASNYTDWEN[115]IPGM[147]AK
1	IPI00224752,IPI00828535	Attractin precursor	2	25	2	0	IDSTGNVTNELR
							DLDM[147]FIN[115]ASK
1	IPI00225072,IPI00753530,IPI01007679	ectonucleotide pyrophosphatase/phosphodiesterase 4,MKIAA0879 protein (Fragment)	10	9	3	0	IN[115]VTEVYDK
							INVTEVYDK
							ILGLKPHPN[115]NGTLSHTK
							YKGN[115]SSDSSAPR
1	IPI00226563,IPI00877256	Tweety homolog 3	3	3	1	0	VQEVLNGTEVNLQHLTALVDCR
							VQEVLN[115]GTEVNLQHLTALVDCR
							VQEVLNGTEVN[115]LQHLTALVDCR
1	IPI00226932,IPI00720171,IPI00785382	Isoform 1 of Protein KIAA0090 precursor,Isoform 2 of Protein KIAA0090 precursor,Isoform 3 of Protein KIAA0090 precursor	4	3	1	0	FINYN[115]QTVSR
							FIN[115]YNQTVSR
1	IPI00788348	94 kDa protein,Isoform 1 of Sushi domain-containing protein 2 precursor,Isoform 2 of Sushi domain-containing protein 2 precursor,Isoform 3 of Sushi domain-containing protein 2 precursor	68	7	2	0	FCILDVM[147]STGSSSVGNATR
							FCILDVM[147]STGSSSVGN[115]ATR
							M[147]PN[115]GTQAR
							LDVMSTGSSSVGNATR
1	IPI00228719	Inositol monophosphatase domain containing 1	3	1	1	0	QVALQTFGN[115]QTSIIPAGGAGYK
							QVALQTFGNQTSIIPAGGAGYK
1	IPI00229911,IPI00988466	10 days embryo whole body cDNA, RIKEN full-length enriched library, clone:2610311B09 product:neurotrophin receptor associated death domain, full insert sequence	10	2	1	0	M[147]LYN[115]VSK
							M[147]LYNVSK
1	IPI00229925,IPI00462465	Isoform 1 of Membralin,Isoform 2 of Membralin	9	6	1	0	VFKPQSGADALN[115]DSQDFPFPETPAK
							VFKPQSGADALNDSQDFPFPETPAK
1	IPI00229992,IPI01008130	Plexin-B1 precursor	39	8	3	0	YTSDPN[115]VTSVGPSK
							VVAVSPAN[115]ISR
							YTSDPNVTSVGPSK
							VVAVSPANISR
							SPLPAAFTAN[115]GTH
							LQHGQFKYTSDPNVTSVGPSK
							EDVEYRPLTLNALLAVGPGAGEAQCVPVK
1	IPI00230013,IPI00319970,IPI00407868,IPI00410982,IPI00626793,IPI00987869	Isoform 2B of Dihydropyridine-sensitive L-type calcium channel subunits alpha- 2/delta precursor,Isoform 2E of Dihydropyridine-sensitive L-type calcium channel subunits alpha- 2/delta precursor,Isoform 2D of Dihydropyridine-sensitive L-type calcium channel subunits alpha- 2/delta precursor,Isoform 2C of Dihydropyridine-sensitive L-type calcium channel subunits alpha- 2/delta precursor,Isoform 2A …	11	16	2	0	DAVNN[115]ITAK
							DDLDPERN[115]ESEPGSQR
							DDLDPERNESEPGSQR
							PERN[115]ESEPGSQR
1	IPI00230108,IPI00885558	protein disulfide isomerase associated 3	12	0	0	0	VDCTANTN[115]TCNK
							VDCTAN[115]TNTCNK
							YGVSGYPTLK
							VDCTANTNTCNK
							GFPTIYFSPANK
							DFGLESTTGEVPVVAIR
1	IPI00265095	Isoform 2 of Transmembrane protein 16F	4	4	1	0	N[115]TDKEN[115]PYIGLGN[115]YTLCR
							NTDKENPYIGLGN[115]YTLCR
1	IPI00266426	CD151 antigen	5	1	1	0	YHQSGHEGVSSAVDK
							LQQEFHCCGSNNSQDWQDSEWIR
							LQQEFHCCGSNN[115]SQDWQDSEWIR
							LQQEFHC
1	IPI00272381,IPI00399959,IPI00652514	2 days neonate sympathetic ganglion cDNA, RIKEN full-length enriched library, clone:7120485O14 product:procollagen-proline, 2-oxoglutarate 4-dioxygenase (proline 4-hydroxylase), alpha 1 polypeptide, full insert sequence,Isoform 2 of Prolyl 4-hydroxylase alpha-1 subunit precursor,0 day neonate head cDNA, RIKEN full-length enriched library, clone:4833413M05 product:procollagen-proline, 2-oxoglutara…	15	2	1	0	DM[147]SDGFISN[115]LTIQR
							DM[147]SDGFISNLTIQR
1	IPI00273801,IPI00830206	Solute carrier family 39 (Zinc transporter), member 10	29	9	6	1	LHHHLDHN[115]TTR
							HVHN[115]DSVAHSEHGEPGHSPSPETNK
							DQSEDDRQHECLN[115]VTQLLK
							HVHN[115]DSVAHSEHGEPGHSPSPETN[115]KTQEQSEVK
							AEN[115]HTTTSVTSK
							HLNAEN[115]HTTTSVTSK
							DQSEDDRQHECLNVTQLLK
1	IPI00273976,IPI00882308	hypothetical protein LOC240916	3	1	1	0	VGMIVGAVLGSLLM[147]LACLALG
							VTHLLGYPTQNVSR
1	IPI00279051,IPI00625262,IPI00626341,IPI00877284	2 days neonate thymus thymic cells cDNA, RIKEN full-length enriched library, clone:E430020E17 product:hypothetical protein, full insert sequence,Transmembrane protein 87A,15 days embryo head cDNA, RIKEN full-length enriched library, clone:D930048J18 product:hypothetical protein, full insert sequence	15	5	1	0	LFQN[115]CSELYK
							LFQNCSELYK
1	IPI00307966	ADP-ribosyl cyclase 1	83	4	4	0	FAEDACGVVQVM[147]LN[115]GSLR
							LVTQTIPCN[115]K
							N[115]STFGSVEVFSLDPN[115]K
							NSTFGSVEVFSLDPNK
							N[115]STFGSVEVFSLDPNK
							NPCN[115]ITR
							NPCNITR
							N[115]STFGSVEVFSLDPNKVHK
							LVTQTIPCNK
1	IPI00308609,IPI00321634	9 days embryo whole body cDNA, RIKEN full-length enriched library, clone:D030015M14 product:VESICULAR INTEGRAL-MEMBRANE PROTEIN VIP36 (VIP36) homolog,Vesicular integral-membrane protein VIP36 precursor	32	1	1	0	ISVM[147]VN[115]N[115]GSLSYDHSK
							ISVM[147]VN[115]NGSLSYDHSK
							VFPYISVM[147]VN[115]NGSLSYDHSK
							ISVM[147]VNN[115]GSLSYDHSK
							VFPYISVM[147]VNNGSLSYDHSK
							ISVM[147]VNNGSLSYDHSK
1	IPI00308971	Cation-independent mannose-6-phosphate receptor precursor	167	24	11	1	AACAVRPQEVTM[147]VN[115]GTLTNPVTGK
							AGIN[115]ASYSEK
							DAGVGFPEYQEEDN[115]STYNFR
							ISTN[115]ITLVCKPGDLESAPVLR
							M[147]N[115]YTGGDTCHK
							DPSSGFVFNLSPLN[115]DSAQGHVVLGIGK
							DPSSGFVFN[115]LSPLN[115]DSAQGHVVLGIGK
							DAGVGFPEYQEEDNSTYNFR
							DAGVGFPEYQEEDNSTYN[115]FR
							HQN[115]QTLR
							ISTNITLVCKPGDLESAPVLR
							YM[147]N[115]YTSLITFHCK
							DPSSGFVFNLSPLNDSAQGHVVLGIGK
							AACAVRPQEVTM[147]VNGTLTNPVTGK
							YM[147]NYTSLITFHCK
							IGPVVEESGSLLLEYVN[115]GSACTTSDGQLTTYSTR
							IGPVVEESGSLLLEYVNGSACTTSDGQLTTYSTR
							AGINASYSEK
							NGSSIIDLSPLIHR
							N[115]GSSIIDLSPLIHR
							M[147]NYTGGDTCHK
							YM[147]N[115]YTSLITFH
							YM[147]NYTSLITFH
							MN[115]YTGGDTCHK
							AVRPQEVTM[147]VNGTLTNPVTGK
							M[147]SVINFECN[115]K
							DPSSGFVFNLSPLNDSAQGH
							PSSGFVFNLSPLN[115]DSAQGHVVLGIGK
1	IPI00310240,IPI00554894,IPI00649152,IPI01008545	13 days embryo forelimb cDNA, RIKEN full-length enriched library, clone:5930413M14 product:annexin A6, full insert sequence,Annexin A6,Bone marrow macrophage cDNA, RIKEN full-length enriched library, clone:G530123A09 product:annexin A6, full insert sequence	13	2	0	0	LEDALSSDTSGHFR
							TGKPIEASIR
							DLESDIIGDTSGHFQK
1	IPI00312063,IPI00653515,IPI00785217	Low-density lipoprotein receptor precursor,NOD-derived CD11c +ve dendritic cells cDNA, RIKEN full-length enriched library, clone:F630039D01 product:low density lipoprotein receptor, full insert sequence,low density lipoprotein receptor	3	4	1	0	DM[147]SDELGCVNVTQCDGPNK
							DM[147]SDELGCVN[115]VTQCDGPNK
1	IPI00313878,IPI00649043,IPI00649549,IPI00850704	Cadherin EGF LAG seven-pass G-type receptor 2 precursor,cadherin EGF LAG seven-pass G-type receptor 2 isoform 1,cadherin EGF LAG seven-pass G-type receptor 2 isoform 2	8	19	4	0	GNELSLVLLNASTGELR
							N[115]ATQHTSGYFGSDVK
							LQRN[115]ESGLDSGR
							N[115]YSCAAQGTQGGSKK
							NYSCAAQGTQGGSKK
1	IPI00315488	Arginyl-tRNA synthetase, cytoplasmic	2	1	1	0	DGGYTYDTSDLAAIK
							EIAEN[115]ITK
1	IPI00315593,IPI00652132	Alpha-N-acetylgalactosaminidase precursor,Adult male pituitary gland cDNA, RIKEN full-length enriched library, clone:5330407E20 product:N-acetyl galactosaminidase, alpha, full insert sequence	5	3	2	0	VNYTEVSR
							VN[115]YTEVSR
							M[147]AAALN[115]ATGR
1	IPI00317488,IPI00975056	hypothetical protein LOC52120	7	3	2	0	FGEFGN[115]YSLLVQHASSGANK
							FGEFGN[115]YSLLVQHASSGAN[115]K
							PAKPSVAPVSVSTQHGSILQVN[115]STSEER
							LLLSLDDVNNWISKTIASR
1	IPI00317794	Nucleolin	6	5	0	0	DEDDDEEEEEEEPVK
							DEDEDDEEEDDEDDDEEEEEEEPVK
							EDDEDEDDEEEDDEDDDEEEEEEEPVK
							EEEDDEDDDEEEEEEEPVK
							GFGFVDFNSEEDAK
							DDEEEEEEEPVK
1	IPI00318626	Epithelial-cadherin precursor	11	4	1	0	RVEVPEDFGVGQEITSYTAR
							AEM[147]DREDAEHVKN[115]STY
							AEM[147]DREDAEHVKN[115]STYVAL
1	IPI00319509	Aminopeptidase N	148	14	8	0	KQVTPLFFYFQN[115]R
							N[115]QGLYIFQGN[115]STVR
							VILRPYLTPNNQGLYIFQGN[115]STVR
							FTCN[115]QTTDVIIIHSK
							NPNN[115]NTIHPNLR
							VILRPYLTPN[115]NQGLYIFQGN[115]STVR
							NPN[115]NNTIHPNLR
							NPN[115]NNTIHPN[115]LR
							VILRPYLTPNN[115]QGLYIFQGN[115]STVR
							KLN[115]YTLK
							VILRPYLTPNNQGLYIFQGNSTVR
							FTCNQTTDVIIIHSK
							NPN[115]N[115]NTIHPNLR
							NPNN[115]NTIHPN[115]LR
							NPNNNTIHPN[115]LR
							AM[147]FN[115]ITLIYPNNLIALSNM[147]LPK
							NQGLYIFQGN[115]STVR
							N[115]ATLVNEADKLR
							N[115]NNTIHPNLR
							N[115]PN[115]N[115]NTIHPNLR
							N[115]PNNNTIHPNLR
							NN[115]NTIHPNLR
							NATLVNEADKLR
							QVTPLFFYFQN[115]R
							FTCNQTTDVIIIH
							NPN[115]NN[115]TIHPNLR
							NPNNN[115]TIHPNLR
							NPN[115]N[115]N[115]TIHPN[115]LR
							FFAQHYN[115]TSYPLPK
							NPN[115]NNTIHPN
							IFQGN[115]STVR
							NPNNNTIHPN
							SFPCFDEPAMKAMFNITLIYPN[115]N[115]LIALSN[115]MLPK
							AM[147]FN[115]ITLIYPN[115]NLIALSN[115]M[147]LPK
							PNN[115]NTIHPNLR
							N[115]NN[115]TIHPNLR
							NPNN[115]NTIHPN
							N[115]N[115]NTIHPNLR
							KLN[115]YTLKGN[115]HRVVLR
							PYLTPNNQGLYIFQGN[115]STVR
							NQGLYIFQGNSTVR
1	IPI00321074	Vasorin precursor	4	6	3	0	LHEISN[115]ETFR
							LPASLAEYTVTQLRPNATYSICVTPLGAGR
							VNLSN[115]LDLTANK
							VN[115]LSN[115]LDLTANK
1	IPI00321190,IPI00928070,IPI00928204,IPI00928284,IPI00928320,IPI00928581	Sulfated glycoprotein 1 precursor	89	4	3	0	ATQEEILHYLEK
							DN[115]ATQEEILHYLEK
							FSELIVNN[115]ATEELLVK
							FSELIVN[115]N[115]ATEELLVK
							STKEEILAALEK
							FSELIVNNATEELLVK
							FSELIVN[115]NATEELLVK
							DNATQEEILHYLEK
							N[115]STKEEILAALEK
							NSTKEEILAALEK
							LVLYLEHNLEKNSTKEEILAALEK
							VVTEAGNLLKDN[115]ATQEEILHYLEK
							LVLYLEHNLEKN[115]STK
1	IPI00321222	Bone marrow stromal antigen 2 precursor	65	2	1	0	N[115]TTHLLQR
							NTTHLLQR
							AQAECRN[115]TTHLLQR
1	IPI00321348	Immunoglobulin superfamily member 8 precursor,63 kDa protein	75	4	3	0	GETASLLCNISVR
							GETASLLCN[115]ISVR
							IGPGEPLELLCN[115]VSGALPPPGR
							LQAQDSGFYECYTPSTDTQYLGN[115]YSAK
							IGPGEPLELLCNVSGALPPPGR
							LQAQDSGFYECYTPSTDTQYLGNYSAK
1	IPI00321477,IPI00323857,IPI00756031,IPI00929762	Endoglin,Endoglin precursor,Bone marrow macrophage cDNA, RIKEN full-length enriched library, clone:I830027N06 product:endoglin, full insert sequence	16	6	1	0	VN[115]ITVLPSLTSR
							VNITVLPSLTSR
1	IPI00322418	SDR2 protein,similar to stromal cell derived factor receptor 2,similar to stromal cell derived factor receptor 2	10	7	2	0	RN[115]ITLPEAK
							YN[115]VTDTPK
1	IPI00322447,IPI00410985,IPI00411088,IPI00461967,IPI00849722,IPI00856723	immunoglobulin superfamily, member 4A isoform a,immunoglobulin superfamily, member 4A isoform d,immunoglobulin superfamily, member 4A isoform c,immunoglobulin superfamily, member 4A isoform b	140	7	7	1	DTAVEGEEIEVNCTAM[147]ASK
							DTAVEGEEIEVN[115]CTAM[147]ASK
							FQLLN[115]FSSSELK
							VSLTN[115]VSISDEGR
							FQLLNFSSSELK
							VSLTNVSISDEGR
							DTAVEGEEIEVNCTAM[147]ASKPATTIR
							VDDEM[147]PQHAVLSGPNLFINNLN[115]KTDN[115]GTYR
							VDDEM[147]PQHAVLSGPNLFINNLN[115]K
							VDDEM[147]PQHAVLSGPNLFINNLNK
							DVTVIEGEVATISCQVNK
							VDDEM[147]PQHAVLSGPNLFINN[115]LNK
							VDDEM[147]PQHAVLSGPN[115]LFINNLN[115]K
							VDDEM[147]PQHAVLSGPN[115]LFIN[115]NLN[115]K
							DVTVIEGEVATISCQVN[115]K
							VDDEM[147]PQHAVLSGPNLFINN[115]LN[115]K
							VDDEMPQHAVLSGPNLFINNLN[115]K
							VDDEM[147]PQHAVLSGPNLFIN[115]NLN[115]K
1	IPI00322712,IPI00411071,IPI00788387,IPI01008016	Isoform 2 of Lactadherin precursor,Isoform 1 of Lactadherin precursor,milk fat globule-EGF factor 8 protein isoform 1	6	4	2	0	N[115]NTIPDSQM[147]SASSSYK
							NN[115]TIPDSQM[147]SASSSYK
							NNTIPDSQM[147]SASSSYK
							KFEFIQDESGGDKEFLGN[115]LDNNSLK
1	IPI00330539,IPI00471268	Isoform 1 of Kin of IRRE-like protein 1 precursor,Isoform 2 of Kin of IRRE-like protein 1 precursor,Isoform 3 of Kin of IRRE-like protein 1 precursor	10	4	1	0	VGSTNVSTLVNVHFAPR
							VGSTN[115]VSTLVNVHFAPR
							VGSTN[115]VSTLVN[115]VHFAPR
1	IPI00330680,IPI00474830	Transmembrane protein 106B,Tmem106b protein (Fragment)	23	5	1	0	LNN[115]ITNIGPLDM[147]K
							LN[115]NITNIGPLDM[147]K
							LNNITNIGPLDM[147]K
1	IPI00331345,IPI00473521,IPI00679159	40S ribosomal protein S3a,30 kDa protein,similar to 40S ribosomal protein S3a	2	0	0	0	LM[147]ELHGEGGSSGK
							SYAQHQQVR
1	IPI00338785,IPI00988644	laminin B1 subunit 1	113	12	8	1	LTDTASQSNSTAGELGALQAEAESLDK
							LTDTASQSN[115]STAGELGALQAEAESLDK
							M[147]EM[147]PSTPQQLQNLTEDIR
							M[147]EM[147]PSTPQQLQN[115]LTEDIR
							PN[115]STVEQSALTR
							VN[115]ASTTDPNSTVEQSALTR
							DVTEKMAQVEVKLTDTASQSNSTAGELGALQAEAESLDK
							GM[147]N[115]YTVR
							VNASTTDPNSTVEQSALTR
							VN[115]ASTTDPN[115]STVEQSALTR
							RVN[115]ASTTDPNSTVEQSALTR
							QADEDIQGTQNLLTSIESETAASEETLTN[115]ASQR
							EHCN[115]GSDCHCDK
							PNSTVEQSALTR
							LATGN[115]VSGGVCDNCQHNTM[147]GR
							QN[115]ADDVKKTLDGELDEKYK
1	IPI00339916,IPI01008680	Bifunctional aminoacyl-tRNA synthetase,similar to Bifunctional aminoacyl-tRNA synthetase	4	6	0	0	PSAAAVQTVSTK
							QGSGLSSGGAGEGQGPK
							KGDIIQLQR
1	IPI00346772,IPI00987512,IPI00989023	Cationic amino acid transporter 5	30	2	2	0	LALLESNNTDSLGPM[147]GSGGFM[147]PF
							LALLESN[115]NTDSLGPM[147]GSGGFM[147]PF
							LALLESN[115]N[115]TDSLGPM[147]GSGGFM[147]PFGLK
							LALLESNNTDSLGPM[147]GSGGFM[147]PFGLK
							LALLESN[115]NTDSLGPM[147]GSGGFM[147]PFGLK
							LALLESNN[115]TDSLGPM[147]GSGGFM[147]PFGLK
							RPLAANEQSESSLSR
							NTTPTLR
1	IPI00378224	RIKEN cDNA 2310047H23 gene	12	7	4	1	IFIFNQTGIEAK
							IFIFN[115]QTGIEAK
							EEEYYAEPGVTEAEPVATEDANSTDSLK
							N[115]VTGLENFTLK
1	IPI00380296	O-acetyltransferase,similar to O-acetyltransferase isoform 1,similar to O-acetyltransferase isoform 2	4	5	3	0	IDAYNEAAVSILN[115]SSTR
							IHN[115]GSEEALAQYK
							M[147]N[115]ITSIAPLLEK
1	IPI00381303,IPI00785267	Lysosomal alpha-mannosidase precursor,mannosidase 2, alpha B1	6	11	3	0	DDYRPTWTLN[115]QTEPVAGNYYPVNTR
							ELNISICPVSQTSER
							DDYRPTWTLNQTEPVAGNYYPVNTR
							EDSDRNLSSPVTLNVQNLFQTF
1	IPI00381357,IPI00480280,IPI00895258	Activated spleen cDNA, RIKEN full-length enriched library, clone:F830002K19 product:similar to INM02,Hematopoietic signal peptide-containing secreted 1	2	1	1	0	GSEVEDEDLELFNTSVQLRPPSTAPGPETAAFIER
							GSEVEDEDLELFN[115]TSVQLRPPSTAPGPETAAFIER
1	IPI00400016	Laminin gamma-1 chain precursor	153	14	6	1	VN[115]SSLHSQISR
							LLNN[115]LTSIK
							VNSSLHSQISR
							LLNNLTSIK
							M[147]AAANVSITQPESTGEPNNM[147]TLLAEEAR
							M[147]AAANVSITQPESTGEPN[115]NM[147]TLLAEEAR
							M[147]AAANVSITQPESTGEPNN[115]M[147]TLLAEEAR
							FLGNQVLSYGQNLSFSFR
							FLGNQVLSYGQN[115]LSFSFR
							VNDN[115]KTAAEEALR
							M[147]AAAN[115]VSITQPESTGEPNN[115]M[147]TLLAEEAR
							RIPAIN[115]R
							CDQCEENYFYN[115]R
							VNDNKTAAEEALR
							GQN[115]LSFSFR
							SSLHSQISR
1	IPI00404128,IPI00459134,IPI00776248	Isoform 2 of KDEL motif-containing protein 1 precursor,Isoform 1 of KDEL motif-containing protein 1 precursor,Isoform 3 of KDEL motif-containing protein 1 precursor	6	2	1	0	EM[147]N[115]CSETISQIQK
							EM[147]NCSETISQIQK
1	IPI00406434,IPI00986339,IPI00987299	Mini-agrin	36	1	1	0	NELM[147]LN[115]SSLM[147]R
							NELM[147]LNSSLM[147]R
							N[115]ELM[147]LN[115]SSLM[147]R
1	IPI00406609,IPI00469426,IPI00986905	Receptor-type tyrosine-protein phosphatase eta precursor,Protein tyrosine phosphatase	30	39	10	1	IHVAGGTHSVN[115]QTVN[115]K
							GPDGTEGLSSTVN[115]GSTDPSAVTDIR
							VTN[115]VSTR
							PPTPDGSPN[115]ITSVSHNSVK
							IPVTNLSQLHK
							PSSVSHIEVN[115]TTTTTAAIR
							GPDGTEGLSSTVNGSTDPSAVTDIR
							GPDGTEGLSSTVNGSTD
							PPTPDGSPN[115]ITSVSHN[115]SVK
							AN[115]GTEGQPR
							PESNETQADFAVAEEVPDANGTKR
1	IPI00407130,IPI00845840	Pyruvate kinase isozyme M2	6	1	0	0	EATESFASDPILYRPVAVALDTK
							PILYRPVAVALDTK
							IENHEGVR
							ITLDNAYM[147]EK
1	IPI00410796	Protein ITFG3	19	7	3	1	YKPDTLAVVIEN[115]GTSIDR
							NTN[115]SSNN[115]LTR
							KPILGHYKPDTLAVVIEN[115]GTSIDR
							NTNSSN[115]NLTR
							YKPDTLAVVIENGTSIDR
							N[115]TN[115]SSNN[115]LTR
1	IPI00411145,IPI00411146	Isoform 1 of Low-density lipoprotein receptor-related protein 4 precursor,Isoform 2 of Low-density lipoprotein receptor-related protein 4 precursor	6	8	2	0	RADLNGSNM[147]ETVIGHGLK
							KVLINNSLDEPR
							VLINNSLDEPR
1	IPI00762897	UDP-glucose:glycoprotein glucosyltransferase 1 precursor,UDP-glucose ceramide glucosyltransferase-like 1	9	3	1	0	ATVIGESDPIDEVQGFLFGK
							GTEVNATVIGESDPIDEVQGFLFGK
							PIDEVQGFLFGK
							GTEVN[115]ATVIGESDPIDEVQGFLFGK
1	IPI00420589	Immunoglobulin superfamily, member 3	23	10	3	0	AEDTAGQTAVTVM[147]RPDAALQVDTVVPNATVTEK
							AEDTAGQTAVTVM[147]RPDAALQVDTVVPN[115]ATVTEK
							LTVLEASPQDTGN[115]YSCHVEEWLPSPQK
							RAEDTAGQTAVTVM[147]RPDAALQVDTVVPN[115]ATVTEK
							AIQLN[115]CSVK
1	IPI00420955,IPI00650038	Isoform 1 of Sortilin precursor,Isoform 2 of Sortilin precursor	27	6	4	0	HLYTTTGGETDFTN[115]VTSLR
							DITNLINN[115]TFIR
							DITNLINNTFIR
							HLYTTTGGETDFTNVTSLR
							LTN[115]NTHQH
							FTTHVNGSCK
1	IPI00421157	Torsin-1A-interacting protein 2	9	4	1	0	HLN[115]ASNPSEPATIIFTAAR
							HLNASN[115]PSEPATIIFTAAR
1	IPI00421237,IPI00648270,IPI00648633,IPI00648678,IPI00828826	Isoform 2 of Choline transporter-like protein 1,59 kDa protein,Isoform 1 of Choline transporter-like protein 1,73 kDa protein	22	3	1	0	FAEIN[115]GSALCSYN[115]IKPSEYTLTSK
							FAEINGSALCSYNIKPSEYTLTSK
							FAEINGSALCSYN[115]IKPSEYTLTSK
							FAEIN[115]GSALCSYNIKPSEYTLTSK
1	IPI00458003,IPI01008190	Ectonucleotide pyrophosphatase/phosphodiesterase 3	304	9	6	0	AACYYWPGSDVAVNGSFPTIYR
							AACYYWPGSDVAVN[115]GSFPTIYR
							LNLSEGEVAATVK
							LN[115]LSEGEVAATVK
							LSEGEVAATVK
							N[115]YSN[115]SVPYER
							AMYQGLKAACYYWPGSDVAVN[115]GSFPTIYR
							CSFYLADKN[115]ITHGFLYPAIK
							YLADKN[115]ITHGFLYPAIK
							N[115]ITHGFLYPAIK
							N[115]YSNSVPYER
							NYSNSVPYER
							N[115]FSLSSVEK
							NITHGFLYPAIK
							CSFYLADKNITHGFLYPAIK
							PGSDVAVN[115]GSFPTIYR
							YYWPGSDVAVN[115]GSFPTIYR
							PGSDVAVNGSFPTIYR
							YYWPGSDVAVNGSFPTIYR
							IVPHRPTNIESCSEN[115]KTEDLWVEER
							VAVN[115]GSFPTIYR
							LADKN[115]ITHGFLYPAIK
							SFYLADKNITHGFLYPAIK
							GIIDNNM[147]YDVHLN[115]KNFSLSSVEK
							YLADKNITHGFLYPAIK
							VAVNGSFPTIYR
							IVPHRPTNIESCSEN[115]K
							KNITHGFLYPAIK
1	IPI00458893,IPI00867856	Tetraspanin-13	4	2	1	0	EQQGQLLEVGWNN[115]TASAR
							EQQGQLLEVGWN[115]NTASAR
							EQQGQLLEVGWNNTASAR
1	IPI00459432	Bone marrow macrophage cDNA, RIKEN full-length enriched library, clone:I830015H17 product:Kidney predominant protein (RIKEN cDNA 0610031J06 gene), full insert sequence	106	9	3	0	GN[115]HSLFGLEVATLGQGPDCPSVN[115]ER
							LLEFDSTN[115]ASEGAQPPGKPYPPYSLAK
							GNHSLFGLEVATLGQGPDCPSVNER
							GN[115]HSLFGLEVATLGQGPDCPSVNER
							LLEFDSTNASEGAQPPGKPYPPYSLAK
							PVDDPTGAFAN[115]GSLTFK
							GN[115]HSLFGLEVATLGQGPD
							PTGAFAN[115]GSLTFK
							PVDDPTGAFANGSLTFK
							PTGAFANGSLTFK
1	IPI00460063,IPI00856823	Prenylcysteine oxidase precursor	33	3	3	0	KM[147]SN[115]ITFR
							LLN[115]QTLR
							GELN[115]STLFSSRPK
							M[147]SN[115]ITFR
							GELNSTLFSSRPK
							GELN[115]STLFSSR
							GELNSTLFSSR
							M[147]SNITFR
1	IPI00460669	Torsin-3A precursor	19	1	1	0	ISN[115]NLTGLESDLR
							ISNN[115]LTGLESDLR
							ISNNLTGLESDLR
1	IPI00461861	Neprilysin	189	6	3	0	EIANATTKPEDR
							EIAN[115]ATTKPEDR
							LQNN[115]FSLEVNGK
							N[115]STQHIIHFDQPR
							STQHIIHFDQPR
							LQNNFSLEVN[115]GK
							LQNN[115]FSLEVN[115]GK
							LQN[115]NFSLEVN[115]GK
							LQN[115]N[115]FSLEVN[115]GK
							LQNNFSLEVNGK
							VM[147]ELEKEIAN[115]ATTKPEDR
							EIAN[115]ATTKPEDRNDPM[147]LLYNK
							VLINFFVGTDDKN[115]STQHIIHFDQPR
							VM[147]ELEKEIAN[115]ATTKPEDRNDPM[147]LLYNK
							VM[147]ELEKEIANATTKPEDR
							EIAN[115]ATTKPED
							VGTDDKN[115]STQHIIHFDQPR
							EIANATTKPED
							ANATTKPEDR
							EIAN[115]ATTKPEDRND
1	IPI00463492	transmembrane protein 2	159	15	11	0	GDPSIISVNGTDFTFR
							GDPSIISVN[115]GTDFTFR
							N[115]FTSVHLSYVELK
							PSIISVNGTDFTFR
							VLENEKFDTHEYHN[115]ESR
							FDTHEYHN[115]ESR
							VLEN[115]EKFDTHEYHN[115]ESR
							N[115]SSM[147]CTVM[147]R
							HPN[115]CVNVTK
							N[115]YENHSTGGK
							NN[115]VSLVK
							N[115]N[115]VSLVK
							HPNCVNVTK
							NYEN[115]HSTGGK
							NSSM[147]CTVM[147]R
							FDTHEYHN[115]ESRR
							HPNCVN[115]VTK
							NYENHSTGGK
							ALVGVIDGGSSSCN[115]ESVR
							PSIISVN[115]GTDFTFR
							TTNASASDPR
							QLN[115]ISDSLAVLGLAK
							THEYHN[115]ESR
							DGSKN[115]ITLR
							PGTLLPTDRN[115]SSM[147]CTVM[147]R
							ALVGVIDGGSSSCNESVR
1	IPI00464135,IPI00830916	Semaphorin-4B precursor	20	9	3	1	KFEAENISN[115]YTALLLSQDGK
							KIN[115]SSLQLPDR
							FEAENISNYTALLLSQDGK
							KFEAEN[115]ISNYTALLLSQDGK
							KINSSLQLPDR
							LIRKFEAEN[115]ISN[115]YTALLLSQDGK
1	IPI00464151,IPI00882034	heat shock 70kDa protein 5 binding protein 1	7	3	2	0	VQQVGHYPPAN[115]SSLASR
							HN[115]FTASLLTLR
1	IPI00466069	Elongation factor 2	9	5	1	0	PFDNSSRPSQVVAETR
							KSDPVVSYR
							GTITTFEHAHNM[147]R
1	IPI00467180	Translocon-associated protein subunit beta precursor	17	2	1	0	IAPASN[115]VSHTVVLRPLK
							IAPASN[115]VSHTVVLR
							PASN[115]VSHTVVLRPLK
							IAPASNVSHTVVLR
1	IPI00468814	Receptor tyrosine-protein kinase erbB-3 precursor	12	11	3	0	NLN[115]VTSLGFR
							YQTVDSSNIDGFVNCTK
							HFN[115]DSGACVPR
							HFNDSGACVPR
							NLNVTSLGFR
1	IPI00469000	Zinc transporter SLC39A6 precursor	47	6	3	0	NTNDNIQECFN[115]TTK
							YGENDSLSVEGFR
							YGEN[115]DSLSVEGFR
							YGEN[115]DSLSVEGFRK
							KSN[115]ESVSEPR
							KKSN[115]ESVSEPR
							NTNDNIQECFNTTK
1	IPI00469123,IPI00667748	Isoform 1 of Cell surface glycoprotein MUC18 precursor,Isoform 2 of Cell surface glycoprotein MUC18 precursor	30	6	2	0	VLVTPELLETGAECTASN[115]SLGSN[115]TTTIVLK
							ASGN[115]FSQVDWFLIHK
							ASGNFSQVDWFLIHK
							VLVTPELLETGAECTASNSLGSNTTTIVLK
							VLVTPELLETGAECTASNSLGSN[115]TTTIVLK
							APEEPTIQAN[115]VVGIHVDR
							APEEPTIQANVVGIHVDR
							ASGN[115]FSQVD
1	IPI00469218	Adult male lung cDNA, RIKEN full-length enriched library, clone:1200007I01 product:lysosomal membrane glycoprotein 1, full insert sequence	584	19	11	3	AFNISPNDTSSGSCGINLVTLK
							AFNISPNDTSSGSCGIN[115]LVTLK
							AFNISPN[115]DTSSGSCGINLVTLK
							AFNISPN[115]DTSSGSCGIN[115]LVTLK
							AFN[115]ISPN[115]DTSSGSCGIN[115]LVTLK
							DATIQAYLSSGN[115]FSK
							EN[115]VSDPSLTITFGR
							GYLLTLN[115]FTK
							LNM[147]TLPDALVPTFSISN[115]HSLK
							LN[115]M[147]TLPDALVPTFSISN[115]HSLK
							GKEN[115]VSDPSLTITFGR
							YSVQHM[147]YFTYN[115]LSDTEHFPNAISK
							YSVQHM[147]YFTYN[115]LSDTEHFPN[115]AISK
							DATIQAYLSSGNFSK
							ENVSDPSLTITFGR
							YSVQHM[147]YFTYNLSDTEHFPNAISK
							AFN[115]ISPNDTSSGSCGIN[115]LVTLK
							AFN[115]ISPN[115]DTSSGSCGINLVTLK
							LNM[147]TLPDALVPTFSISNHSLK
							N[115]VTVVLR
							GYLLTLNFTK
							FTYN[115]LSDTEHFPNAISK
							VYM[147]KN[115]VTVVLR
							M[147]YFTYN[115]LSDTEHFPNAISK
							NVTVVLR
							LN[115]M[147]TLPDALVPTFSISNHSLK
							M[147]YFTYNLSDTEHFPNAISK
							VYM[147]KNVTVVLR
							GYLLTLN[115]FTKN[115]TTR
							YSVQHM[147]YFTYNLSDTEHFPN[115]AISK
							YSVQHM[147]YFTYN[115]LSDTEHFPN
							ATIQAYLSSGN[115]FSK
							ISPNDTSSGSCGINLVTLK
							AFNISPNDTSSGS
							N[115]LSDTEHFPNAISK
							ALVPTFSISNHSLK
							YSVQHM[147]YFTYN[115]LSD
							M[147]YFTYN[115]LSDTEHFPN[115]AISK
							LN[115]M[147]TLPDALVPTFSISN[115]H
							LN[115]M[147]TLPDALVPTFSISNH
							LNM[147]TLPDALVPTFSISN[115]H
							ALQLNITYLK
							GYLLTLNFTKN[115]TTR
							PSLTITFGR
							SSSLFFLQGVRLNM[147]TLPDALVPTFSISN[115]HSLK
							LSSGN[115]FSK
							TEHFPNAISK
							FTYNLSDTEHFPNAISK
							TEHFPN[115]AISK
1	IPI00469307,IPI00856297,IPI00989556	Alpha-2-macroglobulin receptor-associated protein precursor	20	1	1	0	VIDLWDLAQSAN[115]FTEK
							VIDLWDLAQSANFTEK
							DLAQSANFTEK
1	IPI00471273,IPI00831154	Isoform 1 of Apoptosis-related protein 3 precursor	9	5	2	0	GTILGLDLQN[115]CSLK
							GTILGLDLQNCSLK
							LPEICTLCPGGM[147]HN[115]LSR
							LPEICTLCPGGM[147]HNLSR
1	IPI00473680,IPI00845689,IPI00987235	17 days embryo kidney cDNA, RIKEN full-length enriched library, clone:I920072N22 product:Glycoprotein 25L2 homolog,Transmembrane emp24 domain-containing protein 9 precursor	10	1	1	0	FTFTSHTPGEHQI
							FTFTSHTPGEHQICLHSN[115]STK
1	IPI00620800,IPI00667092,IPI01008181	similar to Protein FAM38A,similar to Protein FAM38A	13	11	1	0	HTLELAPN[115]STAR
							HTLELAPNSTAR
							HTLELAPNSTARR
1	IPI00620858,IPI00761717	myelin protein zero-like 1,Isoform 1 of Myelin protein zero-like protein 1 precursor	23	3	2	0	EIFVVN[115]GTQGK
							EIFVVNGTQGK
							DASINIENIQAVHN[115]GTYICDVK
							DASINIEN[115]IQAVHN[115]GTYICDVK
							DASIN[115]IENIQAVHN[115]GTYICDVK
							DASIN[115]IEN[115]IQAVHN[115]GTYICDVK
1	IPI00622727	Junctional adhesion molecule B precursor	32	5	2	1	GGTHNN[115]SSYTM[147]NTK
							GGTHN[115]NSSYTM[147]NTK
							GGTHN[115]NSSYTM[147]N[115]TK
							GGTHN[115]N[115]SSYTM[147]NTK
							GGTHNN[115]SSYTM[147]N[115]TK
1	IPI00649281	52 kDa protein	39	6	3	0	YHYN[115]GTLLDGTAFDNSYSR
							YHYN[115]CSLLDGTR
							YHYN[115]GTFEDGK
							YHYN[115]GTFEDGKK
							YHYNGTFEDGKK
							YHYNGTFEDGK
							M[147]VQN[115]SDFVRYHYN[115]GTLLDGTAFDNSYSR
1	IPI00850413	GPI deacylase,89 kDa protein	10	4	3	0	HIN[115]LTTLSVAGGFR
							LHVAQPEN[115]DSHVALLK
							HINLTTLSVAGGFR
							FGCINSTSMCR
1	IPI00660240,IPI00677395	Adult male liver tumor cDNA, RIKEN full-length enriched library, clone:C730026J11 product:CDNA FLJ14681 FIS, CLONE NT2RP2004270, WEAKLY SIMILAR TO PROTEIN PTM1 homolog	3	6	1	0	KTM[147]FN[115]STEIK
							KTM[147]FNSTEIK
1	IPI00750091	ceroid-lipofuscinosis, neuronal 5	12	7	2	0	IFLYSGEPIYLGN[115]ETSIFGPK
							KIETN[115]YTK
							IFLYSGEPIYLGNETSIFGPK
1	IPI00754853,IPI00915505,IPI00915512,IPI00974900	Protein-tyrosine-phosphatase precursor	2	9	1	0	KVEAEALN[115]ATAIR
1	IPI00108535,IPI00227804,IPI00719884,IPI00896737	Isoform Long of Carcinoembryonic antigen-related cell adhesion molecule 1 precursor,Isoform Short of Carcinoembryonic antigen-related cell adhesion molecule 1 precursor,carcinoembryonic antigen-related cell adhesion molecule 1 isoform 1	153	16	8	2	GN[115]TTAIDKEIAR
							M[147]TLSQN[115]N[115]SILR
							N[115]ITVLEPVTQPFLQVTN[115]TTVK
							TTAIDKEIAR
							EIIYSN[115]GSLLFQM[147]ITM[147]K
							FVPNSNM[147]NFTGQAYSGR
							FVPNSNM[147]N[115]FTGQAYSGR
							FVPNSN[115]M[147]NFTGQAYSGR
							FVPN[115]SNM[147]NFTGQAYSGR
							M[147]TLSQNN[115]SILR
							M[147]TLSQN[115]NSILR
							NITVLEPVTQPFLQVTN[115]TTVK
							M[147]TLSQNNSILR
							FVPN[115]SNM[147]N[115]FTGQAYSGR
							N[115]DTGPYVCETR
							EIIYSNGSLLFQM[147]ITM[147]K
							FVPNSN[115]M[147]N[115]FTGQAYSGR
							NDTGPYVCETR
							GN[115]TTAIDK
							GNTTAIDKEIAR
							TLTLLN[115]VTRNDTGPYVCETRNPVSVNR
							FVPNSN[115]M[147]NFTGQAY
							NPVSVN[115]R
1	IPI00654907,IPI00658311,IPI00720077,IPI00915472	Hypothetical protein CEACAM1-2C1,carcinoembryonic antigen-related cell adhesion molecule 1 isoform 3,carcinoembryonic antigen-related cell adhesion molecule 1 isoform 4	154	5	5	0	GN[115]TTAIDKEIAR
							M[147]TLSQN[115]N[115]SILR
							TTAIDKEIAR
							EIIYSN[115]GSLLFQM[147]ITM[147]K
							FHVHQPVTQPFLQVTN[115]TTVK
							FVPNSNM[147]NFTGQAYSGR
							FVPNSNM[147]N[115]FTGQAYSGR
							FVPNSN[115]M[147]NFTGQAYSGR
							FVPN[115]SNM[147]NFTGQAYSGR
							M[147]TLSQNN[115]SILR
							M[147]TLSQN[115]NSILR
							M[147]TLSQNNSILR
							FVPN[115]SNM[147]N[115]FTGQAYSGR
							FHVHQPVTQPFLQVTNTTVK
							EIIYSNGSLLFQM[147]ITM[147]K
							FVPNSN[115]M[147]N[115]FTGQAYSGR
							GN[115]TTAIDK
							GNTTAIDKEIAR
							FVPNSN[115]M[147]NFTGQAY
1	IPI00313428,IPI01008710	CEA-related cell adhesion molecule 2	7	16	2	1	N[115]DTGPYVCETR
							NDTGPYVCETR
							TLTLLN[115]VTRNDTGPYVCETRNPVSVNR
							NPVSVN[115]R
1	IPI00515389	Biliary glycoprotein precursor	45	4	2	0	M[147]TLSQN[115]N[115]SILR
							M[147]TLSQNN[115]SILR
							M[147]TLSQN[115]NSILR
							M[147]TLSQNNSILR
							QPVTQPSLQVTN[115]TTVK
1	IPI00110264	protein tyrosine phosphatase, receptor type, F	68	9	5	1	N[115]GHITN[115]YTVVYR
							DINSQLELQN[115]VTNDTHLTLLGLKPDTTYDIK
							KVEVEPLN[115]STAVHVSWK
							N[115]GHITNYTVVYR
							NGHITNYTVVYR
							NGHITN[115]YTVVYR
							DINSQLELQNVTN[115]DTHLTLLGLKPDTTYDIK
							FSIPPSSQEVM[147]PGGSVNLTCVAVGAPM[147]PYVK
							VEVEPLNSTAVHVSWK
							TDEDVPSGPPR
1	IPI00647979	Protein	66	7	4	1	N[115]GHITN[115]YTVVYR
							KVEVEPLN[115]STAVHVSWK
							DINSQLELQN[115]VTNDTHLTLLGLKPDTTYDIK
							N[115]GHITNYTVVYR
							NGHITN[115]YTVVYR
							NGHITNYTVVYR
							DINSQLELQNVTN[115]DTHLTLLGLKPDTTYDIK
							VEVEPLNSTAVHVSWK
1	IPI00111960	Lysosomal alpha-glucosidase precursor	30	7	4	0	LEN[115]LSSTESGYTATLTR
							GVFITNETGQPLIGK
							LENLSSTESGYTATLTR
							GVFITN[115]ETGQPLIGK
							QVVEN[115]M[147]TR
							NN[115]TIVNK
1	IPI00649103	31 kDa protein	14	2	2	0	GVFITNETGQPLIGK
							GVFITN[115]ETGQPLIGK
							QVVEN[115]M[147]TR
1	IPI00649375	26 kDa protein	15	1	1	0	LEN[115]LSSTESGYTATLTR
							LENLSSTESGYTATLTR
1	IPI00113539,IPI00352163,IPI00652813,IPI00974712,IPI00975193	Fibronectin precursor,NOD-derived CD11c +ve dendritic cells cDNA, RIKEN full-length enriched library, clone:F630118J10 product:fibronectin 1, full insert sequence,CDNA, RIKEN full-length enriched library, clone:M5C1012H16 product:fibronectin 1, full insert sequence	74	10	4	0	DQCIVDDITYNVN[115]DTFHK
							LDAPTN[115]LQFVN[115]ETDR
							DQCIVDDITYNVNDTFHK
							HEEGHM[147]LN[115]CTCFGQGR
							LDAPTNLQFVNETDR
							LDAPTNLQFVN[115]ETDR
							RHEEGHM[147]LN[115]CTCFGQGR
							HEEGHM[147]LNCTCFGQGR
							N[115]YTDCTSEGR
							DQCIVDDITYN[115]VNDTFHK
							APTNLQFVN[115]ETDR
							APTN[115]LQFVN[115]ETDR
							RHEEGHM[147]LNCTCFGQGR
							QAQQIVQPQSPVAVSQSKPGCFDN[115]GK
							DDITYNVNDTFHK
1	IPI00114842	Retinoic acid early inducible protein 1 alpha precursor	17	5	3	0	PGETAN[115]ATEVGECLTQPLK
							PGETANATEVGECLTQPLK
							CNLTIKDPTPADPLWYEAK
							CLVDEILILHLSNIN[115]K
							PTPADPLWYEAK
1	IPI00114844	Retinoic acid early inducible protein 1 beta precursor,similar to Retinoic acid early inducible protein 1 beta precursor	4	5	2	0	CNLTIKDPTPADPLWYEAK
							TM[147]TSGDPGETANATEVKK
							SGDPGETANATEVK
							PTPADPLWYEAK
1	IPI00119918	Retinoic acid early inducible protein 1 delta precursor	14	4	1	0	PGETAN[115]ATEVGECLTQPLK
							PGETANATEVGECLTQPLK
1	IPI00378042	Retinoic acid early inducible protein 1 gamma precursor	2	5	2	0	CLVDEILILHLSNIN[115]K
							PTPADPLWYEAK
1	IPI00114939,IPI00749947	Neuronal pentraxin receptor,neuronal pentraxin receptor	2	3	1	0	M[147]KFLAVLLAAGMLAFLGAVIC
							ALPGGTDNASAASAAGGSGPQR
1	IPI00115793,IPI00877308	Desmoglein-2 precursor	41	6	2	0	NTGELN[115]ITSILDR
							NTGELNITSILDR
							YVQN[115]GTYTAK
							YVQNGTYTAK
							ITATDADDPETLNAK
1	IPI00115976,IPI00330866	Integrin alpha-5 precursor	195	15	7	2	DPQNDPVGTCYLSTEN[115]FTR
							HPGN[115]FSSLSCDYFAVN[115]QSR
							NALNLTFHAQNLGEGGAYEAELR
							NALN[115]LTFHAQNLGEGGAYEAELR
							N[115]ALNLTFHAQNLGEGGAYEAELR
							N[115]ALN[115]LTFHAQN[115]LGEGGAYEAELR
							PVGTCYLSTEN[115]FTR
							NALNLTFHAQN[115]LGEGGAYEAELR
							NALN[115]LTFHAQN[115]LGEGGAYEAELR
							VTGLSNCTSNYTPNSQGLELDPETSPHHLQ
							VTGLSNCTSNYTPN[115]SQGLELDPETSPHHLQ
							VTGLSN[115]CTSNYTPNSQGLELDPETSPHHLQ
							AN[115]TSQPGVLQGGAVYVCPWGTSPIQCTTIQFDSK
							N[115]ALNLTFHAQN[115]LGEGGAYEAELR
							ANTSQPGVLQGGAVYVCPWGTSPIQCTTIQFDSK
							VTGLSN[115]CTSNYTPNSQGLELD
							PQNDPVGTCYLSTEN[115]FTR
							HPGNFSSLSCDYFAVN[115]QSR
							VTGLSNCTSNYTPNSQGLELD
							VTGLSNCTSNYTPNSQGLELDPETSPHH
							VTGLSNCTSNYTPN[115]SQGLELDPETSPHH
							VTGLSNCTSN[115]YTPNSQGLELDPETSPHHLQ
							DPQNDPVGTCYLSTENFTR
							VTGLSN[115]CTSNYTPN[115]SQGLELDPETSPHHLQ
							PVGTCYLSTENFTR
							N[115]ALN[115]LTFHAQNLGEGGAYEAELR
							VTGLSNCTSN[115]YTPNSQGLELDPETSPHH
							GN[115]FSSLSCDYFAVN[115]QSR
							VTGLSN[115]CTSNYTPN[115]SQGLELDPETSPHH
							ALNLTFHAQNLGEGGAYEAELR
							NALN[115]LTFH
							VTGLSNCTSNYTPNSQGLELDPETSPH
							PQNDPVGTCYLSTENFTR
							N[115]ALNLTFH
							EKDPQNDPVGTCYLSTEN[115]FTR
1	IPI00115976	Integrin alpha 5	133	14	5	1	NALNLTFHAQNLGEGGAYEAELR
							NALN[115]LTFHAQNLGEGGAYEAELR
							N[115]ALNLTFHAQNLGEGGAYEAELR
							N[115]ALN[115]LTFHAQN[115]LGEGGAYEAELR
							PVGTCYLSTEN[115]FTR
							NALN[115]LTFHAQN[115]LGEGGAYEAELR
							HPGN[115]FSSLSCDYFAVN[115]QSR
							DPQNDPVGTCYLSTEN[115]FTR
							NALNLTFHAQN[115]LGEGGAYEAELR
							AN[115]TSQPGVLQGGAVYVCPWGTSPIQCTTIQFDSK
							N[115]ALNLTFHAQN[115]LGEGGAYEAELR
							ANTSQPGVLQGGAVYVCPWGTSPIQCTTIQFDSK
							PQNDPVGTCYLSTEN[115]FTR
							HPGNFSSLSCDYFAVN[115]QSR
							DPQNDPVGTCYLSTENFTR
							PVGTCYLSTENFTR
							N[115]ALN[115]LTFHAQNLGEGGAYEAELR
							GN[115]FSSLSCDYFAVN[115]QSR
							ALNLTFHAQNLGEGGAYEAELR
							NALN[115]LTFH
							PQNDPVGTCYLSTENFTR
							N[115]ALNLTFH
							EKDPQNDPVGTCYLSTEN[115]FTR
1	IPI00116913,IPI00676957	Laminin alpha-5 chain precursor,laminin, alpha 5 isoform 1,similar to Laminin alpha-5 chain precursor	173	27	13	0	GVHN[115]ASLALSANIGR
							LEVDTQSN[115]HTTGR
							LN[115]ASIADLQSK
							LN[115]TTGISFGCTADLLVGR
							LN[115]VTSPDLFR
							PGALN[115]FSYSPLLR
							PTCDM[147]DSGQCR
							LLIN[115]GAPVNVTASVQIQGAVGM[147]R
							LVGGPVAGGDPN[115]QTIQGQYCDICTAAN[115]SN[115]K
							VFDLHQNM[147]GSVN[115]VSVGCTPAQLIETSR
							EALNQAVN[115]TTR
							LEVDTQSNHTTGR
							VFDLHQNM[147]GSVNVSVGCTPAQLIETSR
							VFDLHQN[115]M[147]GSVN[115]VSVGCTPAQLIETSR
							EQLQGINASSAAWAR
							EQLQGIN[115]ASSAAWAR
							LNTTGISFGCTADLLVGR
							GVHNASLALSAN[115]IGR
							LVGGPVAGGDPN[115]QTIQGQYCDICTAANSNK
							QLLAN[115]SSALEETILGHQGR
							LLINGAPVNVTASVQIQGAVGM[147]R
							GVHNASLALSANIGR
							GVHN[115]ASLALSAN[115]IGR
							LVGGPVAGGDPNQTIQGQYCDICTAANSNK
							LNASIADLQSK
							QLLANSSALEETILGHQGR
							CAPGFYGNALLPGNCTR
							PGALNFSYSPLLR
							LNVTSPDLFR
1	IPI00624079	laminin, alpha 5 isoform 8	45	6	4	0	LEVDTQSN[115]HTTGR
							LN[115]TTGISFGCTADLLVGR
							LLIN[115]GAPVNVTASVQIQGAVGM[147]R
							VFDLHQNM[147]GSVN[115]VSVGCTPAQLIETSR
							LEVDTQSNHTTGR
							VFDLHQNM[147]GSVNVSVGCTPAQLIETSR
							VFDLHQN[115]M[147]GSVN[115]VSVGCTPAQLIETSR
							LNTTGISFGCTADLLVGR
							LLINGAPVNVTASVQIQGAVGM[147]R
1	IPI00117352	Tubulin beta-5 chain	11	3	0	0	ISEQFTAM[147]FR
							PTGTYHGDSDLQLDR
							LHFFM[147]PGFAPLTSR
							LAVNM[147]VPFPR
							IREEYPDR
1	IPI00109061,IPI00338039	Tubulin beta-2B chain,Tubulin beta-2A chain,13 days embryo liver cDNA, RIKEN full-length enriched library, clone:I920064F20 product:tubulin, beta 2, full insert sequence	7	3	0	0	ISEQFTAM[147]FR
							LHFFM[147]PGFAPLTSR
							LAVNM[147]VPFPR
							IREEYPDR
1	IPI00109073,IPI00169463	Tubulin beta-4 chain	5	3	0	0	ISEQFTAM[147]FR
							PTGTYHGDSDLQLER
							LAVNM[147]VPFPR
1	IPI00122928,IPI00348094	Tubulin beta-6 chain,similar to beta tubulin 1, class VI,similar to beta tubulin 1, class VI	4	4	0	0	LAVNM[147]VPFPR
							IREEYPDR
1	IPI00169463, IPI00109073	Tubulin beta-2C chain,Tubulin, beta 4	7	3	0	0	ISEQFTAM[147]FR
							PTGTYHGDSDLQLER
							LHFFM[147]PGFAPLTSR
							LAVNM[147]VPFPR
1	IPI00119299	Isoform 1 of Leukemia inhibitory factor receptor precursor	22	16	5	0	IEGLTN[115]ETYR
							LGVQM[147]HPGQEIHN[115]FTLTGR
							NPLGQAQSAVVINVTER
							KVPSN[115]STETVIESDQFQPGVR
							IEGLTNETYR
							LKN[115]ITDISQK
							NPLGQAQSAVVIN[115]VTER
							N[115]PLGQAQSAVVIN[115]VTER
1	IPI00407541	Isoform 2 of Leukemia inhibitory factor receptor precursor	18	14	4	0	LGVQM[147]HPGQEIHN[115]FTLTGR
							IEGLTN[115]ETYR
							KVPSN[115]STETVIESDQFQPGVR
							NPLGQAQSAVVINVTER
							IEGLTNETYR
							NPLGQAQSAVVIN[115]VTER
							N[115]PLGQAQSAVVIN[115]VTER
1	IPI00120066,IPI00621410,IPI00626454,IPI00944047,IPI00944056,IPI00944173,IPI00971282	Prominin-1 precursor,prominin 1,Prominin-1.s3 splice variant	40	8	5	1	DALQN[115]M[147]SSSLK
							LSSLGSSLN[115]SSQLPSVDR
							DALQNM[147]SSSLK
							GYTTIDEIPNTIQN[115]QTVDVIK
							GYTTIDEIPNTIQNQTVDVIK
							ICDSIRPSLSSLGSSLN[115]SSQLPSVDR
							ICDSIRPSLSSLGSSLNSSQLPSVDR
							DM[147]SQSIPIEDM[147]LLQVSHYLN[115]NSNR
							RGYTTIDEIPNTIQNQTVDVIK
							DM[147]SQSIPIEDM[147]LLQVSHYLN[115]N[115]SNR
							DALQN[115]M[147]SSSLKSLQDAATQLN[115]TN[115]LSSVR
							DALQN[115]M[147]SSSLKSLQDAATQLNTNLSSVR
1	IPI00403763,IPI00944196,IPI00971271	Prominin-1.s5 splice variant	26	8	4	1	DALQN[115]M[147]SSSLK
							DALQNM[147]SSSLK
							DM[147]SQSIPIEDM[147]LLQVSHYLN[115]NSNR
							DM[147]SQSIPIEDM[147]LLQVSHYLN[115]N[115]SNR
							GYTTIDEIPNTIQN[115]QTVDVIK
							GYTTIDEIPNTIQNQTVDVIK
							DALQN[115]M[147]SSSLKSLQDAATQLN[115]TN[115]LSSVR
							DALQN[115]M[147]SSSLKSLQDAATQLNTNLSSVR
1	IPI00121190,IPI00411099,IPI00474965	Epidermal growth factor receptor precursor,epidermal growth factor receptor isoform 2	11	14	2	0	DTLSIN[115]ATN[115]IK
							DCVSCQN[115]VSR
							DTLSIN[115]ATNIK
							DTLSINATNIK
1	IPI00122368,IPI00471089,IPI00816869,IPI00956973	P2X4c receptor subunit,purinergic receptor P2X, ligand-gated ion channel 4	11	8	4	0	GVAVTN[115]TSQLGFR
							GVAVTNTSQLGFR
							AAEN[115]FTLLVK
							AAENFTLLVK
							NILPNITTSYLK
							M[147]IVTVN[115]QTQGTCPEIPDK
							FSKRN[115]ILPNITTSYLKSCIYN[115]AR
1	IPI00130524,IPI00816853,IPI00817030,IPI00957134	P2X4b receptor subunit	7	6	3	0	GVAVTN[115]TSQLGFR
							GVAVTNTSQLGFR
							NILPNITTSYLK
							M[147]IVTVN[115]QTQGTCPEIPDK
1	IPI00122973	Isoform 1 of Intercellular adhesion molecule 1 precursor	202	11	8	1	EAFLPQGGSVQVNCSSSCK
							EAFLPQGGSVQVN[115]CSSSCK
							LDETDCLGN[115]WTWQEGSQQTLK
							N[115]QTLELHVLYGPR
							QEMNGTYVCHAF
							QEMNGTYVCHAFSSHGN[115]VTR
							QEMN[115]GTYVCHAFSSHGN[115]VTR
							VVLLSGVEPRPPTPQVQFTLN[115]ASSEDHKR
							GDHGANFSCR
							LDETDCLGNWTWQEGSQQTLK
							GDHGAN[115]FSCR
							QEMNGTYVCHAFSSHGNVTR
							VVLLSGVEPRPPTPQVQFTLN[115]ASSEDHK
							ALFSNVSEAR
							ALFSN[115]VSEAR
							AFSSHGN[115]VTR
							HAFSSHGN[115]VTR
							GTYVCHAFSSHGN[115]VTR
							ELDLRPQGLALFSN[115]VSEAR
							AFSSHGNVTR
							KADGALLPIGVVK
							VVLLSGVEPRPPTPQVQFTLN[115]
							VEPRPPTPQVQFTLNASSEDHKR
							EM[147]N[115]GTYVCHAFSSHGNVTR
1	IPI00230702	Isoform 2 of Intercellular adhesion molecule 1 precursor	202	11	8	1	EAFLPQGGSVQVN[115]CSSSCK
							LDETDCLGN[115]WTWQEGSQQTLK
							N[115]QTLELHVLYGPR
							QEMNGTYVCHAF
							QEMN[115]GTYVCHAFSSHGN[115]VTR
							QEMNGTYVCHAFSSHGN[115]VTR
							VVLLSGVEPRPPTPQVQFTLN[115]ASSEDHKR
							GDHGANFSCR
							LDETDCLGNWTWQEGSQQTLK
							GDHGAN[115]FSCR
							QEMNGTYVCHAFSSHGNVTR
							EAFLPQGGSVQVNCSSSCK
							VVLLSGVEPRPPTPQVQFTLN[115]ASSEDHK
							ALFSNVSEAR
							ALFSN[115]VSEAR
							AFSSHGN[115]VTR
							HAFSSHGN[115]VTR
							GTYVCHAFSSHGN[115]VTR
							ELDLRPQGLALFSN[115]VSEAR
							AFSSHGNVTR
							KADGALLPIGVVK
							VVLLSGVEPRPPTPQVQFTLN[115]
							VEPRPPTPQVQFTLNASSEDHKR
							EM[147]N[115]GTYVCHAFSSHGNVTR
1	IPI00652391	Bone marrow macrophage cDNA, RIKEN full-length enriched library, clone:I830150L01 product:intercellular adhesion molecule, full insert sequence	25	1	1	0	EAFLPQGGSVQVN[115]CSSSCK
							EAFLPQGGSVQVNCSSSCK
1	IPI00123652,IPI00649062,IPI00649280	Beta-amyloid binding protein,22 kDa protein,17 kDa protein,similar to beta-amyloid binding protein precursor	11	4	2	0	DLSGNETHFTGSEVGFLKPISCR
							DLSGN[115]ETHFTGSEVGFLKPISCR
							LSITN[115]ETFR
							LSITNETFR
1	IPI00649554	Protein	6	3	1	0	LSITN[115]ETFR
							LSITNETFR
1	IPI00123704	Sodium/potassium-transporting ATPase subunit beta-2	51	9	5	1	FHVN[115]YTQPLVAVK
							FLEPYN[115]DSIQAQK
							FLEPYNDSIQAQK
							VINFYAGANQSM[147]N[115]VTCVGK
							VINFYAGAN[115]QSM[147]NVTCVGK
							RDEDAENLGHFVM[147]FPAN[115]GSIDLM[147]YFPYYGK
							FHVNYTQPLVAVK
							KFHVN[115]YTQPLVAVK
							VIN[115]FYAGAN[115]QSM[147]NVTCVGK
							FPAN[115]GSIDLM[147]YFPYYGKK
							IN[115]FYAGAN[115]QSMN[115]VTCVGKR
							IN[115]AAN[115]IATDDER
1	IPI00553338	ATPase, Na+\/K+ transporting, beta 2 polypeptide	51	9	5	1	FHVN[115]YTQPLVAVK
							FLEPYN[115]DSIQAQK
							FLEPYNDSIQAQK
							VINFYAGANQSM[147]N[115]VTCVGK
							VINFYAGAN[115]QSM[147]NVTCVGK
							FHVNYTQPLVAVK
							KFHVN[115]YTQPLVAVK
							VIN[115]FYAGAN[115]QSM[147]NVTCVGK
							RDEDAENLGHFVM[147]FPAN[115]GSIDLM[147]YFPYYGK
							FPAN[115]GSIDLM[147]YFPYYGKK
							IN[115]AAN[115]IATDDER
							IN[115]FYAGAN[115]QSMN[115]VTCVGKR
1	IPI00123831,IPI00662285,IPI00757771	Isoform 1 of Neuroplastin precursor,Isoform 3 of Neuroplastin precursor,44 kDa protein,31 kDa protein	140	7	4	0	AN[115]ATIEVK
							ESLLPVTLQCN[115]LTSSSH
							GVFEEISN[115]SSGR
							ENGVFEEISNSSGR
							ENGVFEEISN[115]SSGR
							KEN[115]GVFEEISN[115]SSGR
							EN[115]GVFEEISNSSGR
							KN[115]ASNM[147]EYR
							EN[115]GVFEEISN[115]SSGR
							KKENGVFEEISN[115]SSGR
							KKEN[115]GVFEEISN[115]SSGR
							ANATIEVK
							ESLLPVTLQCN[115]LTSSSHTLM[147]YSYWTR
							KNASN[115]M[147]EYR
							KEN[115]GVFEEISNSSGR
							ESLLPVTLQCNLTSSSHTLM[147]
							KN[115]ASN[115]M[147]EYR
							ESLLPVTLQCNLTSSSH
							GVFEEISNSSGR
							N[115]ASNM[147]EYR
							ESLLPVTLQCN[115]LTSSSHTLM[147]Y
							ESLLPVTLQCNLTSSSHTLM[147]Y
							NASNM[147]EYR
1	IPI00459329	Isoform 4 of Neuroplastin precursor	60	4	1	0	GVFEEISN[115]SSGR
							KEN[115]GVFEEISN[115]SSGR
							ENGVFEEISN[115]SSGR
							ENGVFEEISNSSGR
							EN[115]GVFEEISNSSGR
							EN[115]GVFEEISN[115]SSGR
							KKENGVFEEISN[115]SSGR
							KKEN[115]GVFEEISN[115]SSGR
							KEN[115]GVFEEISNSSGR
							GVFEEISNSSGR
1	IPI00127407	Procollagen-lysine,2-oxoglutarate 5-dioxygenase 1 precursor	21	3	2	0	YIHENYTK
							EQIN[115]ISLDHR
							EQINISLDHR
							YIHEN[115]YTK
1	IPI00649962	Protein	14	1	1	0	YIHENYTK
							YIHEN[115]YTK
1	IPI00127417,IPI00379441,IPI00990246	Nucleoside diphosphate kinase B,similar to Nucleoside diphosphate kinase B	5	0	0	0	FIAIKPDGVQR
							NIIHGSDSVESAEK
							VM[147]LGETNPADSKPGTIR
1	IPI00131459,IPI00408489,IPI00649586	Nucleoside diphosphate kinase A,Down syndrome cell adhesion molecule-like protein (Fragment),Nucleoside diphosphate kinase	3	0	0	0	FIAIKPDGVQR
							VM[147]LGETNPADSKPGTIR
1	IPI00551485	Expressed in non-metastatic cells 1 protein	2	0	0	0	FIAIKPDGVQR
1	IPI00128358	Insulin receptor precursor	43	19	6	0	ECLGN[115]CSEPDDPTK
							ELGLYNLM[147]N[115]ITR
							ECLGNCSEPDDPTK
							HN[115]LTITQGK
							GETLEIGN[115]YSFYALDNQNLR
							GLSPGNYSVR
							ELGLYNLM[147]NITR
							GLSPGN[115]YSVR
							NSSSQIILK
1	IPI00128358	similar to Insulin receptor precursor	22	14	3	0	ECLGN[115]CSEPDDPTK
							ECLGNCSEPDDPTK
							GLSPGNYSVR
							GLSPGN[115]YSVR
							NSSSQIILK
1	IPI00128989,IPI00776237	Vacuolar ATP synthase subunit S1 precursor,similar to Vacuolar ATP synthase subunit S1 precursor (V-ATPase S1 subunit) (V-ATPase S1 accessory protein) (V-ATPase Ac45 subunit) (C7-1 protein) isoform 5,Blastocyst blastocyst cDNA, RIKEN full-length enriched library, clone:I1C0013I03 product:ATPase, H+ transporting, lysosomal accessory protein 1, full insert sequence	24	8	3	0	AIHPPVSYN[115]DTAPR
							MVAGGLGRQLLQTQVASPAIHPPVSYN[115]DTAPR
							LN[115]ASLPALLLIR
							SPAIHPPVSYN[115]DTAPR
							IHPPVSYN[115]DTAPR
							LEIHSN[115]GSVAH
1	IPI00129158,IPI00221791	Isoform 1 of Tyrosine-protein phosphatase non-receptor type substrate 1 precursor,Isoform 2 of Tyrosine-protein phosphatase non-receptor type substrate 1 precursor	21	17	7	2	VTQQSPTSM[147]NQVN[115]LTCR
							GIAN[115]LSNFIR
							VTN[115]VSDATKR
							VTNVSDATKR
							VTN[115]VSDATK
							GIANLSNFIR
							N[115]HTVLGLAH
							FYPEDLQLIWLEN[115]GN[115]VSRN[115]DTPKN[115]LTK
1	IPI00221792	Isoform 3 of Tyrosine-protein phosphatase non-receptor type substrate 1 precursor	8	5	1	0	VTN[115]VSDATKR
							VTNVSDATKR
							VTN[115]VSDATK
1	IPI007757791	Signal-regulatory protein alpha	6	17	5	2	VTQQSPTSM[147]NQVN[115]LTCR
							GIAN[115]LSNFIR
							GIANLSNFIR
							FYPEDLQLIWLEN[115]GN[115]VSRN[115]DTPKN[115]LTK
1	IPI00129253,IPI00896730	Lymphocyte antigen 75 precursor	89	17	5	0	EAPFGTNCN[115]LTITSR
							LAN[115]ISGEEQK
							EAPFGTNCNLTITSR
							EAPFGTN[115]CNLTITSR
							ENYNITM[147]R
							LANISGEEQK
							IEM[147]VDYEDKHN[115]GTLPQFIPYK
							HN[115]GTLPQFIPYK
							IEM[147]VDYEDKHN[115]GTLPQFIPYKDGVYSVIQK
							ENYN[115]ITM[147]R
							YN[115]VSSLEK
							LM[147]RENYNITM[147]R
1	IPI00652330	Adult inner ear cDNA, RIKEN full-length enriched library, clone:F930008C22 product:lymphocyte antigen 75, full insert sequence	35	5	1	0	EAPFGTNCN[115]LTITSR
							EAPFGTNCNLTITSR
							EAPFGTN[115]CNLTITSR
1	IPI00129526	Endoplasmin precursor	28	6	3	0	ESDSNEFSVIADPR
							LGVIEDHSN[115]R
							SNEFSVIADPR
							NLLHVTDTGVGM[147]TR
							GVVDSDDLPLN[115]VSR
							HN[115]NDTQHIWESDSNEFSVIADPR
							HNN[115]DTQHIWESDSNEFSVIADPR
							HNNDTQHIWESDSNEFSVIADPR
							HN[115]NDTQHIWESDSN[115]EFSVIADPR
							HNN[115]DTQHI
							HN[115]N[115]DTQHI
							HNNDTQHI
							VFITDDFHDM[147]M[147]PK
							HN[115]NDTQHI
1	IPI00652998	10 days embryo whole body cDNA, RIKEN full-length enriched library, clone:3425404P19 product:tumor rejection antigen gp96, full insert sequence	27	4	3	0	ESDSNEFSVIADPR
							LGVIEDHSN[115]R
							SNEFSVIADPR
							GVVDSDDLPLN[115]VSR
							HN[115]NDTQHIWESDSNEFSVIADPR
							HNN[115]DTQHIWESDSNEFSVIADPR
							HNNDTQHIWESDSNEFSVIADPR
							HN[115]NDTQHIWESDSN[115]EFSVIADPR
							HNN[115]DTQHI
							HN[115]N[115]DTQHI
							HNNDTQHI
							VFITDDFHDM[147]M[147]PK
							HN[115]NDTQHI
1	IPI00130271,IPI00720028,IPI00720080,IPI00720113,IPI00953736	P2X purinoceptor 7,purinergic receptor P2X7 isoform b,purinergic receptor P2X7 isoform a,purinergic receptor P2X7 isoform c	16	5	2	0	GIAEVTENVTEGGVTK
							NN[115]IHFPGHN[115]YTTR
							GIAEVTEN[115]VTEGGVTK
							NNIHFPGHN[115]YTTR
							NNIHFPGHNYTTR
							N[115]N[115]IHFPGHN[115]YTTR
1	IPI00459581	purinergic receptor P2X7 isoform d	6	2	1	0	GIAEVTENVTEGGVTK
							GIAEVTEN[115]VTEGGVTK
1	IPI00131476,IPI00230616,IPI00284816,IPI01008246	Isoform 2 of Collagen alpha-1(XVIII) chain precursor,Isoform 3 of Collagen alpha-1(XVIII) chain precursor,Isoform 1 of Collagen alpha-1(XVIII) chain precursor,Procollagen, type XVIII, alpha 1	40	3	2	0	DGQQNISLLYTEPGASQTQTGASFR
							DGQQN[115]ISLLYTEPGASQTQTGASFR
							FGIN[115]GSYAPGPAGLPGVPGK
							FGINGSYAPGPAGLPGVPGK
							LSEVRDGQQN[115]ISLLYTEPGASQTQTGASFR
1	IPI00131693	Ciliary neurotrophic factor receptor alpha precursor,ciliary neurotrophic factor receptor,similar to Ciliary neurotrophic factor receptor alpha precursor (CNTFR alpha) isoform 2	39	4	3	1	VN[115]GTDLAPDLLN[115]GSQLILR
							VNGTDLAPDLLN[115]GSQLILR
							VN[115]GTDLAPDLLNGSQLILR
							HLPTPTYIPNTFNVTVLHGSK
							GTDLAPDLLN[115]GSQLILR
							HLPTPTYIPNTFN[115]VTVLHGSK
1	IPI00473582	Adult male testis cDNA, RIKEN full-length enriched library, clone:4930502A07 product:ciliary neurotrophic factor receptor, full insert sequence	36	2	2	1	VN[115]GTDLAPDLLN[115]GSQLILR
							VNGTDLAPDLLN[115]GSQLILR
							VN[115]GTDLAPDLLNGSQLILR
							GTDLAPDLLN[115]GSQLILR
1	IPI00134191	Solute carrier family 2, facilitated glucose transporter member 3	150	2	1	0	DFLN[115]YTLEER
							GPAGVELNSM[147]QPVK
							KEEDQATEILQR
							GTSDVVQEIQEM[147]KDESVR
							DFLNYTLEER
							FLN[115]YTLEER
							FLNYTLEER
1	IPI00474260	Glut-3 protein (Fragment)	3	1	0	0	KEEDQATEILQR
1	IPI00134743,IPI00877320	Alkaline phosphatase, tissue-nonspecific isozyme precursor	597	5	5	0	CNTTQGNEVTSILR
							CN[115]TTQGN[115]EVTSILR
							ENVSM[147]VDYAHNNYQAQSAVPLR
							NN[115]LTDPSLSEM[147]VEVALR
							N[115]NLTDPSLSEM[147]VEVALR
							N[115]N[115]LTDPSLSEM[147]VEVALR
							N[115]RTDVEYELDEK
							PSLSEM[147]VEVALR
							VSM[147]VDYAHNNYQAQSAVPLR
							VVDGEREN[115]V
							YQAQSAVPLR
							DTLTVVTADHSHVFTFGGYTPR
							HETHGGEDVAVFAK
							HSHYVWN[115]R
							N[115]GPGYKVVDGEREN[115]VSMVDYAHNNYQAQSAVPLR
							VVDGERENVSMVDYAHNNYQAQSAVPLR
							VVDGEREN[115]VSM[147]VDYAHN[115]N[115]YQAQSAVPLR
							CN[115]TTQGNEVTSILR
							EN[115]VSM[147]VDYAHNNYQAQSAVPLR
							NNLTDPSLSEM[147]VEVALR
							ENVSM[147]VDYAHN[115]NYQAQSAVPLR
							VVDGERENVSM[147]VDYAHNNYQAQSAVPLR
							VVDGEREN[115]VSM[147]VDYAHNNYQAQSAVPLR
							VVDGEREN[115]VSM[147]VDYAHN[115]NYQAQSAVPLR
							ENVSM[147]VDYAHNN[115]YQAQSAVPLR
							ENVSM[147]VDYAHN[115]N[115]YQAQSAVPLR
							VVDGERENVSM[147]VDYAHN[115]NYQAQSAVPLR
							VVDGEREN[115]VSM[147]VDYAHNN[115]YQAQSAVPLR
							VVDGERENVSMVDYAHN[115]NYQAQSAVPLR
							N[115]RTDVEYELDEKAR
							NRTDVEYELDEK
							GQLHHN[115]TGEETR
							VVDGEREN[115]VSM[147]VDYAHN
							VVDGEREN[115]VSM[147]VDYAHN[115]
							M[147]QYELN[115]RN[115]N[115]LTDPSLSEM[147]VEVALR
							GEREN[115]VSM[147]VDYAHNNYQAQSAVPLR
							VVDGEREN[115]VSM[147]VDYAH
							GEREN[115]VSM[147]VDYAHNN[115]YQAQSAVPLR
							VVDGEREN[115]VSM[147]VDYAHNNY
							YAHNNYQAQSAVPLR
							VSM[147]VDYAHN[115]NYQAQSAVPLR
							GQLHHNTGEETR
							EREN[115]VSM[147]VDYAHNNYQAQSAVPLR
							VVDGEREN[115]VSM[147]VDYAHNN
							VVDGERENVSM[147]VDYAHNNYQAQ
							VVDGERENVSM[147]VDYAHN[115]
							VVDGEREN[115]VSM[147]VDYAHNNYQAQ
							VVDGERENVSM[147]VD
							VVDGEREN[115]VSM[147]VD
							YAHN[115]NYQAQSAVPLR
							ELN[115]RNNLTDPSLSEM[147]VEVALR
							VEYELDEK
							RCN[115]TTQGNEVTSILR
1	IPI00649302	Tissue-nonspecific alkaline phosphatase	392	5	3	0	CNTTQGNEVTSILR
							CN[115]TTQGN[115]EVTSILR
							N[115]RTDVEYELDEK
							VSM[147]VDYAHNNYQAQSAVPLR
							VVDGEREN[115]V
							YQAQSAVPLR
							DTLTVVTADHSHVFTFGGYTPR
							HETHGGEDVAVFAK
							HSHYVWN[115]R
							N[115]GPGYKVVDGEREN[115]VSMVDYAHNNYQAQSAVPLR
							VVDGERENVSMVDYAHNNYQAQSAVPLR
							VVDGEREN[115]VSM[147]VDYAHN[115]N[115]YQAQSAVPLR
							ENVSM[147]VDYAHNNYQAQSAVPLR
							EN[115]VSM[147]VDYAHNNYQAQSAVPLR
							CN[115]TTQGNEVTSILR
							ENVSM[147]VDYAHN[115]NYQAQSAVPLR
							VVDGERENVSM[147]VDYAHNNYQAQSAVPLR
							VVDGEREN[115]VSM[147]VDYAHNNYQAQSAVPLR
							VVDGEREN[115]VSM[147]VDYAHN[115]NYQAQSAVPLR
							ENVSM[147]VDYAHNN[115]YQAQSAVPLR
							ENVSM[147]VDYAHN[115]N[115]YQAQSAVPLR
							VVDGERENVSM[147]VDYAHN[115]NYQAQSAVPLR
							VVDGEREN[115]VSM[147]VDYAHNN[115]YQAQSAVPLR
							VVDGERENVSMVDYAHN[115]NYQAQSAVPLR
							N[115]RTDVEYELDEKAR
[truncated: 1,162 more rows]

## Sheet: glycoprotein
group probability		description	total spectra counts	spectra counts of protein	putative N-glycomotifs in protein	detected N-glycomotifs in peptides	Potentially biased glycosylation sites	peptide sequence*
1	IPI00108041,IPI00331631	Stromal interaction molecule 1 precursor,Stromal interaction molecule 1	10	10	4	1	0	LAVTN[115]TTM[147]TGTVLK
								LAVTNTTM[147]TGTVLK
1	IPI00108811	Glucosylceramidase precursor	61	30.5	5	2	0	DLGPALAN[115]SSHDVK
								VYTYADTPNDFQLSN[115]FSLPEEDTK
								VYTYADTPNDFQLSNFSLPEEDTK
								DLGPALANSSHDVK
								TPNDFQLSN[115]FSLPEEDTK
								GPALANSSHDVK
								DLGPALANSSHD
								RM[147]ELSVGAIQAN[115]R
1	IPI00108844	Cation-dependent mannose-6-phosphate receptor precursor	93	23.25	5	4	1	EASNHSSGAGLVQINK
								EASN[115]HSSGAGLVQINK
								EASN[115]HSSGAGLVQIN[115]K
								IN[115]ETHIFNGSN
								LRPLFN[115]K
								SNHSSGAGLVQINK
								HSSGAGLVQINK
1	IPI00109205,IPI00138042,IPI00762142,IPI00881858	Isoform 1 of Prolyl 3-hydroxylase 1 precursor,leprecan 1 isoform 1,Isoform 3 of Prolyl 3-hydroxylase 1 precursor	7	7	3	1	0	M[147]YYN[115]VTEK
								M[147]YYNVTEK
1	IPI00109375,IPI00223489	Isoform Beta of Poliovirus receptor-related protein 2 precursor,Isoform Alpha of Poliovirus receptor-related protein 2 precursor	31	10.3333	3	3	1	M[147]VN[115]TTFICTATNAVGTGR
								M[147]VN[115]TTFICTATN[115]AVGTGR
								M[147]VNTTFICTATNAVGTGR
								VEDEGNYTCEFATFPN[115]GTR
								MVNTTFICTATNAVGTGR
1	IPI00109727	Thy-1 membrane glycoprotein precursor	19	19	4	1	0	VLTLAN[115]FTTK
								VLTLANFTTK
1	IPI00110852,IPI00755329	Translocon-associated protein alpha, muscle specific isoform,similar to signal sequence receptor, alpha,Translocon-associated protein subunit alpha precursor	14	7	2	2	0	DLNGNVFQDAVFN[115]QTVTVIER
								DLNGN[115]VFQDAVFN[115]QTVTVIER
								YPQDYQFYIQNFTALPLNTVVPPQR
								YPQDYQFYIQN[115]FTALPLNTVVPPQR
1	IPI00111013,IPI00404551,IPI00881091,IPI00927957	Cathepsin D precursor,B6-derived CD11 +ve dendritic cells cDNA, RIKEN full-length enriched library, clone:F730002E02 product:cathepsin D, full insert sequence	31	31	2	1	0	YYHGELSYLN[115]VTR
								YYHGELSYLN[115]VTRK
								FDGILGM[147]GYPHISVNNVLPVFDNLM[147]QQK
								HGELSYLNVTR
								KYYHGELSYLN[115]VTR
1	IPI00112614,IPI00889843	ATP-binding cassette sub-family A member 1	15	3	23	5	1	EAFNETNQAIQTISR
								VFLQGYQLHLASLCNGSK
								VFLQGYQLHLASLCN[115]GSK
								ALFGGNNTEEDVDTFYDNSTTPYCNDLM[147]K
								GENPSQYGITAFNHPLNLTK
								ALFGGNNTEEDVDTFYDN[115]STTPYCNDLM[147]K
								GENPSQYGITAFNHPLN[115]LTK
								YPTPGEAPGVVGNFNK
								QN[115]LGVCPQHN[115]VLFDM[147]L
1	IPI00113528,IPI00226260,IPI00990725	Transmembrane 9 superfamily protein member 3 precursor,10 day old male pancreas cDNA, RIKEN full-length enriched library, clone:1810073M23 product:TRANSMEMBRANE 9 SUPERFAMILY PROTEIN MEMBER 3 homolog	17	17	2	1	0	IVDVN[115]LTSEGK
								IVDVNLTSEGK
1	IPI00113726	Laminin alpha-1 chain precursor	58	3.625	45	16	3	ELAAAAN[115]ESAVK
								VFN[115]TSEDLSR
								VQEEQNVTSELIAK
								PLEAGHCDSVTGECLK
								EANSLLSN[115]HSEK
								VCDGN[115]STNPR
								EANSLLSNHSEK
								N[115]SSGILLVALGK
								VCDGNSTNPR
								VCDGNSTN[115]PR
								VQEEQN[115]VTSELIAK
								IAN[115]ISM[147]EVGR
								NSSGILLVALGK
								AFM[147]TVDGQESPSVTVVGNATTLDVER
								VLDINN[115]STLM[147]FVGGLGGQIK
								ERN[115]FTEM[147]QQN[115]ATLELK
								VN[115]ATVQETNDLLHNSTM[147]TTLLAGR
								VNATVQETNDLLHN[115]STM[147]TTLLAGR
								ERN[115]FTEM[147]QQNATLELK
								EAN[115]SLLSNHSEK
								ELAAAANESAVK
								GILENLEN[115]TTK
								KDFQPPVSALQSM[147]HQNISSLLGLIK
								DFQPPVSALQSM[147]HQNISSLLGLIK
								N[115]DLLHN[115]STM[147]TTLLAGR
								TQEPDNLLFYLGSSSSSDFL
1	IPI00113869,IPI00408495,IPI00462199	Isoform 2 of Basigin precursor,Isoform 1 of Basigin precursor,Basigin (Fragment)	50	16.6667	4	3	0	TSDTGEEEAITN[115]STEANGK
								QTSVQEVNSKTQLTCSLNSSGVDIVGHR
								PGTYVCN[115]ATNAQGTTR
								SDTGEEEAITNSTEAN[115]GK
								PGTYVCNATNAQGTTR
								VN[115]VDPGTYVCN[115]ATNAQGTTR
								TGEEEAITN[115]STEAN[115]GK
								N[115]SSGVDIVGHR
								PGTYVCNATN[115]AQGTTR
								KTSDTGEEEAITNSTEAN[115]GK
								SSGVDIVGHR
								SN[115]LDVN[115]VDPGTYVCN[115]ATNAQGTTR
1	IPI00114044,IPI00929892	Alpha-mannosidase 2	6	2	3	3	0	FAVESLVPSSLSLM[147]HSPPDAQN[115]M[147]SEVSLSPM[147]EISTFR
								GSPGNASQGSIHLHSPQLALQADPR
								DSVINLSESVEDGPR
								GSPGN[115]ASQGSIHLHSPQLALQADPR
								GSPGN[115]ASQGSIHLHSPQLALQAD
1	IPI00114256,IPI00380812,IPI00881694	Isoform 1 of Synaptophysin-like protein 1,Isoform 2 of Synaptophysin-like protein 1	52	52	4	1	0	N[115]QTVTATFGYPFR
								VGVNKN[115]QTVTATFGYPFR
								VGVN[115]KN[115]QTVTATFGYPFR
								NQTVTATFGYPFR
								VGVNKNQTVTATFGYPFR
								VGVN[115]KNQTVTATFGYPFR
1	IPI00114274,IPI00454115,IPI00989980	Semaphorin-4D precursor,Sema domain, immunoglobulin domain (Ig), transmembrane domain (TM) and short cytoplasmic domain, (Semaphorin) 4D	16	5.33333	8	3	0	DVN[115]YTQIVVDR
								AAN[115]YTSSLNLPDK
								DVNYTQIVVDR
								AANYTSSLNLPDK
								EAVFAVNALN[115]ISEK
								EAVFAVN[115]ALN[115]ISEK
								KDVNYTQIVVDR
1	IPI00114641,IPI00930882	CD98 heavy chain	204	51	7	4	1	LM[147]NAPLYLAEWQN[115]ITK
								LM[147]N[115]APLYLAEWQN[115]ITK
								NQKDEINETDLK
								APLM[147]PWNESSIFHIPR
								APLM[147]PWN[115]ESSIFHIPRPVSLN[115]M[147]TVK
								LM[147]NAPLYLAEWQNITK
								APLM[147]PWNESSIFHIPRPVSLN[115]M[147]TVK
								APLM[147]PWN[115]ESSIFHIPRPVSLNM[147]TVK
								NQKDEIN[115]ETDLK
								APLM[147]PWN[115]ESSIFHIPR
								APLYLAEWQN[115]ITK
								DEINETDLK
								PVSLN[115]M[147]TVK
								N[115]ESSIFHIPRPVSLN[115]M[147]TVK
								HIPRPVSLN[115]M[147]TVK
								PVSLNM[147]TVK
								APLM[147]PWNESSIFHIPRPVSLNM[147]TVK
								N[115]QKDEINETDLK
								YLAEWQNITK
								IPRPVSLN[115]M[147]TVK
								YLAEWQN[115]ITK
								APLM[147]PWNESSIF
								ESSIFHIPRPVSLN[115]M[147]TVK
1	IPI00114810	Suppressor of tumorigenicity protein 14	39	19.5	6	2	0	VIN[115]QTTCEDLM[147]PQQITPR
								VINQTTCEDLM[147]PQQITPR
								ITNEIFLDAYENSTSTEFISLASQVK
								ITN[115]EIFLDAYEN[115]STSTEFISLASQVK
								ITNEIFLDAYEN[115]STSTEFISLASQVK
1	IPI00115558	tumor-associated calcium signal transducer 1	122	61	2	2	0	NIM[147]YENNVITIDLM[147]QN[115]SSQK
								QCNGTATCWCVNTAGVR
								FIKNIMYENNVITIDLM[147]QNSSQK
								N[115]IM[147]YEN[115]N[115]VITIDLM[147]QN[115]SSQK
								NIM[147]YENNVITIDLM[147]QNSSQK
								NIM[147]YEN[115]NVITIDLM[147]QN[115]SSQK
								NIM[147]YENN[115]VITIDLM[147]QN[115]SSQK
								N[115]IM[147]YEN[115]NVITIDLM[147]QN[115]SSQK
								QCN[115]GTATCWCVNTAGVR
								NIM[147]YEN[115]N[115]VITIDLM[147]QN[115]SSQK
								N[115]IM[147]YENNVITIDLM[147]QN[115]SSQK
								QCN[115]GTATCWCVN[115]TAGVR
								GESLFHSSK
1	IPI00115854	tumor-associated calcium signal transducer 2	6	6	4	1	0	AFN[115]HSDLDSELR
								AFNHSDLDSELRR
								AFN[115]HSDLDSELRR
								RAFN[115]HSDLDSELR
1	IPI00116921,IPI00856595,IPI01008227	Scavenger receptor class B member 1	6	1.5	11	4	0	FTAPDTLFANGSVYPPNEGFCPCR
								EHSLFLDIHPVTGIPM[147]N[115]CSVK
								ESGIQNVSTCR
								EHSLFLDIHPVTGIPM[147]NCSVK
								LTYN[115]ESR
1	IPI00117534	Acid sphingomyelinase-like phosphodiesterase 3b precursor	11	5.5	5	2	0	LGDVLSN[115]ASR
								ISDLHLDPN[115]YTVSK
								FWHISDLHLDPN[115]YTVSK
								PN[115]YTVSK
								HISDLHLDPN[115]YTVSK
1	IPI00117630,IPI00230018,IPI00230019,IPI00230020,IPI00230021,IPI00230023,IPI00469221,IPI00474081,IPI01008339,IPI01008553,IPI01008614	Isoform 7 of Inositol 1,4,5-trisphosphate receptor type 1,Isoform 3 of Inositol 1,4,5-trisphosphate receptor type 1,Isoform 4 of Inositol 1,4,5-trisphosphate receptor type 1,Isoform 5 of Inositol 1,4,5-trisphosphate receptor type 1,Isoform 6 of Inositol 1,4,5-trisphosphate receptor type 1,Isoform 8 of Inositol 1,4,5-trisphosphate receptor type 1,Isoform 1 of Inositol 1,4,5-trisphosphate receptor …	7	7	19	1	0	VETGEN[115]CTSPAPK
								VETGENCTSPAPK
1	IPI00118069,IPI00462790	Tissue factor precursor,Coagulation factor III	37	12.3333	4	3	0	PTN[115]YTYTVQISDR
								AFN[115]LTWISTDFK
								AFNLTWISTDFK
								KN[115]GTFLTLR
								PTNYTYTVQISDR
								LEWQPKPTN[115]YTYTVQISDR
								KNGTFLTLR
1	IPI00118413	Thrombospondin 1,similar to thrombospondin 1	22	11	4	2	0	VVN[115]STTGPGEHLR
								VVNGSSPAIR
1	IPI00118475	Urokinase plasminogen activator surface receptor, GPI-anchored form precursor	37	12.3	7	3	0	GPM[147]NQCLVATGLDVLGN[115]R
								GCGSLPGCPGTAGFHSN[115]QTFHFLK
								CCN[115]YTHCN[115]GGPVLDLQSFPPNG
1	IPI00118674,IPI00928374	Nicastrin precursor	41	8.2	16	5	0	GCQSSISGDTGVIHVVEK
								LKPIN[115]TSVGLEPDVR
								LLN[115]ATHQIGCQSSISGDTGVIHVVEK
								ALYELAGGTN[115]FSSSIQADPQTVTR
								LLN[115]ATHQIGCQSSISGDTGVIHVVEKEEDLK
								N[115]ISGVVLADHSGSFHN[115]R
								ALYELAGGTNFSSSIQADPQTVTR
								N[115]ISGVVLADHSGSFHNR
								LLN[115]ATHQIG
								PINTSVGLEPDVR
								IYIPLN[115]K
								LLNATHQIG
								PM[147]SQKN[115]ESVK
								PM[147]SQKNESVK
1	IPI00119063	AM2 receptor	62	5.63636	51	11	0	GVTHLN[115]ISGLK
								KLNLDGSN[115]YTLLK
								M[147]HLN[115]GSNVQVLHR
								FN[115]STEYQVVTR
								IETILLN[115]GTDR
								LTSCATN[115]ASM[147]CGDEAR
								DGSCIGN[115]SSR
								LTSCATNASM[147]CGDEAR
								IETILLNGTDR
								FNSTEYQVVTR
								LNLDGSNYTLLK
								N[115]STTLVM[147]HM[147]K
								M[147]HLNGSNVQVLHR
								GVTHLNISGLK
								DGSCIGNSSR
								AVN[115]SSCR
								GPCSHLCLINYN[115]R
								LHKDN[115]TTCYEFK
								M[147]HLN[115]GSN[115]VQVLHR
								M[147]HLNGSN[115]VQVLHR
								AFIN[115]GTGVETVVSADLPNA
								FNSTEYQVV
1	IPI00120155	Interleukin-6 receptor subunit beta precursor	7	7	12	1	0	VKPTPPYN[115]LSVTNSEELSSILK
								VKPTPPYNLSVTNSEELSSILK
								VKPTPPYN[115]LSVTN[115]SEELSSILK
1	IPI00120222	Ephrin type-A receptor 1 precursor	6	2	4	3	0	GVHFSPAASGLTTSTVQVQGLEPYANYTFTVK
								GVHFSPAASGLTTSTVQVQGLEPYAN[115]YTFTVK
								APGEGPQVACTRPPSAPQN[115]LSFSTSGTQLSLR
								N[115]PGGNLSYELHVLNQDEE
1	IPI00120225,IPI00987488,IPI01008146	Insulin-like growth factor 1 receptor precursor	30	5	17	6	1	PVFFYVPAK
								DVM[147]QVANTTM[147]SSR
								DVM[147]QVAN[115]TTM[147]SSR
								WNPPTLPN[115]GN[115]LSYYIVR
								IQATSLSGNGSWTDPVFFYVPAK
								LNPGNYTAR
								LNPGN[115]YTAR
								TNASVPSIPLDVLSASN[115]SS
								IQATSLSGNGS
1	IPI00120590,IPI00754025	Mast/stem cell growth factor receptor precursor,10 days neonate medulla oblongata cDNA, RIKEN full-length enriched library, clone:B830009P17 product:kit oncogene, full insert sequence	34	6.8	10	5	1	CTTPVSPVDVQVQN[115]VSVSPFGK
								VDDSGVFM[147]CYANNTFGSAN[115]VTTTLK
								CTTPVSPVDVQVQNVSVSPFGK
								VDDSGVFM[147]CYANN[115]TFGSANVTTTLK
								VDDSGVFM[147]CYANNTFGSANVTTTLK
								VDDSGVFM[147]CYAN[115]NTFGSANVTTTLK
								CPLTDPQVSN[115]YSLIECDGK
								VDDSGVFM[147]CYAN[115]NTFGSAN[115]VTTTLK
								PQVSN[115]YSLIECDGK
								HN[115]GTVECK
								HNGTVECK
1	IPI00120769,IPI00416751,IPI00986709	TIB-55 BB88 cDNA, RIKEN full-length enriched library, clone:I730044C04 product:solute carrier family 29 (nucleoside transporters), member 1, full insert sequence,NOD-derived CD11c +ve dendritic cells cDNA, RIKEN full-length enriched library, clone:F630104H10 product:solute carrier family 29	19	19	3	1	0	LDVSQNVSSDTDQSCESTK
								LDVSQN[115]VSSDTDQSCESTK
								VSQN[115]VSSDTDQSCESTK
								REESGVPGPNSPPTNR
1	IPI00120793	Major prion protein precursor	12	12	2	1	0	GEN[115]FTETDVK
								GENFTETDVK
1	IPI00120907,IPI00816866	Oligopeptide transporter, small intestine isoform	9	4.5	7	2	0	LTSIN[115]ISSSGSPGVTTVAHDFEQGHR
								QYTINTTAVAPTCLTDFK
1	IPI00121279	Mesothelin precursor	3	1.5	4	2	0	ACSAFQNVSGLEYFEK
								ALSQHN[115]VSM[147]DIATFK
1	IPI00121338,IPI00133421,IPI00266699,IPI00856197,IPI00986009	CDE1-binding protein CDEBP,Aplp2 protein,Amyloid-like protein 2, isoform 751	4	4	1	1	0	RN[115]QSLSLLYK
1	IPI00121362,IPI00316159	F11 receptor,Junctional adhesion molecule A precursor	99	49.5	2	2	0	AFM[147]N[115]SSFTIDPK
								KGSVYTAQSDVQVPEN[115]ESIK
								AFM[147]NSSFTIDPK
								AFM[147]N[115]SSFTID
								AFM[147]NSSFTID
								VQVPEN[115]ESIK
								KGSVYTAQSDVQVPENESIK
1	IPI00121378,IPI00986486,IPI00986866	CD166 antigen precursor	18	9	8	2	0	IIISPEEN[115]VTLTCTAENQLER
								IIISPEENVTLTCTAENQLER
								LSLSEN[115]YTLSIANAK
								LSLSENYTLSIANAK
								SDIQM[147]PFTCSVTYYGPSGQK
								SVQYDDVPEYK
1	IPI00121550	Sodium/potassium-transporting ATPase subunit beta-1	41	20.5	3	2	0	ESLETYPLM[147]M[147]K
								FKLDWLGN[115]CSGLN[115]DDSYGYR
								LAVQFTN[115]LTVDTEIR
								LDWLGNCSGLNDDSYGYR
								LDWLGNCSGLN[115]DDSYGYR
								LDWLGN[115]CSGLNDDSYGYR
								LDWLGN[115]CSGLN[115]DDSYGYR
								YLQPLLAVQFTN[115]LTVDTEIR
								LAVQFTNLTVDTEIR
1	IPI00121627	Cleft lip and palate transmembrane protein 1 homolog,58 kDa protein	23	23	6	1	0	DYYPINESLASLPLR
								DYYPIN[115]ESLASLPLR
1	IPI00122017,IPI00987665	CUB domain-containing protein 1 precursor	8	1.6	14	5	1	ASVSFLNFN[115]VSNCER
								ASVSFLNFNVSNCER
								IGTFCSN[115]GTVSR
								IGTFCSNGTVSR
								PQDESN[115]KTYM[147]VDLSR
								NVSGFSIANRSSIK
1	IPI00122257,IPI00459752	5'-nucleotidase precursor,10 days neonate cerebellum cDNA, RIKEN full-length enriched library, clone:B930026A07 product:5' nucleotidase, full insert sequence	26	13	4	2	0	LDN[115]YSTQELGR
								GNVITSYGNPILLN[115]SSIPEDATIK
								VEFDDKGNVITSYGNPILLN[115]SSIPEDATIK
								VEFDDKGNVITSYGNPILLNSSIPEDATIK
								IKLDN[115]YSTQELGR
								LDNYSTQELGR
								GNVITSYGNPILLNSSIPEDATIK
1	IPI00122273	Dystroglycan precursor	15	7.5	6	2	1	N[115]CSSITLQN[115]ITR
								NCSSITLQN[115]ITR
								LAFAFGDRN[115]CSSITLQN[115]ITR
								AFGDRN[115]CSSITLQN[115]ITR
								AFGDRN[115]CSSITLQNITR
1	IPI00122399,IPI00990160	Golgi apparatus protein 1 precursor	21	5.25	5	4	0	GN[115]ITEYQCHQYITK
								LNLTTDPK
								LN[115]LTTDPK
								LCHTHGWN[115]ETSELM[147]PPGAVFSCLYR
								N[115]DTLQEAK
								GNITEYQCHQYITK
								NDTLQEAK
1	IPI00122493	FK506-binding protein 10 precursor	38	12.6667	7	3	0	YHYN[115]GSLM[147]DGTLFDSSYSR
								YHYN[115]CSLLDGTR
								YHYNGSLMDGTLFDSSYSR
								YHYN[115]GTFEDGK
								YHYN[115]GTFEDGKK
								YHYNGTFEDGKK
								YHYNGTFEDGK
								YHYNGSLM[147]DGTLFDSSYSR
								GTLFDSSYSR
1	IPI00122522	Gamma-glutamyltranspeptidase 1 precursor	8	4	7	2	0	AFYNGSLTAQIVK
								AFYN[115]GSLTAQIVK
								LHNQLLPN[115]TTTVEK
								LHNQLLPNTTTVEK
1	IPI00122971,IPI00230665,IPI00830721,IPI00900395,IPI00975136,IPI00989517,IPI01008428	Isoform N-CAM 180 of Neural cell adhesion molecule 1, 180 kDa isoform precursor,Isoform N-CAM 140 of Neural cell adhesion molecule 1, 180 kDa isoform precursor,Neural cell adhesion molecule 1, 120 kDa isoform precursor	44	22	10	2	0	DGQLLPSSNYSNIK
								DGQLLPSSNYSN[115]IK
								DGQLLPSSN[115]YSN[115]IK
								IYNTPSASYLEVTPDSENDFGNYN[115]CTAVNR
								DGQLLPSSN[115]YSNIK
								IYNTPSASYLEVTPDSENDFGNYNCTAVNR
								IYNTPSASYLEVTPDSEN[115]DFGNYNCTAVNR
1	IPI00123040,IPI00989102	Receptor-type tyrosine-protein phosphatase kappa precursor	17	3.4	16	5	0	APQHVVNHLPPYTN[115]VSLK
								GPLANPIWN[115]VTGFTGR
								IAVDWESLGYN[115]ITR
								GPLANPIWNVTGFTGR
								LGDVEVNAGQNATFQCIATGR
								ENDTHCIDFSYLLYSQK
								IAVDWESLGYNITR
								APQHVVNHLPPYTNVSLK
								GPLAN[115]PIWNVTGFTGR
								LGDVEVNAGQN[115]ATFQCIATGR
								LQLPTM[147]KEN[115]DTHCIDFSYLLYSQK
1	IPI00123342	Activated spleen cDNA, RIKEN full-length enriched library, clone:F830010A06 product:hypoxia up-regulated 1, full insert sequence	107	17.8333	9	6	0	EN[115]GTDAVQEEEESPAEGSK
								VFGSQN[115]LTTVK
								AEPPLNASAGDQEEK
								ENGTDAVQEEEESPAEGSK
								LSALDNLLNHSSIFLK
								LSALDNLLN[115]HSSIFLK
								LSALDN[115]LLNHSSIFLK
								AEPPLN[115]ASAGDQEEK
								VFGSQNLTTVK
								FQISPQLQFSPEEVLGM[147]VLN[115]YSR
								N[115]ATLAEQAK
								LSALDN[115]LLN[115]HSSIFLK
								PPLN[115]ASAGDQEEK
1	IPI00123428,IPI00407823,IPI00466061,IPI00918835,IPI00918917	Slc39a14 protein,MKIAA0062 protein,FAD123	27	13.5	5	2	0	YGKN[115]DSLTLTQLK
								DN[115]VSQPK
								YGKNDSLTLTQLK
								VGVGRDN[115]VSQPK
1	IPI00123758,IPI00918500	Procollagen-lysine,2-oxoglutarate 5-dioxygenase 2 precursor	20	6.66667	6	3	0	EAFN[115]ITLDHK
								YN[115]CSIESPR
								YFN[115]YTVK
								YFNYTVK
								EAFNITLDHK
								YNCSIESPR
1	IPI00123957,IPI00399798,IPI00399799,IPI00399800,IPI00943419,IPI01007975,IPI01008037	Cd97 protein,Isoform 1 of CD97 antigen precursor,Isoform 2 of CD97 antigen precursor,Isoform 3 of CD97 antigen precursor	59	19.6667	8	3	0	ISENGSSVAGILSSPNM[147]EK
								ISEN[115]GSSVAGILSSPNM[147]EK
								DFNPATVNYTIQK
								DFNPATVN[115]YTIQK
								LASN[115]VTFK
								LASNVTFK
								GSSVAGILSSPNM[147]EK
1	IPI00124078	CD276 antigen precursor	200	50	4	4	0	DGQGVPLTGN[115]VTTSQM[147]ANER
								VVLGAN[115]GTYSCLVR
								DGQGVPLTGNVTTSQM[147]ANER
								VVLGANGTYSCLVR
								DGQGVPLTGNVTTSQM[147]AN[115]ER
								DQGSAYSN[115]R
								FPDLLVQGN[115]ASLR
								VTTSQM[147]ANER
1	IPI00124221	Sodium/potassium-transporting ATPase subunit beta-3	86	43	2	2	0	ATIATYPEFGVLDLK
								EEN[115]ATIATYPEFGVLDLK
								GAPFIQHGPDYR
								EENATIATYPEFGVLDLK
								N[115]LTSCPDGAPFIQHGPDYR
								LVEDLESFLKPYSVEEQKN[115]LTS
								LVEDLESFLKPYSVEEQKN[115]LTSCPD
1	IPI00124428	1-O-acylceramide synthase precursor	15	7.5	4	2	0	VFVYTPTTN[115]YTLR
								VSLQELPGSEHIEM[147]LANATTLAYLK
								VSLQELPGSEHIEM[147]LAN[115]ATTLAYLK
								VFVYTPTTNYTLR
								EMLANATTLAYLKR
1	IPI00124640	Osteoclast-like cell cDNA, RIKEN full-length enriched library, clone:I420031M06 product:granulin, full insert sequence	4	2	4	2	0	CPTNNTCCK
								NVECGEGHFCHDN[115]QTCCK
1	IPI00124700	Transferrin receptor protein 1	111	27.75	4	4	1	DFEELSYSVNGSLVIVR
								N[115]ITAFN[115]ETLFR
								LAETEETDKSETM[147]ETEDVPTSSR
								PYTPGFPSFNHTQFPPSQSSGLPNIPVQTISR
								NITAFN[115]ETLFR
								NITAFNETLFR
								N[115]ITAFNETLFR
								KDFEELSYSVNGSLVIVR
								QKN[115]ITAFN[115]ETLFR
								PYTPGFPSFN[115]HTQFPPSQSSGLPNIPVQTISR
								AHLGTGDPYTPGFPSFN[115]HTQFPPSQSSGLPNIPVQTISR
								LGTGDPYTPGFPSFN[115]HTQFPPSQSSGLPNIPVQTISR
								LGTGDPYTPGFPSFNHTQFPPSQSSGLPNIPVQTISR
								ITAFN[115]ETLFR
								ITAFNETLFR
								VAN[115]AQSFNAIGVLIYM[147]DK
								ILNIFGVIK
1	IPI00124830,IPI00403079	Isoform 2 of Leukocyte surface antigen CD47 precursor,Isoform 1 of Leukocyte surface antigen CD47 precursor	20	20	7	1	0	DAM[147]VGN[115]YTCEVTELSR
								DAM[147]VGNYTCEVTELSR
1	IPI00124987,IPI00849146,IPI00884511,IPI00884516,IPI01007913	Granulocyte-macrophage colony-stimulating factor receptor alpha chain precursor	7	3.5	8	2	0	VLN[115]STGHDVAR
								VLNSTGHDVAR
								MTSSHAMNITPLAQLALLFSTLL
								MTSSHAMN[115]ITPLAQLALLFSTLL
1	IPI00125266	Acid ceramidase precursor	5	2.5	5	2	0	N[115]LSFATIYDVLSTKPVLNK
								KCLNHTTQK
1	IPI00125496,IPI00310307,IPI00776397,IPI00987015,IPI00990011,IPI00990404	calcitonin receptor isoform b precursor,Calcitonin receptor precursor,calcitonin receptor isoform a precursor	7	3.5	5	2	0	APTN[115]LTDSGLDQEPFLYLVGR
								IHQLPSYEGEGLYCN[115]R
								APTNLTDSGLDQEPFLYLVGR
1	IPI00125497,IPI00515319	similar to prostaglandin F2 receptor negative regulator precursor,prostaglandin F2 receptor negative regulator precursor	42	10.5	9	4	0	DLDLSCN[115]ITTDR
								YSVLITAEKPVGDLSSPN[115]ETK
								EAATSLSNPIEIDFQTSGPTFN[115]ASVHSDTPSVTR
								DLDLSCNITTDR
								EAATSLSNPIEIDFQTSGPTFNASVHSDTPSVTR
								VAEAM[147]SAPSGVSVTWLEPEYQVYLN[115]ASK
1	IPI00125681,IPI00654122	GPI transamidase component PIG-S,7 days neonate cerebellum cDNA, RIKEN full-length enriched library, clone:A730073F09 product:phosphatidylinositol glycan, class S, full insert sequence	7	7	2	1	0	IYN[115]ASELPVR
								IYNASELPVR
1	IPI00125705	Testis-expressed protein 101 precursor	4	4	4	1	0	VPETTATSN[115]M[147]SGTR
								VPETTATSNM[147]SGTR
								LMAMIDSVGPM[147]TVK
1	IPI00125813,IPI00929867	Dipeptidyl peptidase 4	32	16	9	2	0	KLDFIVLN[115]ETR
								LDFIVLN[115]ETR
								KLDFIVLNETR
								LDFIVLNETR
								YM[147]GLPIPEDNLDHYRN[115]STVM[147]SR
								N[115]STVM[147]SR
1	IPI00126084	Beta-1,4-galactosyltransferase 6	4	4	9	1	0	VHYAGYN[115]VTRPEGDLGK
								VHYAGYNVTRPEGDLGK
								HYAGYNVTRPEGDLGK
1	IPI00126090,IPI00468674,IPI00648237	Isoform Alpha-3A of Integrin alpha-3 precursor,Itga3 protein,Isoform Alpha-3B of Integrin alpha-3 precursor	183	22.875	13	8	1	LFLSINVTNSPSSQR
								LFLSIN[115]VTNSPSSQR
								LRPIVIAM[147]NYSLPLR
								LRPIVIAM[147]N[115]Y
								LRPIVIAM[147]N[115]YSLPLR
								N[115]ITLAYTLEADR
								STFIEDYKDFDR
								VWN[115]STFIEDYKDFDR
								AM[147]EN[115]HTEVHFQK
								DKLRPIVIAM[147]NYSLPLR
								DKLRPIVIAM[147]N[115]YSLPLR
								RN[115]ITLAYTLEADR
								NITLAYTLEADR
								CVWLECPLPDTSN[115]ITNVTVK
								RN[115]ITLAYTLEADRDR
								ARVWN[115]STFIEDYKDFDR
								PSGTCQANN[115]ETILCELGNPFK
								PSGTCQANNETILCELGNPFK
								N[115]ITLAYTLEADRDR
								VWNSTFIEDYKDFDR
								PIVIAM[147]NYSLPLR
								LRPIVIAM[147]N[115]YSLPL
								PSGTCQAN[115]NETILCELGNPFKR
								PSGTCQANN[115]ETILCELGNPFKR
								DLAVGDDYTN[115]R
								PSGTCQANNETILCELGNPFKR
								DLAVGDDYTNR
								PSGTCQAN[115]NETILCELGNPFK
								PIVIAM[147]N[115]YSLPLR
								QAQAMENHTEVHFQK
								N[115]STFIEDYKDFDR
								QAMENHTEVHFQK
								LRPIVIAM[147]NY
								PDTSNITN[115]VTVK
								LRPIVIAM[147]N[115]
								AQAM[147]EN[115]HTEVHFQK
1	IPI00126131,IPI00974923	Exostosin-like 3	2	2	4	1	0	KSDTQNLLYN[115]VSTGR
								KSDTQNLLYNVSTGR
1	IPI00126769	Cathepsin F precursor	8	8	6	1	0	VYINDSVELSR
								VYIN[115]DSVELSR
1	IPI00127406	Procollagen-lysine,2-oxoglutarate 5-dioxygenase 3 precursor	27	13.5	3	2	0	FLQSAEFFN[115]YTVR
								FLQSAEFFNYTVR
								EQYIHEN[115]YSR
								EQYIHENYSR
1	IPI00127447	Lysosome membrane protein 2	136	19.4286	11	7	2	ANIQFGEN[115]GTTISAVTNK
								NGTN[115]DGEYVFLTGEDNYLN[115]FSK
								N[115]QSVGDPN[115]VDLIR
								ANIQFGENGTTISAVTNK
								N[115]QSVGDPNVDLIR
								NM[147]VLQN[115]GTK
								VPAEILANTSEN[115]AGFCIPEGNCM[147]DSGVLN[115]ISICK
								N[115]M[147]VLQN[115]GTK
								AN[115]IQFGEN[115]GTTISAVTN[115]K
								ANIQFGEN[115]GTTISAVTN[115]K
								AN[115]IQFGENGTTISAVTN[115]K
								VPAEILAN[115]TSENAGFCIPEGN[115]CM[147]DSGVLNISICK
								NKANIQFGEN[115]GTTISAVTNK
								ANIQFGENGTTISAVTN[115]K
								AYVFERN[115]QSVGDPNVDLIR
								VPAEILAN[115]TSENAGF
								VPAEILAN[115]TSENAGFCIPEGN
								AYVFERNQSVGDPNVDLIR
								AYVFERN[115]QSVGDPN[115]VDLIR
								YKVPAEILANTSEN[115]AGFCIPEGN[115]CM[147]DSGVLNISICK
								YKVPAEILAN[115]TSENAGF
								YKVPAEILANTSENAGFCIPEGN
								YKVPAEILANTSENAGF
								TN[115]DGEYVFLTGEDNYLN[115]FSK
								AYVFERN[115]QSVGD
								YKVPAEILAN[115]TSENAGFCIPEGN
								PNVDLIR
1	IPI00127672,IPI00990666	ER degradation enhancing alpha-mannosidase-like protein homologue,ER degradation enhancing alpha-mannosidase-like isoform 3,ER degradation enhancing alpha-mannosidase-like isoform 4,ER degradation enhancing alpha-mannosidase-like isoform 2,ER degradation enhancing alpha-mannosidase-like isoform 1,similar to Putative alpha-mannosidase C1orf22 isoform 5	15	15	7	1	0	LLPAFN[115]TTSGLPYPR
								LLPAFNTTSGLPYPR
1	IPI00128154,IPI00988326	Cathepsin L precursor	52	52	2	1	0	AEFAVANDTGFVDIPQQEK
								AEFAVAN[115]DTGFVDIPQQEK
1	IPI00128628,IPI00225156	Sphingosine 1-phosphate receptor Edg-5,Bone marrow macrophage cDNA, RIKEN full-length enriched library, clone:I830154I23 product:endothelial differentiation, sphingolipid G- protein-coupled receptor, 5, full insert sequence	7	7	1	1	0	VLEHYN[115]YTK
								VLEHYNYTK
1	IPI00128905	Golgi phosphoprotein 2	15	15	3	1	0	AVLVN[115]NITTGEK
								AVLVNNITTGEK
								AVLVNN[115]ITTGEK
								VLVN[115]N[115]ITTGEK
1	IPI00129243,IPI00322167,IPI00828662,IPI00874295	Isoform I of Gamma-glutamyl hydrolase precursor,Isoform II of Gamma-glutamyl hydrolase precursor	8	4	5	2	0	LPLN[115]FTEGAR
								KLPLN[115]FTEGAR
								SINGVLLPGGGANLTDS
1	IPI00129304	7 days neonate cerebellum cDNA, RIKEN full-length enriched library, clone:A730023E20 product:collectin sub-family member 12, full insert sequence	34	4.25	13	8	0	HTDDLTSLNN[115]TLVNIR
								HTDDLTSLN[115]NTLVNIR
								VQSLQTLAANNSALAK
								VQSLQTLAAN[115]NSALAK
								VQSLQTLAANN[115]SALAK
								N[115]FTILQGPPGPR
								M[147]DN[115]VTDGM[147]ETSHQTYDNK
								ETLQNNSFLITTVN[115]K
								ETLQN[115]NSFLITTVN[115]K
								M[147]DN[115]VTDGM[147]ETSHQTYDN[115]K
								HTDDLTSLNNTLVNIR
								LDTEVAN[115]LSVVMEEMKLVDSKHGQLIK
								QM[147]DNITTISQANEQSLK
								NNSFLITTVN[115]K
								DLQDLHKDTEN[115]R
1	IPI00129431,IPI00415751,IPI00894989	Tyrosine-protein kinase transmembrane receptor ROR2 precursor,9.5 days embryo parthenogenote cDNA, RIKEN full-length enriched library, clone:B130002L04 product:receptor tyrosine kinase-like orphan receptor 2, full insert sequence	10	10	9	1	0	YHQCYN[115]GSGADYR
								YHQCYNGSGADYR
								CYNGSGADYR
1	IPI00129625,IPI00129627,IPI00129628,IPI00463077,IPI00469066,IPI00620486	Protocadherin gamma B5,Protocadherin gamma B4,Protocadherin gamma B2,Protocadherin gamma B2-alpha C,Protocadherin gamma subfamily B, 1,Pcdhgb1 protein	4	4	5	1	0	DHGSPTLSAN[115]VSM[147]R
								DHGSPTLSANVSM[147]R
1	IPI00129831,IPI00776230	Sortilin-related receptor precursor,Adult male brain UNDEFINED_CELL_LINE cDNA, RIKEN full-length enriched library, clone:M5C1011G02 product:sortilin-related receptor, LDLR class A repeats-containing, full insert sequence	25	3.125	28	8	1	AIN[115]QTAVECIWTGPK
								M[147]GHN[115]YTFTVQAR
								AASN[115]STEIK
								YHIIVQLGN[115]M[147]SK
								LTIVN[115]SSVLDRPR
								LNFGVGN[115]NSEAVISQFYHSPADNKR
								LTIVNSSVLDRPR
								GYEIHM[147]SDSAVN[115]LTAYLGN[115]TTDNFFK
								LNFGVGNNSEAVISQFYHSPADNK
								LNFGVGN[115]N[115]SEAVISQFYHSPADNKR
								M[147]GHNYTFTVQAR
								YHIIVQLGNM[147]SK
1	IPI00129968	Embigin precursor	551	110.2	9	5	1	DDEPLETTGDFN[115]TTK
								KDDEPLETTGD
								KDDEPLETTGDFN[115]
								KDDEPLETTGDFN[115]TTK
								PTFTSLPVR
								YIINGSHAN[115]ETR
								YIIN[115]GSHAN[115]ETR
								DDEPLETTGDFNTTK
								YIIN[115]GSHANETR
								KDDEPLETTGDFNTTK
								YSN[115]LSLK
								M[147]GN[115]ETAQVPIDAHSNEK
								DEPLETTGDFN[115]TTK
								DEPLETTGDFNTTK
								PLETTGDFN[115]TTK
								IN[115]GSHAN[115]ETR
								IIN[115]GSHAN[115]ETR
								PLETTGDFNTTK
								YIIN[115]GSHAN[115]
								M[147]GN[115]ETAQVPIDAHSN[115]EK
								IN[115]GSHANETR
								N[115]GSHAN[115]ETR
								MGN[115]ETAQVPIDAHSNEK
								EPLETTGDFN[115]TTK
								YIINGSHANETR
								EPLETTGDFNTTK
								YIIN[115]GSHAN
								KYSN[115]LSLK
								YIINGSHAN[115]
1	IPI00130117	Integrin alpha 9 protein	30	5	12	6	2	NVPGEIGLNYN[115]LTADVAQK
								VLN[115]LTDNTYFK
								NVPGEIGLNYNLTADVAQK
								VLNLTDNTYFK
								VLDCEKPGSFCLTLHCNLSALPK
								NVPGEIGLN[115]YN[115]LTADVAQK
								NVPGEIGLN[115]YNLTADVAQK
								NISLN[115]ISISN[115]LGDDAYDANVSFN
1	IPI00130486	FK506-binding protein 9 precursor	38	12.6667	4	3	0	YHYN[115]GTFLDGTLFDSSHNR
								YHYN[115]GTLLDGTLFDSSYSR
								YHYN[115]GTFLDGTLFDSSHN[115]R
								YHYNGTFLDGTLFDSSHNR
								YHYNGTLLDGTLFDSSYSR
								YHYNASLLDGTLLDST
								GTLFDSSYSR
1	IPI00130573,IPI00853981	Carboxypeptidase D precursor,similar to Carboxypeptidase D precursor	6	2	15	3	0	DLDTDFTSNASQPETK
								FANEYPNITR
								GLVM[147]NYPHITNLTTLGQSVEYR
								FANEYPN[115]ITR
1	IPI00130661	Tripeptidyl-peptidase 1 precursor	10	10	5	1	0	DVGSGTTN[115]NSQACAQFLEQYFHNSDLTEFM[147]R
								DVGSGTTN[115]NSQACAQFLEQYFHN[115]SDLTEFM[147]R
								DVGSGTTNNSQACAQFLEQYFHNSDLTEFM[147]R
								DVGSGTTNN[115]SQACAQFLEQYFHNSDLTEFM[147]R
								DVGSGTTN[115]N[115]SQACAQFLEQYFHNSDLTEFM[147]R
								DVGSGTTNN[115]SQACAQFLEQYFHN[115]SDLTEFM[147]R
1	IPI00130754	Ephrin-B1 precursor	9	9	1	1	0	KYHDYYITSTSNGSLEGLENR
								YHDYYITSTSN[115]GSLEGLENR
								YHDYYITSTSNGSLEGLENR
								YHDYYITSTSNGSLEGLENRE
1	IPI00131021	Heparan sulfate 2-O-sulfotransferase 1	9	9	2	1	0	YHVLHIN[115]TTK
								YHVLHINTTK
1	IPI00131881,IPI00923060,IPI01008520	ADAM 10 precursor	16	8	4	2	0	IN[115]TTSDEKDPTNPFR
								INTTSDEKDPTNPFR
								IN[115]TTSDEKD
								PKPN[115]FTDCNR
1	IPI00131898	Toll-like receptor 2 precursor	6	3	3	2	0	FLNLSSTGIR
								FLN[115]LSSTGIR
								N[115]LTSLDISR
1	IPI00131955,IPI00844733	10 days embryo whole body cDNA, RIKEN full-length enriched library, clone:2610200G18 product:hypothetical protein, full insert sequence	4	4	1	1	0	DFIM[147]TFN[115]TSLHR
								DFIM[147]TFNTSLHR
1	IPI00132189	Tetraspanin-31	6	3	3	2	1	NTQADVINASWSVLSN[115]STR
								NTQADVIN[115]ASWSVLSN[115]STR
1	IPI00132474	Integrin beta-1 precursor	384	38.4	12	10	1	DTCAQECSHFN[115]LTK
								KDTCAQECSHFN[115]LTK
								KEN[115]SSEICSNNGECVCGQCVCR
								KEN[115]SSEICSNN[115]GECVCGQCVCR
								NPCTSEQNCTSPFSYK
								NPCTSEQN[115]CTSPFSYK
								N[115]GVN[115]GTGEN[115]GR
								N[115]GVN[115]GTGEN[115]GRK
								N[115]PCTSEQN[115]CTSPFSYK
								PCTSEQN[115]CTSPFSYK
								TTFLQEGM[147]PTSAR
								CHEGN[115]GTFECGACR
								KEN[115]SSEICSN[115]NGECVCGQCVCR
								ISTTPAKLRNPCTSEQNCTSPFSYK
								CHEGNGTFECGACR
								N[115]GVNGTGEN[115]GR
								N[115]GVN[115]GTGENGR
								N[115]PCTSEQNCTSPFSYK
								KENSSEICSN[115]N[115]GECVCGQCVCR
								KENSSEICSNNGECVCGQCVCR
								NGVN[115]GTGENGR
								NGVN[115]GTGEN[115]GR
								N[115]GVN[115]GTGENGRK
								NGVN[115]GTGEN[115]GRK
								CSNISIGDEVQFEISITANK
								VCECYPNYTGSACDCSLDTGPCLASNGQICN[115]GR
								LRNPCTSEQN[115]CTSPFSYK
								KCSN[115]ISIGDEVQFEISITANK
								NGVNGTGEN[115]GR
								NGVN[115]GTGENGRK
								NGVNGTGENGR
								LRN[115]PCTSEQN[115]CTSPFSYK
								CSN[115]ISIGDEVQFEISITANK
								NGVNGTGEN[115]GRK
								ENSSEICSNN[115]GECVCGQCVCR
								N[115]GTGEN[115]GRK
								KDTCAQECSHFNLTK
								DTCAQECSHFNLTK
								PCTSEQNCTSPFSYK
								ENSSEICSN[115]N[115]GECVCGQCVCR
								GVN[115]GTGEN[115]GR
								GVN[115]GTGENGR
								GVN[115]GTGEN[115]GRK
								KENSSEICSN
								ISTTPAKLRNPCTSEQN[115]CTSPFSYK
								TCAQECSHFN[115]LTK
								NGTGEN[115]GRK
								AQECSHFN[115]LTK
								NKN[115]VTNR
								N[115]VTN[115]RSKGMAEK
								KEN[115]SSEI
								WDTGEN[115]PIYK
								CGECIQAGPN[115]CGWCTN[115]TTFLQEGM[147]PTSAR
1	IPI00132600,IPI00742278,IPI00986419	Niemann-Pick C1 protein precursor,Niemann Pick type C1	60	7.5	21	8	1	LIASN[115]ITETM[147]R
								ACN[115]ATNWIEYM[147]FNK
								LYN[115]VTHQFCN[115]ASVM[147]DPTCVR
								ACNATNWIEYM[147]FNK
								LIASNITETM[147]R
								NPN[115]LTISFTAER
								N[115]PNLTISFTAER
								ACNATN[115]WIEYM[147]FNK
								LYNVTHQFCN[115]ASVM[147]DPTCVR
								LYN[115]VTHQFCNASVM[147]DPTCVR
								GQNM[147]VCGGM[147]GCDN[115]DSLVQQIFN[115]AAELDTYTR
								NPNLTISFTAER
								GCN[115]ESVDEVTGPCSCQDCSIVCGPK
								GCNESVDEVTGPCSCQDCSIVCGPK
								APASLNDTSLLHGPCLGTF
1	IPI00133184,IPI00222321	18-day embryo whole body cDNA, RIKEN full-length enriched library, clone:1110025I09 product:similar to BBP-LIKE PROTEIN 2,13 days embryo forelimb cDNA, RIKEN full-length enriched library, clone:5930422O05 product:similar to BBP-LIKE PROTEIN 2	5	2.5	6	2	0	YFANCTVR
								YFAN[115]CTVR
								ECSNSTTCMTVACPR
								ECSN[115]STTCMTVACPR
1	IPI00134549,IPI00222967,IPI00222968,IPI00310109,IPI00466711,IPI00828615	Isoform LAMP-2A of Lysosome-associated membrane glycoprotein 2 precursor,Isoform LAMP-2B of Lysosome-associated membrane glycoprotein 2 precursor,Isoform LAMP-2C of Lysosome-associated membrane glycoprotein 2 precursor,lysosomal membrane glycoprotein 2 isoform 2,Adult male olfactory brain cDNA, RIKEN full-length enriched library, clone:6430411L14 product:lysosomal membrane glycoprotein 2, full in…	153	17	17	9	1	EASHYSIHDIVLSYN[115]TSDSTVFPGAVAK
								EVNVYM[147]YLAN[115]GSAFNISN[115]K
								EVNVYM[147]YLAN[115]GSAFN[115]ISNK
								LIVN[115]LTDSK
								VPFIFNINPATTNFTGSCQPQ
								VPFIFNINPATTNFTGSCQPQSAQLR
								VPFIFNINPATTN[115]FTGSCQPQ
								VPFIFNINPATTN[115]FTGSCQPQSAQLR
								EASHYSIHDIVLSYNTSDSTVFPGAVAK
								VPFIFN[115]IN[115]PATTN[115]FTGSCQPQSAQLR
								EVNVYM[147]YLANGSAFN[115]ISNK
								EVNVYM[147]YLAN[115]GSAFNISNK
								EVN[115]VYM[147]YLANGSAFN[115]ISN[115]K
								N[115]LSFWDAPLGSSYM[147]CNK
								VPFIFN[115]INPATTN[115]FTGSCQPQSAQLR
								CN[115]SVLTYN[115]LTPVVQK
								LN[115]NSQIK
								CNSVLTYNLTPVVQK
								CNSVLTYN[115]LTPVVQK
								IFNINPATTN[115]FTGSCQPQSAQLR
								IFNINPATTNFTGSCQPQSAQLR
								EVN[115]VYM[147]YLANGSAFN[115]ISNK
								EVN[115]VYM[147]YLAN[115]GSAFNISN[115]K
								M[147]YLAN[115]GSAFNISNK
								EVNVYMYLANGSAFNISNK
								IFNIN[115]PATTNFTGSCQPQSAQLR
								LIVNLTDSK
								VQN[115]GTVSK
								LAN[115]GSAFNISNK
								IFN[115]INPATTNFTGSCQPQSAQLR
								M[147]YLANGSAFN[115]ISNK
								GIHLQAFVQN[115]GTVSK
								VQSN[115]ALIVN[115]LTDSK
1	IPI00137311	Plexin-A1 precursor	76	15.2	16	5	0	LSGN[115]LTLLR
								YN[115]YTEDPTILR
								ENSCM[147]VYNDTTM[147]VCR
								ENSCM[147]VYN[115]DTTM[147]VCR
								VNM[147]SEDCPQILPSTHIYVPVGVVKPITLAAR
								VN[115]M[147]SEDCPQILPSTHIYVPVGVVKPITLAAR
								LSGNLTLLR
								YNYTEDPTILR
								TPM[147]ITPDLESGTKLWHLVKNHDHLDQR
								LGVHVGK
								QTSAYN[115]ISN
1	IPI00153187	Bone marrow macrophage cDNA, RIKEN full-length enriched library, clone:I830041H02 product:Sulfatase modifying factor 1 (C-alpha- formyglycine- generating enzyme 1), full insert sequence	6	6	1	1	0	FVN[115]STGYLTEAEK
								FVNSTGYLTEAEK
1	IPI00154056,IPI00653175	Lysosomal acid phosphatase precursor,8 days embryo whole body cDNA, RIKEN full-length enriched library, clone:5730407E21 product:acid phosphatase 2, lysosomal, full insert sequence	22	11	10	2	0	YEQLQN[115]ETR
								YHGFLNTSYHR
								YHGFLN[115]TSYHR
								YEQLQNETR
1	IPI00154057,IPI00719927	Protocadherin 1	10	2.5	8	4	0	YGTALVHLYVN[115]ETLAN[115]R
								AN[115]DSDQGANAEIDYTFHQAPEVVR
								YGTALVHLYVNETLAN[115]R
								ANDSDQGANAEIDYTFHQAPEVVR
								VLDENDNAPFITAPSN[115]TSHR
								FERPTYEAELSENSPIGHSVIQVK
1	IPI00165730,IPI00845794	NOD-derived CD11c +ve dendritic cells cDNA, RIKEN full-length enriched library, clone:F630111F13 product:RDCR-0918-3 protein homolog	6	6	5	1	0	LEDGFHPDAVAWAN[115]LTNAIR
								LEDGFHPDAVAWANLTNAIR
1	IPI00169870	16 days neonate cerebellum cDNA, RIKEN full-length enriched library, clone:9630004H03 product:hypothetical Glycosyl transferase, family 25/Endoplasmic reticulum targeting sequence containing protein, full insert sequence	24	24	3	1	0	AM[147]N[115]TSQVEAM[147]GIQM[147]LPGYR
								AM[147]NTSQVEAM[147]GIQM[147]LPGYR
1	IPI00169896,IPI00649186	Isoform 2 of Choline transporter-like protein 2,Isoform 1 of Choline transporter-like protein 2	88	44	4	2	0	GVLM[147]VGN[115]ETTYEDGHGAR
								GVLM[147]VGNETTYEDGHGAR
								KN[115]ITDLVEGAK
								KNITDLVEGAK
								N[115]ETTYEDGHGAR
								M[147]VGN[115]ETTYEDGHGAR
1	IPI00169919,IPI00319707,IPI00652459	Car12 protein,Carbonic anhydrase 12 precursor,Adult inner ear cDNA, RIKEN full-length enriched library, clone:F930013C23 product:carbonic anyhydrase 12, full insert sequence	7	3.5	4	2	0	LLN[115]LTNDGHSVR
								SSSAPLNGSK
1	IPI00221426	Osteoclast-like cell cDNA, RIKEN full-length enriched library, clone:I420023N13 product:glucosamine (N-acetyl)-6-sulfatase, full insert sequence	18	4.5	12	4	1	YYNYTLSIN[115]GK
								YPHNHHVVN[115]NTLEGN[115]CSSK
								GPGIKPN[115]QTSK
								YYNYTLSINGK
								YYN[115]YTLSINGK
								YYN[115]YTLSIN[115]GK
								GIKPN[115]QTSK
1	IPI00221547,IPI00403931,IPI00622082	endothelial-specific receptor tyrosine kinase,Tek protein,Angiopoietin-1 receptor precursor	8	4	12	2	0	VPGN[115]LTSVLLSNLVPR
								VPGNLTSVLLSNLVPR
								IKN[115]ATVTQYQLK
								IKNATVTQYQLK
1	IPI00221706	Osteopetrosis-associated transmembrane protein 1 precursor	8	2.66667	11	3	0	NIGN[115]TSEGPR
								EAYKN[115]LSLLYSQM[147]QK
								ELLM[147]DFANSSAELTACM[147]VR
								NIGNTSEGPR
								EAYKNLSLLYSQM[147]QK
1	IPI00221798,IPI00894746,IPI00895423	Reticulocalbin-3 precursor	7	7	1	1	0	N[115]ATYGHYEPGEEFHDVEDAETYKK
								NATYGHYEPGEEFHDVEDAETYKK
								N[115]ATYGHYEPGEEFHDVEDAETYK
1	IPI00222414	Protogenin precursor	17	8.5	12	2	0	IQVLSNGSLYISEVEGR
								RPAFTTAQVIN[115]YTIR
								IQVLSN[115]GSLYISEVEGR
1	IPI00222429	Nodal modulator 1	14	4.66667	7	3	0	LEN[115]ITTGTYTIHAQK
								VTNSNAN[115]AAGPLIVAGYN[115]VSGSVR
								VTNSNANAAGPLIVAGYNVSGSVR
								VTNSNANAAGPLIVAGYN[115]VSGSVR
								DGNGPENVGIYN[115]LSR
								SSIDSEPALVLGPLKSAQELRREQQLAEIETRRQER
								AITLEFHQDGNGPENVGIYN[115]LSR
1	IPI00222589	Tyrosine-protein kinase-like 7 precursor	172	24.5714	10	7	0	AVVFANGSLLLTQVRPR
								DDAGNYTCIASNEPQGQIR
								DDAGN[115]YTCIASNEPQGQIR
								DN[115]VTGEEVR
								RQDVN[115]ITVATVPTWLR
								GSLLLTQVRPR
								M[147]HIFQN[115]GSLVIHDVAPEDSGSYTCIAGNSCNIR
								M[147]HIFQN[115]GSLVIHDVAPEDSGSYTCIAGNSCN[115]IR
								VARDN[115]VTGEEVR
								M[147]HIFQN[115]GSLVIHDVAPEDSGSYTCIAGN[115]SCNIR
								AVVFAN[115]GSLLLTQVRPR
								DDAGN[115]YTCIASN[115]EPQGQIR
								RQDVNITVATVPTWLR
								DDAGNYTCIASN[115]EPQGQIR
								FEVSKN[115]GTLR
								LQDSGAFQCVARDN[115]VTGEEVR
								RAVVFAN[115]GSLLLTQVRPR
								AVVFANGSLLLTQVR
								AVVFAN[115]GSLLLTQVR
								M[147]HIFQN[115]GSLVIHDVAPEDSGSYTCIAGN
								M[147]HIFQNGSLVIHDVAPEDSGSYTCIAGN
								N[115]AFGQACSSQN[115]FTLSVADESFAR
								RAVVFAN[115]GSLLLTQVR
1	IPI00223446	Laminin alpha-4 chain precursor	6	3	19	2	0	HVTDM[147]N[115]STIHLLR
								RPASN[115]ISASIQR
								HVTDM[147]NSTIHLLR
								ADSSNDEAVADTSR
								NAKKEYM[147]GLAIK
1	IPI00223987	10 days neonate skin cDNA, RIKEN full-length enriched library, clone:4732490P18 product:INSULIN-REGULATED MEMBRANE AMINOPEPTIDASE IRAP homolog,Lnpep protein	42	7	18	6	0	EETLLYDNATSSVADR
								EETLLYDN[115]ATSSVADR
								LPTAIIPLCYELSLHPN[115]LTSM[147]TFR
								DIILHSTGHN[115]ISR
								DSLN[115]SSHPISSSVQSSEQIEEM[147]FDSLSYFK
								LPTAIIPLCYELSLHPNLTSM[147]TFR
								HAVILYLHNHSY
								HAVILYLHN[115]H
								LTGHN[115]YTLK
1	IPI00224728	10, 11 days embryo whole body cDNA, RIKEN full-length enriched library, clone:2810024G22 product:Cd63 antigen, full insert sequence	35	17.5	4	2	0	DRVPDSCCIN[115]ITVGCGNDFK
								ENNCCGASNYTDWENIPGM[147]AK
								ENNCCGASN[115]YTDWENIPGM[147]AK
								VPDSCCINITVGCGNDFK
								EN[115]N[115]CCGASNYTDWENIPGM[147]AK
								VPDSCCIN[115]ITVGCGNDFK
								SCCIN[115]ITVGCGNDFK
								DRVPDSCCINITVGCGNDFK
								EN[115]N[115]CCGASNYTDWEN[115]IPGM[147]AK
1	IPI00224752,IPI00828535	Attractin precursor	2	1	25	2	0	IDSTGNVTNELR
								DLDM[147]FIN[115]ASK
1	IPI00225072,IPI00753530,IPI01007679	ectonucleotide pyrophosphatase/phosphodiesterase 4,MKIAA0879 protein (Fragment)	10	3.33333	9	3	0	IN[115]VTEVYDK
								INVTEVYDK
								ILGLKPHPN[115]NGTLSHTK
								YKGN[115]SSDSSAPR
1	IPI00226563,IPI00877256	Tweety homolog 3	3	3	3	1	0	VQEVLNGTEVNLQHLTALVDCR
								VQEVLN[115]GTEVNLQHLTALVDCR
								VQEVLNGTEVN[115]LQHLTALVDCR
1	IPI00226932,IPI00720171,IPI00785382	Isoform 1 of Protein KIAA0090 precursor,Isoform 2 of Protein KIAA0090 precursor,Isoform 3 of Protein KIAA0090 precursor	4	4	3	1	0	FINYN[115]QTVSR
								FIN[115]YNQTVSR
1	IPI00788348	94 kDa protein,Isoform 1 of Sushi domain-containing protein 2 precursor,Isoform 2 of Sushi domain-containing protein 2 precursor,Isoform 3 of Sushi domain-containing protein 2 precursor	68	34	7	2	0	FCILDVM[147]STGSSSVGNATR
								FCILDVM[147]STGSSSVGN[115]ATR
								M[147]PN[115]GTQAR
								LDVMSTGSSSVGNATR
1	IPI00228719	Inositol monophosphatase domain containing 1	3	3	1	1	0	QVALQTFGN[115]QTSIIPAGGAGYK
								QVALQTFGNQTSIIPAGGAGYK
1	IPI00229911,IPI00988466	10 days embryo whole body cDNA, RIKEN full-length enriched library, clone:2610311B09 product:neurotrophin receptor associated death domain, full insert sequence	10	10	2	1	0	M[147]LYN[115]VSK
								M[147]LYNVSK
1	IPI00229925,IPI00462465	Isoform 1 of Membralin,Isoform 2 of Membralin	9	9	6	1	0	VFKPQSGADALN[115]DSQDFPFPETPAK
								VFKPQSGADALNDSQDFPFPETPAK
1	IPI00229992,IPI01008130	Plexin-B1 precursor	39	13	8	3	0	YTSDPN[115]VTSVGPSK
								VVAVSPAN[115]ISR
								YTSDPNVTSVGPSK
								VVAVSPANISR
								SPLPAAFTAN[115]GTH
								LQHGQFKYTSDPNVTSVGPSK
								EDVEYRPLTLNALLAVGPGAGEAQCVPVK
1	IPI00230013,IPI00319970,IPI00407868,IPI00410982,IPI00626793,IPI00987869	Isoform 2B of Dihydropyridine-sensitive L-type calcium channel subunits alpha- 2/delta precursor,Isoform 2E of Dihydropyridine-sensitive L-type calcium channel subunits alpha- 2/delta precursor,Isoform 2D of Dihydropyridine-sensitive L-type calcium channel subunits alpha- 2/delta precursor,Isoform 2C of Dihydropyridine-sensitive L-type calcium channel subunits alpha- 2/delta precursor,Isoform 2A …	11	5.5	16	2	0	DAVNN[115]ITAK
								DDLDPERN[115]ESEPGSQR
								DDLDPERNESEPGSQR
								PERN[115]ESEPGSQR
1	IPI00265095	Isoform 2 of Transmembrane protein 16F	4	4	4	1	0	N[115]TDKEN[115]PYIGLGN[115]YTLCR
								NTDKENPYIGLGN[115]YTLCR
1	IPI00266426	CD151 antigen	5	5	1	1	0	YHQSGHEGVSSAVDK
								LQQEFHCCGSNNSQDWQDSEWIR
								LQQEFHCCGSNN[115]SQDWQDSEWIR
								LQQEFHC
1	IPI00272381,IPI00399959,IPI00652514	2 days neonate sympathetic ganglion cDNA, RIKEN full-length enriched library, clone:7120485O14 product:procollagen-proline, 2-oxoglutarate 4-dioxygenase (proline 4-hydroxylase), alpha 1 polypeptide, full insert sequence,Isoform 2 of Prolyl 4-hydroxylase alpha-1 subunit precursor,0 day neonate head cDNA, RIKEN full-length enriched library, clone:4833413M05 product:procollagen-proline, 2-oxoglutara…	15	15	2	1	0	DM[147]SDGFISN[115]LTIQR
								DM[147]SDGFISNLTIQR
1	IPI00273801,IPI00830206	Solute carrier family 39 (Zinc transporter), member 10	29	4.8	9	6	1	LHHHLDHN[115]TTR
								HVHN[115]DSVAHSEHGEPGHSPSPETNK
								DQSEDDRQHECLN[115]VTQLLK
								HVHN[115]DSVAHSEHGEPGHSPSPETN[115]KTQEQSEVK
								AEN[115]HTTTSVTSK
								HLNAEN[115]HTTTSVTSK
								DQSEDDRQHECLNVTQLLK
1	IPI00273976,IPI00882308	hypothetical protein LOC240916	3	3	1	1	0	VGMIVGAVLGSLLM[147]LACLALG
								VTHLLGYPTQNVSR
1	IPI00279051,IPI00625262,IPI00626341,IPI00877284	2 days neonate thymus thymic cells cDNA, RIKEN full-length enriched library, clone:E430020E17 product:hypothetical protein, full insert sequence,Transmembrane protein 87A,15 days embryo head cDNA, RIKEN full-length enriched library, clone:D930048J18 product:hypothetical protein, full insert sequence	15	15	5	1	0	LFQN[115]CSELYK
								LFQNCSELYK
1	IPI00307966	ADP-ribosyl cyclase 1	83	20.75	4	4	0	FAEDACGVVQVM[147]LN[115]GSLR
								LVTQTIPCN[115]K
								N[115]STFGSVEVFSLDPN[115]K
								NSTFGSVEVFSLDPNK
								N[115]STFGSVEVFSLDPNK
								NPCN[115]ITR
								NPCNITR
								N[115]STFGSVEVFSLDPNKVHK
								LVTQTIPCNK
1	IPI00308609,IPI00321634	9 days embryo whole body cDNA, RIKEN full-length enriched library, clone:D030015M14 product:VESICULAR INTEGRAL-MEMBRANE PROTEIN VIP36 (VIP36) homolog,Vesicular integral-membrane protein VIP36 precursor	32	32	1	1	0	ISVM[147]VN[115]N[115]GSLSYDHSK
								ISVM[147]VN[115]NGSLSYDHSK
								VFPYISVM[147]VN[115]NGSLSYDHSK
								ISVM[147]VNN[115]GSLSYDHSK
								VFPYISVM[147]VNNGSLSYDHSK
								ISVM[147]VNNGSLSYDHSK
1	IPI00308971	Cation-independent mannose-6-phosphate receptor precursor	167	15.1818	24	11	1	AACAVRPQEVTM[147]VN[115]GTLTNPVTGK
								AGIN[115]ASYSEK
								DAGVGFPEYQEEDN[115]STYNFR
								ISTN[115]ITLVCKPGDLESAPVLR
								M[147]N[115]YTGGDTCHK
								DPSSGFVFNLSPLN[115]DSAQGHVVLGIGK
								DPSSGFVFN[115]LSPLN[115]DSAQGHVVLGIGK
								DAGVGFPEYQEEDNSTYNFR
								DAGVGFPEYQEEDNSTYN[115]FR
								HQN[115]QTLR
								ISTNITLVCKPGDLESAPVLR
								YM[147]N[115]YTSLITFHCK
								DPSSGFVFNLSPLNDSAQGHVVLGIGK
								AACAVRPQEVTM[147]VNGTLTNPVTGK
								YM[147]NYTSLITFHCK
								IGPVVEESGSLLLEYVN[115]GSACTTSDGQLTTYSTR
								IGPVVEESGSLLLEYVNGSACTTSDGQLTTYSTR
								AGINASYSEK
								NGSSIIDLSPLIHR
								N[115]GSSIIDLSPLIHR
								M[147]NYTGGDTCHK
								YM[147]N[115]YTSLITFH
								YM[147]NYTSLITFH
								MN[115]YTGGDTCHK
								AVRPQEVTM[147]VNGTLTNPVTGK
								M[147]SVINFECN[115]K
								DPSSGFVFNLSPLNDSAQGH
								PSSGFVFNLSPLN[115]DSAQGHVVLGIGK
1	IPI00312063,IPI00653515,IPI00785217	Low-density lipoprotein receptor precursor,NOD-derived CD11c +ve dendritic cells cDNA, RIKEN full-length enriched library, clone:F630039D01 product:low density lipoprotein receptor, full insert sequence,low density lipoprotein receptor	3	3	4	1	0	DM[147]SDELGCVNVTQCDGPNK
								DM[147]SDELGCVN[115]VTQCDGPNK
1	IPI00313878,IPI00649043,IPI00649549,IPI00850704	Cadherin EGF LAG seven-pass G-type receptor 2 precursor,cadherin EGF LAG seven-pass G-type receptor 2 isoform 1,cadherin EGF LAG seven-pass G-type receptor 2 isoform 2	8	2	19	4	0	GNELSLVLLNASTGELR
								N[115]ATQHTSGYFGSDVK
								LQRN[115]ESGLDSGR
								N[115]YSCAAQGTQGGSKK
								NYSCAAQGTQGGSKK
1	IPI00315488	Arginyl-tRNA synthetase, cytoplasmic	2	2	1	1	0	DGGYTYDTSDLAAIK
								EIAEN[115]ITK
1	IPI00315593,IPI00652132	Alpha-N-acetylgalactosaminidase precursor,Adult male pituitary gland cDNA, RIKEN full-length enriched library, clone:5330407E20 product:N-acetyl galactosaminidase, alpha, full insert sequence	5	2.5	3	2	0	VNYTEVSR
								VN[115]YTEVSR
								M[147]AAALN[115]ATGR
1	IPI00317488,IPI00975056	hypothetical protein LOC52120	7	3.5	3	2	0	FGEFGN[115]YSLLVQHASSGANK
								FGEFGN[115]YSLLVQHASSGAN[115]K
								PAKPSVAPVSVSTQHGSILQVN[115]STSEER
								LLLSLDDVNNWISKTIASR
1	IPI00318626	Epithelial-cadherin precursor	11	11	4	1	0	RVEVPEDFGVGQEITSYTAR
								AEM[147]DREDAEHVKN[115]STY
								AEM[147]DREDAEHVKN[115]STYVAL
1	IPI00319509	Aminopeptidase N	148	18.5	14	8	0	KQVTPLFFYFQN[115]R
								N[115]QGLYIFQGN[115]STVR
								VILRPYLTPNNQGLYIFQGN[115]STVR
								FTCN[115]QTTDVIIIHSK
								NPNN[115]NTIHPNLR
								VILRPYLTPN[115]NQGLYIFQGN[115]STVR
								NPN[115]NNTIHPNLR
								NPN[115]NNTIHPN[115]LR
								VILRPYLTPNN[115]QGLYIFQGN[115]STVR
								KLN[115]YTLK
								VILRPYLTPNNQGLYIFQGNSTVR
								FTCNQTTDVIIIHSK
								NPN[115]N[115]NTIHPNLR
								NPNN[115]NTIHPN[115]LR
								NPNNNTIHPN[115]LR
								AM[147]FN[115]ITLIYPNNLIALSNM[147]LPK
								NQGLYIFQGN[115]STVR
								N[115]ATLVNEADKLR
								N[115]NNTIHPNLR
								N[115]PN[115]N[115]NTIHPNLR
								N[115]PNNNTIHPNLR
								NN[115]NTIHPNLR
								NATLVNEADKLR
								QVTPLFFYFQN[115]R
								FTCNQTTDVIIIH
								NPN[115]NN[115]TIHPNLR
								NPNNN[115]TIHPNLR
								NPN[115]N[115]N[115]TIHPN[115]LR
								FFAQHYN[115]TSYPLPK
								NPN[115]NNTIHPN
								IFQGN[115]STVR
								NPNNNTIHPN
								SFPCFDEPAMKAMFNITLIYPN[115]N[115]LIALSN[115]MLPK
								AM[147]FN[115]ITLIYPN[115]NLIALSN[115]M[147]LPK
								PNN[115]NTIHPNLR
								N[115]NN[115]TIHPNLR
								NPNN[115]NTIHPN
								N[115]N[115]NTIHPNLR
								KLN[115]YTLKGN[115]HRVVLR
								PYLTPNNQGLYIFQGN[115]STVR
								NQGLYIFQGNSTVR
1	IPI00321074	Vasorin precursor	4	1.33333	6	3	0	LHEISN[115]ETFR
								LPASLAEYTVTQLRPNATYSICVTPLGAGR
								VNLSN[115]LDLTANK
								VN[115]LSN[115]LDLTANK
1	IPI00321190,IPI00928070,IPI00928204,IPI00928284,IPI00928320,IPI00928581	Sulfated glycoprotein 1 precursor	89	29.6667	4	3	0	ATQEEILHYLEK
								DN[115]ATQEEILHYLEK
								FSELIVNN[115]ATEELLVK
								FSELIVN[115]N[115]ATEELLVK
								STKEEILAALEK
								FSELIVNNATEELLVK
								FSELIVN[115]NATEELLVK
								DNATQEEILHYLEK
								N[115]STKEEILAALEK
								NSTKEEILAALEK
								LVLYLEHNLEKNSTKEEILAALEK
								VVTEAGNLLKDN[115]ATQEEILHYLEK
								LVLYLEHNLEKN[115]STK
1	IPI00321222	Bone marrow stromal antigen 2 precursor	65	65	2	1	0	N[115]TTHLLQR
								NTTHLLQR
								AQAECRN[115]TTHLLQR
1	IPI00321348	Immunoglobulin superfamily member 8 precursor,63 kDa protein	75	25	4	3	0	GETASLLCNISVR
								GETASLLCN[115]ISVR
								IGPGEPLELLCN[115]VSGALPPPGR
								LQAQDSGFYECYTPSTDTQYLGN[115]YSAK
								IGPGEPLELLCNVSGALPPPGR
								LQAQDSGFYECYTPSTDTQYLGNYSAK
1	IPI00321477,IPI00323857,IPI00756031,IPI00929762	Endoglin,Endoglin precursor,Bone marrow macrophage cDNA, RIKEN full-length enriched library, clone:I830027N06 product:endoglin, full insert sequence	16	16	6	1	0	VN[115]ITVLPSLTSR
								VNITVLPSLTSR
1	IPI00322418	SDR2 protein,similar to stromal cell derived factor receptor 2,similar to stromal cell derived factor receptor 2	10	5	7	2	0	RN[115]ITLPEAK
								YN[115]VTDTPK
1	IPI00322447,IPI00410985,IPI00411088,IPI00461967,IPI00849722,IPI00856723	immunoglobulin superfamily, member 4A isoform a,immunoglobulin superfamily, member 4A isoform d,immunoglobulin superfamily, member 4A isoform c,immunoglobulin superfamily, member 4A isoform b	140	20	7	7	1	DTAVEGEEIEVNCTAM[147]ASK
								DTAVEGEEIEVN[115]CTAM[147]ASK
								FQLLN[115]FSSSELK
								VSLTN[115]VSISDEGR
								FQLLNFSSSELK
								VSLTNVSISDEGR
								DTAVEGEEIEVNCTAM[147]ASKPATTIR
								VDDEM[147]PQHAVLSGPNLFINNLN[115]KTDN[115]GTYR
								VDDEM[147]PQHAVLSGPNLFINNLN[115]K
								VDDEM[147]PQHAVLSGPNLFINNLNK
								DVTVIEGEVATISCQVNK
								VDDEM[147]PQHAVLSGPNLFINN[115]LNK
								VDDEM[147]PQHAVLSGPN[115]LFINNLN[115]K
								VDDEM[147]PQHAVLSGPN[115]LFIN[115]NLN[115]K
								DVTVIEGEVATISCQVN[115]K
								VDDEM[147]PQHAVLSGPNLFINN[115]LN[115]K
								VDDEMPQHAVLSGPNLFINNLN[115]K
								VDDEM[147]PQHAVLSGPNLFIN[115]NLN[115]K
1	IPI00322712,IPI00411071,IPI00788387,IPI01008016	Isoform 2 of Lactadherin precursor,Isoform 1 of Lactadherin precursor,milk fat globule-EGF factor 8 protein isoform 1	6	3	4	2	0	N[115]NTIPDSQM[147]SASSSYK
								NN[115]TIPDSQM[147]SASSSYK
								NNTIPDSQM[147]SASSSYK
								KFEFIQDESGGDKEFLGN[115]LDNNSLK
1	IPI00330539,IPI00471268	Isoform 1 of Kin of IRRE-like protein 1 precursor,Isoform 2 of Kin of IRRE-like protein 1 precursor,Isoform 3 of Kin of IRRE-like protein 1 precursor	10	10	4	1	0	VGSTNVSTLVNVHFAPR
								VGSTN[115]VSTLVNVHFAPR
								VGSTN[115]VSTLVN[115]VHFAPR
1	IPI00330680,IPI00474830	Transmembrane protein 106B,Tmem106b protein (Fragment)	23	23	5	1	0	LNN[115]ITNIGPLDM[147]K
								LN[115]NITNIGPLDM[147]K
								LNNITNIGPLDM[147]K
1	IPI00338785,IPI00988644	laminin B1 subunit 1	113	14.125	12	8	1	LTDTASQSNSTAGELGALQAEAESLDK
								LTDTASQSN[115]STAGELGALQAEAESLDK
								M[147]EM[147]PSTPQQLQNLTEDIR
								M[147]EM[147]PSTPQQLQN[115]LTEDIR
								PN[115]STVEQSALTR
								VN[115]ASTTDPNSTVEQSALTR
								DVTEKMAQVEVKLTDTASQSNSTAGELGALQAEAESLDK
								GM[147]N[115]YTVR
								VNASTTDPNSTVEQSALTR
								VN[115]ASTTDPN[115]STVEQSALTR
								RVN[115]ASTTDPNSTVEQSALTR
								QADEDIQGTQNLLTSIESETAASEETLTN[115]ASQR
								EHCN[115]GSDCHCDK
								PNSTVEQSALTR
								LATGN[115]VSGGVCDNCQHNTM[147]GR
								QN[115]ADDVKKTLDGELDEKYK
1	IPI00346772,IPI00987512,IPI00989023	Cationic amino acid transporter 5	30	15	2	2	0	LALLESNNTDSLGPM[147]GSGGFM[147]PF
								LALLESN[115]NTDSLGPM[147]GSGGFM[147]PF
								LALLESN[115]N[115]TDSLGPM[147]GSGGFM[147]PFGLK
								LALLESNNTDSLGPM[147]GSGGFM[147]PFGLK
								LALLESN[115]NTDSLGPM[147]GSGGFM[147]PFGLK
								LALLESNN[115]TDSLGPM[147]GSGGFM[147]PFGLK
								RPLAANEQSESSLSR
								NTTPTLR
1	IPI00378224	RIKEN cDNA 2310047H23 gene	12	3	7	4	1	IFIFNQTGIEAK
								IFIFN[115]QTGIEAK
								EEEYYAEPGVTEAEPVATEDANSTDSLK
								N[115]VTGLENFTLK
1	IPI00380296	O-acetyltransferase,similar to O-acetyltransferase isoform 1,similar to O-acetyltransferase isoform 2	4	1.33333	5	3	0	IDAYNEAAVSILN[115]SSTR
								IHN[115]GSEEALAQYK
								M[147]N[115]ITSIAPLLEK
1	IPI00381303,IPI00785267	Lysosomal alpha-mannosidase precursor,mannosidase 2, alpha B1	6	2	11	3	0	DDYRPTWTLN[115]QTEPVAGNYYPVNTR
								ELNISICPVSQTSER
								DDYRPTWTLNQTEPVAGNYYPVNTR
								EDSDRNLSSPVTLNVQNLFQTF
1	IPI00381357,IPI00480280,IPI00895258	Activated spleen cDNA, RIKEN full-length enriched library, clone:F830002K19 product:similar to INM02,Hematopoietic signal peptide-containing secreted 1	2	2	1	1	0	GSEVEDEDLELFNTSVQLRPPSTAPGPETAAFIER
								GSEVEDEDLELFN[115]TSVQLRPPSTAPGPETAAFIER
1	IPI00400016	Laminin gamma-1 chain precursor	153	25.5	14	6	1	VN[115]SSLHSQISR
								LLNN[115]LTSIK
								VNSSLHSQISR
								LLNNLTSIK
								M[147]AAANVSITQPESTGEPNNM[147]TLLAEEAR
								M[147]AAANVSITQPESTGEPN[115]NM[147]TLLAEEAR
								M[147]AAANVSITQPESTGEPNN[115]M[147]TLLAEEAR
								FLGNQVLSYGQNLSFSFR
								FLGNQVLSYGQN[115]LSFSFR
								VNDN[115]KTAAEEALR
								M[147]AAAN[115]VSITQPESTGEPNN[115]M[147]TLLAEEAR
								RIPAIN[115]R
								CDQCEENYFYN[115]R
								VNDNKTAAEEALR
								GQN[115]LSFSFR
								SSLHSQISR
1	IPI00404128,IPI00459134,IPI00776248	Isoform 2 of KDEL motif-containing protein 1 precursor,Isoform 1 of KDEL motif-containing protein 1 precursor,Isoform 3 of KDEL motif-containing protein 1 precursor	6	6	2	1	0	EM[147]N[115]CSETISQIQK
								EM[147]NCSETISQIQK
1	IPI00406434,IPI00986339,IPI00987299	Mini-agrin	36	36	1	1	0	NELM[147]LN[115]SSLM[147]R
								NELM[147]LNSSLM[147]R
								N[115]ELM[147]LN[115]SSLM[147]R
1	IPI00406609,IPI00469426,IPI00986905	Receptor-type tyrosine-protein phosphatase eta precursor,Protein tyrosine phosphatase	30	3	39	10	1	IHVAGGTHSVN[115]QTVN[115]K
								GPDGTEGLSSTVN[115]GSTDPSAVTDIR
								VTN[115]VSTR
								PPTPDGSPN[115]ITSVSHNSVK
								IPVTNLSQLHK
								PSSVSHIEVN[115]TTTTTAAIR
								GPDGTEGLSSTVNGSTDPSAVTDIR
								GPDGTEGLSSTVNGSTD
								PPTPDGSPN[115]ITSVSHN[115]SVK
								AN[115]GTEGQPR
								PESNETQADFAVAEEVPDANGTKR
1	IPI00410796	Protein ITFG3	19	6.33333	7	3	1	YKPDTLAVVIEN[115]GTSIDR
								NTN[115]SSNN[115]LTR
								KPILGHYKPDTLAVVIEN[115]GTSIDR
								NTNSSN[115]NLTR
								YKPDTLAVVIENGTSIDR
								N[115]TN[115]SSNN[115]LTR
1	IPI00411145,IPI00411146	Isoform 1 of Low-density lipoprotein receptor-related protein 4 precursor,Isoform 2 of Low-density lipoprotein receptor-related protein 4 precursor	6	3	8	2	0	RADLNGSNM[147]ETVIGHGLK
								KVLINNSLDEPR
								VLINNSLDEPR
1	IPI00762897	UDP-glucose:glycoprotein glucosyltransferase 1 precursor,UDP-glucose ceramide glucosyltransferase-like 1	9	9	3	1	0	ATVIGESDPIDEVQGFLFGK
								GTEVNATVIGESDPIDEVQGFLFGK
								PIDEVQGFLFGK
								GTEVN[115]ATVIGESDPIDEVQGFLFGK
1	IPI00420589	Immunoglobulin superfamily, member 3	23	7.66667	10	3	0	AEDTAGQTAVTVM[147]RPDAALQVDTVVPNATVTEK
								AEDTAGQTAVTVM[147]RPDAALQVDTVVPN[115]ATVTEK
								LTVLEASPQDTGN[115]YSCHVEEWLPSPQK
								RAEDTAGQTAVTVM[147]RPDAALQVDTVVPN[115]ATVTEK
								AIQLN[115]CSVK
1	IPI00420955,IPI00650038	Isoform 1 of Sortilin precursor,Isoform 2 of Sortilin precursor	27	6.75	6	4	0	HLYTTTGGETDFTN[115]VTSLR
								DITNLINN[115]TFIR
								DITNLINNTFIR
								HLYTTTGGETDFTNVTSLR
								LTN[115]NTHQH
								FTTHVNGSCK
1	IPI00421157	Torsin-1A-interacting protein 2	9	9	4	1	0	HLN[115]ASNPSEPATIIFTAAR
								HLNASN[115]PSEPATIIFTAAR
1	IPI00421237,IPI00648270,IPI00648633,IPI00648678,IPI00828826	Isoform 2 of Choline transporter-like protein 1,59 kDa protein,Isoform 1 of Choline transporter-like protein 1,73 kDa protein	22	22	3	1	0	FAEIN[115]GSALCSYN[115]IKPSEYTLTSK
								FAEINGSALCSYNIKPSEYTLTSK
								FAEINGSALCSYN[115]IKPSEYTLTSK
								FAEIN[115]GSALCSYNIKPSEYTLTSK
1	IPI00458003,IPI01008190	Ectonucleotide pyrophosphatase/phosphodiesterase 3	304	50.6667	9	6	0	AACYYWPGSDVAVNGSFPTIYR
								AACYYWPGSDVAVN[115]GSFPTIYR
								LNLSEGEVAATVK
								LN[115]LSEGEVAATVK
								LSEGEVAATVK
								N[115]YSN[115]SVPYER
								AMYQGLKAACYYWPGSDVAVN[115]GSFPTIYR
								CSFYLADKN[115]ITHGFLYPAIK
								YLADKN[115]ITHGFLYPAIK
								N[115]ITHGFLYPAIK
								N[115]YSNSVPYER
								NYSNSVPYER
								N[115]FSLSSVEK
								NITHGFLYPAIK
								CSFYLADKNITHGFLYPAIK
								PGSDVAVN[115]GSFPTIYR
								YYWPGSDVAVN[115]GSFPTIYR
								PGSDVAVNGSFPTIYR
								YYWPGSDVAVNGSFPTIYR
								IVPHRPTNIESCSEN[115]KTEDLWVEER
								VAVN[115]GSFPTIYR
								LADKN[115]ITHGFLYPAIK
								SFYLADKNITHGFLYPAIK
								GIIDNNM[147]YDVHLN[115]KNFSLSSVEK
								YLADKNITHGFLYPAIK
								VAVNGSFPTIYR
								IVPHRPTNIESCSEN[115]K
								KNITHGFLYPAIK
1	IPI00458893,IPI00867856	Tetraspanin-13	4	4	2	1	0	EQQGQLLEVGWNN[115]TASAR
								EQQGQLLEVGWN[115]NTASAR
								EQQGQLLEVGWNNTASAR
1	IPI00459432	Bone marrow macrophage cDNA, RIKEN full-length enriched library, clone:I830015H17 product:Kidney predominant protein (RIKEN cDNA 0610031J06 gene), full insert sequence	106	35.3333	9	3	0	GN[115]HSLFGLEVATLGQGPDCPSVN[115]ER
								LLEFDSTN[115]ASEGAQPPGKPYPPYSLAK
								GNHSLFGLEVATLGQGPDCPSVNER
								GN[115]HSLFGLEVATLGQGPDCPSVNER
								LLEFDSTNASEGAQPPGKPYPPYSLAK
								PVDDPTGAFAN[115]GSLTFK
								GN[115]HSLFGLEVATLGQGPD
								PTGAFAN[115]GSLTFK
								PVDDPTGAFANGSLTFK
								PTGAFANGSLTFK
1	IPI00460063,IPI00856823	Prenylcysteine oxidase precursor	33	11	3	3	0	KM[147]SN[115]ITFR
								LLN[115]QTLR
								GELN[115]STLFSSRPK
								M[147]SN[115]ITFR
								GELNSTLFSSRPK
								GELN[115]STLFSSR
								GELNSTLFSSR
								M[147]SNITFR
1	IPI00460669	Torsin-3A precursor	19	19	1	1	0	ISN[115]NLTGLESDLR
								ISNN[115]LTGLESDLR
								ISNNLTGLESDLR
1	IPI00461861	Neprilysin	189	63	6	3	0	EIANATTKPEDR
								EIAN[115]ATTKPEDR
								LQNN[115]FSLEVNGK
								N[115]STQHIIHFDQPR
								STQHIIHFDQPR
								LQNNFSLEVN[115]GK
								LQNN[115]FSLEVN[115]GK
								LQN[115]NFSLEVN[115]GK
								LQN[115]N[115]FSLEVN[115]GK
								LQNNFSLEVNGK
								VM[147]ELEKEIAN[115]ATTKPEDR
								EIAN[115]ATTKPEDRNDPM[147]LLYNK
								VLINFFVGTDDKN[115]STQHIIHFDQPR
								VM[147]ELEKEIAN[115]ATTKPEDRNDPM[147]LLYNK
								VM[147]ELEKEIANATTKPEDR
								EIAN[115]ATTKPED
								VGTDDKN[115]STQHIIHFDQPR
								EIANATTKPED
								ANATTKPEDR
								EIAN[115]ATTKPEDRND
1	IPI00463492	transmembrane protein 2	159	14.4545	15	11	0	GDPSIISVNGTDFTFR
								GDPSIISVN[115]GTDFTFR
								N[115]FTSVHLSYVELK
								PSIISVNGTDFTFR
								VLENEKFDTHEYHN[115]ESR
								FDTHEYHN[115]ESR
								VLEN[115]EKFDTHEYHN[115]ESR
								N[115]SSM[147]CTVM[147]R
								HPN[115]CVNVTK
								N[115]YENHSTGGK
								NN[115]VSLVK
								N[115]N[115]VSLVK
								HPNCVNVTK
								NYEN[115]HSTGGK
								NSSM[147]CTVM[147]R
								FDTHEYHN[115]ESRR
								HPNCVN[115]VTK
								NYENHSTGGK
								ALVGVIDGGSSSCN[115]ESVR
								PSIISVN[115]GTDFTFR
								TTNASASDPR
								QLN[115]ISDSLAVLGLAK
								THEYHN[115]ESR
								DGSKN[115]ITLR
								PGTLLPTDRN[115]SSM[147]CTVM[147]R
								ALVGVIDGGSSSCNESVR
1	IPI00464135,IPI00830916	Semaphorin-4B precursor	20	6.66667	9	3	1	KFEAENISN[115]YTALLLSQDGK
								KIN[115]SSLQLPDR
								FEAENISNYTALLLSQDGK
								KFEAEN[115]ISNYTALLLSQDGK
								KINSSLQLPDR
								LIRKFEAEN[115]ISN[115]YTALLLSQDGK
1	IPI00464151,IPI00882034	heat shock 70kDa protein 5 binding protein 1	7	3.5	3	2	0	VQQVGHYPPAN[115]SSLASR
								HN[115]FTASLLTLR
1	IPI00466069	Elongation factor 2	9	9	5	1	0	PFDNSSRPSQVVAETR
								KSDPVVSYR
								GTITTFEHAHNM[147]R
1	IPI00467180	Translocon-associated protein subunit beta precursor	17	17	2	1	0	IAPASN[115]VSHTVVLRPLK
								IAPASN[115]VSHTVVLR
								PASN[115]VSHTVVLRPLK
								IAPASNVSHTVVLR
1	IPI00468814	Receptor tyrosine-protein kinase erbB-3 precursor	12	4	11	3	0	NLN[115]VTSLGFR
								YQTVDSSNIDGFVNCTK
								HFN[115]DSGACVPR
								HFNDSGACVPR
								NLNVTSLGFR
1	IPI00469000	Zinc transporter SLC39A6 precursor	47	15.6667	6	3	0	NTNDNIQECFN[115]TTK
								YGENDSLSVEGFR
								YGEN[115]DSLSVEGFR
								YGEN[115]DSLSVEGFRK
								KSN[115]ESVSEPR
								KKSN[115]ESVSEPR
								NTNDNIQECFNTTK
1	IPI00469123,IPI00667748	Isoform 1 of Cell surface glycoprotein MUC18 precursor,Isoform 2 of Cell surface glycoprotein MUC18 precursor	30	15	6	2	0	VLVTPELLETGAECTASN[115]SLGSN[115]TTTIVLK
								ASGN[115]FSQVDWFLIHK
								ASGNFSQVDWFLIHK
								VLVTPELLETGAECTASNSLGSNTTTIVLK
								VLVTPELLETGAECTASNSLGSN[115]TTTIVLK
								APEEPTIQAN[115]VVGIHVDR
								APEEPTIQANVVGIHVDR
								ASGN[115]FSQVD
1	IPI00469218	Adult male lung cDNA, RIKEN full-length enriched library, clone:1200007I01 product:lysosomal membrane glycoprotein 1, full insert sequence	584	53.0909	19	11	3	AFNISPNDTSSGSCGINLVTLK
								AFNISPNDTSSGSCGIN[115]LVTLK
								AFNISPN[115]DTSSGSCGINLVTLK
								AFNISPN[115]DTSSGSCGIN[115]LVTLK
								AFN[115]ISPN[115]DTSSGSCGIN[115]LVTLK
								DATIQAYLSSGN[115]FSK
								EN[115]VSDPSLTITFGR
								GYLLTLN[115]FTK
								LNM[147]TLPDALVPTFSISN[115]HSLK
								LN[115]M[147]TLPDALVPTFSISN[115]HSLK
								GKEN[115]VSDPSLTITFGR
								YSVQHM[147]YFTYN[115]LSDTEHFPNAISK
								YSVQHM[147]YFTYN[115]LSDTEHFPN[115]AISK
								DATIQAYLSSGNFSK
								ENVSDPSLTITFGR
								YSVQHM[147]YFTYNLSDTEHFPNAISK
								AFN[115]ISPNDTSSGSCGIN[115]LVTLK
								AFN[115]ISPN[115]DTSSGSCGINLVTLK
								LNM[147]TLPDALVPTFSISNHSLK
								N[115]VTVVLR
								GYLLTLNFTK
								FTYN[115]LSDTEHFPNAISK
								VYM[147]KN[115]VTVVLR
								M[147]YFTYN[115]LSDTEHFPNAISK
								NVTVVLR
								LN[115]M[147]TLPDALVPTFSISNHSLK
								M[147]YFTYNLSDTEHFPNAISK
								VYM[147]KNVTVVLR
								GYLLTLN[115]FTKN[115]TTR
								YSVQHM[147]YFTYNLSDTEHFPN[115]AISK
								YSVQHM[147]YFTYN[115]LSDTEHFPN
								ATIQAYLSSGN[115]FSK
								ISPNDTSSGSCGINLVTLK
								AFNISPNDTSSGS
								N[115]LSDTEHFPNAISK
								ALVPTFSISNHSLK
								YSVQHM[147]YFTYN[115]LSD
								M[147]YFTYN[115]LSDTEHFPN[115]AISK
								LN[115]M[147]TLPDALVPTFSISN[115]H
								LN[115]M[147]TLPDALVPTFSISNH
								LNM[147]TLPDALVPTFSISN[115]H
								ALQLNITYLK
								GYLLTLNFTKN[115]TTR
								PSLTITFGR
								SSSLFFLQGVRLNM[147]TLPDALVPTFSISN[115]HSLK
								LSSGN[115]FSK
								TEHFPNAISK
								FTYNLSDTEHFPNAISK
								TEHFPN[115]AISK
1	IPI00469307,IPI00856297,IPI00989556	Alpha-2-macroglobulin receptor-associated protein precursor	20	20	1	1	0	VIDLWDLAQSAN[115]FTEK
								VIDLWDLAQSANFTEK
								DLAQSANFTEK
1	IPI00471273,IPI00831154	Isoform 1 of Apoptosis-related protein 3 precursor	9	4.5	5	2	0	GTILGLDLQN[115]CSLK
								GTILGLDLQNCSLK
								LPEICTLCPGGM[147]HN[115]LSR
								LPEICTLCPGGM[147]HNLSR
1	IPI00473680,IPI00845689,IPI00987235	17 days embryo kidney cDNA, RIKEN full-length enriched library, clone:I920072N22 product:Glycoprotein 25L2 homolog,Transmembrane emp24 domain-containing protein 9 precursor	10	10	1	1	0	FTFTSHTPGEHQI
								FTFTSHTPGEHQICLHSN[115]STK
1	IPI00620800,IPI00667092,IPI01008181	similar to Protein FAM38A,similar to Protein FAM38A	13	13	11	1	0	HTLELAPN[115]STAR
								HTLELAPNSTAR
								HTLELAPNSTARR
1	IPI00620858,IPI00761717	myelin protein zero-like 1,Isoform 1 of Myelin protein zero-like protein 1 precursor	23	11.5	3	2	0	EIFVVN[115]GTQGK
								EIFVVNGTQGK
								DASINIENIQAVHN[115]GTYICDVK
								DASINIEN[115]IQAVHN[115]GTYICDVK
								DASIN[115]IENIQAVHN[115]GTYICDVK
								DASIN[115]IEN[115]IQAVHN[115]GTYICDVK
1	IPI00622727	Junctional adhesion molecule B precursor	32	16	5	2	1	GGTHNN[115]SSYTM[147]NTK
								GGTHN[115]NSSYTM[147]NTK
								GGTHN[115]NSSYTM[147]N[115]TK
								GGTHN[115]N[115]SSYTM[147]NTK
								GGTHNN[115]SSYTM[147]N[115]TK
1	IPI00649281	52 kDa protein	39	13	6	3	0	YHYN[115]GTLLDGTAFDNSYSR
								YHYN[115]CSLLDGTR
								YHYN[115]GTFEDGK
								YHYN[115]GTFEDGKK
								YHYNGTFEDGKK
								YHYNGTFEDGK
								M[147]VQN[115]SDFVRYHYN[115]GTLLDGTAFDNSYSR
1	IPI00850413	GPI deacylase,89 kDa protein	10	3.33333	4	3	0	HIN[115]LTTLSVAGGFR
								LHVAQPEN[115]DSHVALLK
								HINLTTLSVAGGFR
								FGCINSTSMCR
1	IPI00660240,IPI00677395	Adult male liver tumor cDNA, RIKEN full-length enriched library, clone:C730026J11 product:CDNA FLJ14681 FIS, CLONE NT2RP2004270, WEAKLY SIMILAR TO PROTEIN PTM1 homolog	3	3	6	1	0	KTM[147]FN[115]STEIK
								KTM[147]FNSTEIK
1	IPI00750091	ceroid-lipofuscinosis, neuronal 5	12	6	7	2	0	IFLYSGEPIYLGN[115]ETSIFGPK
								KIETN[115]YTK
								IFLYSGEPIYLGNETSIFGPK
1	IPI00754853,IPI00915505,IPI00915512,IPI00974900	Protein-tyrosine-phosphatase precursor	2	2	9	1	0	KVEAEALN[115]ATAIR
1	IPI00108535,IPI00227804,IPI00719884,IPI00896737	Isoform Long of Carcinoembryonic antigen-related cell adhesion molecule 1 precursor,Isoform Short of Carcinoembryonic antigen-related cell adhesion molecule 1 precursor,carcinoembryonic antigen-related cell adhesion molecule 1 isoform 1	153	19.125	16	8	2	GN[115]TTAIDKEIAR
								M[147]TLSQN[115]N[115]SILR
								N[115]ITVLEPVTQPFLQVTN[115]TTVK
								TTAIDKEIAR
								EIIYSN[115]GSLLFQM[147]ITM[147]K
								FVPNSNM[147]NFTGQAYSGR
								FVPNSNM[147]N[115]FTGQAYSGR
								FVPNSN[115]M[147]NFTGQAYSGR
								FVPN[115]SNM[147]NFTGQAYSGR
								M[147]TLSQNN[115]SILR
								M[147]TLSQN[115]NSILR
								NITVLEPVTQPFLQVTN[115]TTVK
								M[147]TLSQNNSILR
								FVPN[115]SNM[147]N[115]FTGQAYSGR
								N[115]DTGPYVCETR
								EIIYSNGSLLFQM[147]ITM[147]K
								FVPNSN[115]M[147]N[115]FTGQAYSGR
								NDTGPYVCETR
								GN[115]TTAIDK
								GNTTAIDKEIAR
								TLTLLN[115]VTRNDTGPYVCETRNPVSVNR
								FVPNSN[115]M[147]NFTGQAY
								NPVSVN[115]R
1	IPI00654907,IPI00658311,IPI00720077,IPI00915472	Hypothetical protein CEACAM1-2C1,carcinoembryonic antigen-related cell adhesion molecule 1 isoform 3,carcinoembryonic antigen-related cell adhesion molecule 1 isoform 4	154	30.8	5	5	0	GN[115]TTAIDKEIAR
								M[147]TLSQN[115]N[115]SILR
								TTAIDKEIAR
								EIIYSN[115]GSLLFQM[147]ITM[147]K
								FHVHQPVTQPFLQVTN[115]TTVK
								FVPNSNM[147]NFTGQAYSGR
								FVPNSNM[147]N[115]FTGQAYSGR
								FVPNSN[115]M[147]NFTGQAYSGR
								FVPN[115]SNM[147]NFTGQAYSGR
								M[147]TLSQNN[115]SILR
								M[147]TLSQN[115]NSILR
								M[147]TLSQNNSILR
								FVPN[115]SNM[147]N[115]FTGQAYSGR
								FHVHQPVTQPFLQVTNTTVK
								EIIYSNGSLLFQM[147]ITM[147]K
								FVPNSN[115]M[147]N[115]FTGQAYSGR
								GN[115]TTAIDK
								GNTTAIDKEIAR
								FVPNSN[115]M[147]NFTGQAY
1	IPI00313428,IPI01008710	CEA-related cell adhesion molecule 2	7	3.5	16	2	1	N[115]DTGPYVCETR
								NDTGPYVCETR
								TLTLLN[115]VTRNDTGPYVCETRNPVSVNR
								NPVSVN[115]R
1	IPI00515389	Biliary glycoprotein precursor	45	22.5	4	2	0	M[147]TLSQN[115]N[115]SILR
								M[147]TLSQNN[115]SILR
								M[147]TLSQN[115]NSILR
								M[147]TLSQNNSILR
								QPVTQPSLQVTN[115]TTVK
1	IPI00110264	protein tyrosine phosphatase, receptor type, F	68	13.6	9	5	1	N[115]GHITN[115]YTVVYR
								DINSQLELQN[115]VTNDTHLTLLGLKPDTTYDIK
								KVEVEPLN[115]STAVHVSWK
								N[115]GHITNYTVVYR
								NGHITNYTVVYR
								NGHITN[115]YTVVYR
								DINSQLELQNVTN[115]DTHLTLLGLKPDTTYDIK
								FSIPPSSQEVM[147]PGGSVNLTCVAVGAPM[147]PYVK
								VEVEPLNSTAVHVSWK
								TDEDVPSGPPR
1	IPI00647979	Protein	66	16.5	7	4	1	N[115]GHITN[115]YTVVYR
								KVEVEPLN[115]STAVHVSWK
								DINSQLELQN[115]VTNDTHLTLLGLKPDTTYDIK
								N[115]GHITNYTVVYR
								NGHITN[115]YTVVYR
								NGHITNYTVVYR
								DINSQLELQNVTN[115]DTHLTLLGLKPDTTYDIK
								VEVEPLNSTAVHVSWK
1	IPI00111960	Lysosomal alpha-glucosidase precursor	30	7.5	7	4	0	LEN[115]LSSTESGYTATLTR
								GVFITNETGQPLIGK
								LENLSSTESGYTATLTR
								GVFITN[115]ETGQPLIGK
								QVVEN[115]M[147]TR
								NN[115]TIVNK
1	IPI00649103	31 kDa protein	14	7	2	2	0	GVFITNETGQPLIGK
								GVFITN[115]ETGQPLIGK
								QVVEN[115]M[147]TR
1	IPI00649375	26 kDa protein	15	15	1	1	0	LEN[115]LSSTESGYTATLTR
								LENLSSTESGYTATLTR
1	IPI00113539,IPI00352163,IPI00652813,IPI00974712,IPI00975193	Fibronectin precursor,NOD-derived CD11c +ve dendritic cells cDNA, RIKEN full-length enriched library, clone:F630118J10 product:fibronectin 1, full insert sequence,CDNA, RIKEN full-length enriched library, clone:M5C1012H16 product:fibronectin 1, full insert sequence	74	18.5	10	4	0	DQCIVDDITYNVN[115]DTFHK
								LDAPTN[115]LQFVN[115]ETDR
								DQCIVDDITYNVNDTFHK
								HEEGHM[147]LN[115]CTCFGQGR
								LDAPTNLQFVNETDR
								LDAPTNLQFVN[115]ETDR
								RHEEGHM[147]LN[115]CTCFGQGR
								HEEGHM[147]LNCTCFGQGR
								N[115]YTDCTSEGR
								DQCIVDDITYN[115]VNDTFHK
								APTNLQFVN[115]ETDR
								APTN[115]LQFVN[115]ETDR
								RHEEGHM[147]LNCTCFGQGR
								QAQQIVQPQSPVAVSQSKPGCFDN[115]GK
								DDITYNVNDTFHK
1	IPI00114842	Retinoic acid early inducible protein 1 alpha precursor	17	5.67	5	3	0	PGETAN[115]ATEVGECLTQPLK
								PGETANATEVGECLTQPLK
								CNLTIKDPTPADPLWYEAK
								CLVDEILILHLSNIN[115]K
								PTPADPLWYEAK
1	IPI00114844	Retinoic acid early inducible protein 1 beta precursor,similar to Retinoic acid early inducible protein 1 beta precursor	4	2	5	2	0	CNLTIKDPTPADPLWYEAK
								TM[147]TSGDPGETANATEVKK
								SGDPGETANATEVK
								PTPADPLWYEAK
1	IPI00119918	Retinoic acid early inducible protein 1 delta precursor	14	14	4	1	0	PGETAN[115]ATEVGECLTQPLK
								PGETANATEVGECLTQPLK
1	IPI00378042	Retinoic acid early inducible protein 1 gamma precursor	2	1	5	2	0	CLVDEILILHLSNIN[115]K
								PTPADPLWYEAK
1	IPI00114939,IPI00749947	Neuronal pentraxin receptor,neuronal pentraxin receptor	2	2	3	1	0	M[147]KFLAVLLAAGMLAFLGAVIC
								ALPGGTDNASAASAAGGSGPQR
1	IPI00115793,IPI00877308	Desmoglein-2 precursor	41	20.5	6	2	0	NTGELN[115]ITSILDR
								NTGELNITSILDR
								YVQN[115]GTYTAK
								YVQNGTYTAK
								ITATDADDPETLNAK
1	IPI00115976,IPI00330866	Integrin alpha-5 precursor	195	27.8571	15	7	2	DPQNDPVGTCYLSTEN[115]FTR
								HPGN[115]FSSLSCDYFAVN[115]QSR
								NALNLTFHAQNLGEGGAYEAELR
								NALN[115]LTFHAQNLGEGGAYEAELR
								N[115]ALNLTFHAQNLGEGGAYEAELR
								N[115]ALN[115]LTFHAQN[115]LGEGGAYEAELR
								PVGTCYLSTEN[115]FTR
								NALNLTFHAQN[115]LGEGGAYEAELR
								NALN[115]LTFHAQN[115]LGEGGAYEAELR
								VTGLSNCTSNYTPNSQGLELDPETSPHHLQ
								VTGLSNCTSNYTPN[115]SQGLELDPETSPHHLQ
								VTGLSN[115]CTSNYTPNSQGLELDPETSPHHLQ
								AN[115]TSQPGVLQGGAVYVCPWGTSPIQCTTIQFDSK
								N[115]ALNLTFHAQN[115]LGEGGAYEAELR
								ANTSQPGVLQGGAVYVCPWGTSPIQCTTIQFDSK
								VTGLSN[115]CTSNYTPNSQGLELD
								PQNDPVGTCYLSTEN[115]FTR
								HPGNFSSLSCDYFAVN[115]QSR
								VTGLSNCTSNYTPNSQGLELD
								VTGLSNCTSNYTPNSQGLELDPETSPHH
								VTGLSNCTSNYTPN[115]SQGLELDPETSPHH
								VTGLSNCTSN[115]YTPNSQGLELDPETSPHHLQ
								DPQNDPVGTCYLSTENFTR
								VTGLSN[115]CTSNYTPN[115]SQGLELDPETSPHHLQ
								PVGTCYLSTENFTR
								N[115]ALN[115]LTFHAQNLGEGGAYEAELR
								VTGLSNCTSN[115]YTPNSQGLELDPETSPHH
								GN[115]FSSLSCDYFAVN[115]QSR
								VTGLSN[115]CTSNYTPN[115]SQGLELDPETSPHH
								ALNLTFHAQNLGEGGAYEAELR
								NALN[115]LTFH
								VTGLSNCTSNYTPNSQGLELDPETSPH
								PQNDPVGTCYLSTENFTR
								N[115]ALNLTFH
								EKDPQNDPVGTCYLSTEN[115]FTR
1	IPI00115976	Integrin alpha 5	133	26.6	14	5	1	NALNLTFHAQNLGEGGAYEAELR
								NALN[115]LTFHAQNLGEGGAYEAELR
								N[115]ALNLTFHAQNLGEGGAYEAELR
								N[115]ALN[115]LTFHAQN[115]LGEGGAYEAELR
								PVGTCYLSTEN[115]FTR
								NALN[115]LTFHAQN[115]LGEGGAYEAELR
								HPGN[115]FSSLSCDYFAVN[115]QSR
								DPQNDPVGTCYLSTEN[115]FTR
								NALNLTFHAQN[115]LGEGGAYEAELR
								AN[115]TSQPGVLQGGAVYVCPWGTSPIQCTTIQFDSK
								N[115]ALNLTFHAQN[115]LGEGGAYEAELR
								ANTSQPGVLQGGAVYVCPWGTSPIQCTTIQFDSK
								PQNDPVGTCYLSTEN[115]FTR
								HPGNFSSLSCDYFAVN[115]QSR
								DPQNDPVGTCYLSTENFTR
								PVGTCYLSTENFTR
								N[115]ALN[115]LTFHAQNLGEGGAYEAELR
								GN[115]FSSLSCDYFAVN[115]QSR
								ALNLTFHAQNLGEGGAYEAELR
								NALN[115]LTFH
								PQNDPVGTCYLSTENFTR
								N[115]ALNLTFH
								EKDPQNDPVGTCYLSTEN[115]FTR
1	IPI00116913,IPI00676957	Laminin alpha-5 chain precursor,laminin, alpha 5 isoform 1,similar to Laminin alpha-5 chain precursor	173	13.3077	27	13	0	GVHN[115]ASLALSANIGR
								LEVDTQSN[115]HTTGR
								LN[115]ASIADLQSK
								LN[115]TTGISFGCTADLLVGR
								LN[115]VTSPDLFR
								PGALN[115]FSYSPLLR
								PTCDM[147]DSGQCR
								LLIN[115]GAPVNVTASVQIQGAVGM[147]R
								LVGGPVAGGDPN[115]QTIQGQYCDICTAAN[115]SN[115]K
								VFDLHQNM[147]GSVN[115]VSVGCTPAQLIETSR
								EALNQAVN[115]TTR
								LEVDTQSNHTTGR
								VFDLHQNM[147]GSVNVSVGCTPAQLIETSR
								VFDLHQN[115]M[147]GSVN[115]VSVGCTPAQLIETSR
								EQLQGINASSAAWAR
								EQLQGIN[115]ASSAAWAR
								LNTTGISFGCTADLLVGR
								GVHNASLALSAN[115]IGR
								LVGGPVAGGDPN[115]QTIQGQYCDICTAANSNK
								QLLAN[115]SSALEETILGHQGR
								LLINGAPVNVTASVQIQGAVGM[147]R
								GVHNASLALSANIGR
								GVHN[115]ASLALSAN[115]IGR
								LVGGPVAGGDPNQTIQGQYCDICTAANSNK
								LNASIADLQSK
								QLLANSSALEETILGHQGR
								CAPGFYGNALLPGNCTR
								PGALNFSYSPLLR
								LNVTSPDLFR
1	IPI00624079	laminin, alpha 5 isoform 8	45	11.25	6	4	0	LEVDTQSN[115]HTTGR
								LN[115]TTGISFGCTADLLVGR
								LLIN[115]GAPVNVTASVQIQGAVGM[147]R
								VFDLHQNM[147]GSVN[115]VSVGCTPAQLIETSR
								LEVDTQSNHTTGR
								VFDLHQNM[147]GSVNVSVGCTPAQLIETSR
								VFDLHQN[115]M[147]GSVN[115]VSVGCTPAQLIETSR
								LNTTGISFGCTADLLVGR
								LLINGAPVNVTASVQIQGAVGM[147]R
1	IPI00119299	Isoform 1 of Leukemia inhibitory factor receptor precursor	22	4.4	16	5	0	IEGLTN[115]ETYR
								LGVQM[147]HPGQEIHN[115]FTLTGR
								NPLGQAQSAVVINVTER
								KVPSN[115]STETVIESDQFQPGVR
								IEGLTNETYR
								LKN[115]ITDISQK
								NPLGQAQSAVVIN[115]VTER
								N[115]PLGQAQSAVVIN[115]VTER
1	IPI00407541	Isoform 2 of Leukemia inhibitory factor receptor precursor	18	4.5	14	4	0	LGVQM[147]HPGQEIHN[115]FTLTGR
								IEGLTN[115]ETYR
								KVPSN[115]STETVIESDQFQPGVR
								NPLGQAQSAVVINVTER
								IEGLTNETYR
								NPLGQAQSAVVIN[115]VTER
								N[115]PLGQAQSAVVIN[115]VTER
1	IPI00120066,IPI00621410,IPI00626454,IPI00944047,IPI00944056,IPI00944173,IPI00971282	Prominin-1 precursor,prominin 1,Prominin-1.s3 splice variant	40	8	8	5	1	DALQN[115]M[147]SSSLK
								LSSLGSSLN[115]SSQLPSVDR
								DALQNM[147]SSSLK
								GYTTIDEIPNTIQN[115]QTVDVIK
								GYTTIDEIPNTIQNQTVDVIK
								ICDSIRPSLSSLGSSLN[115]SSQLPSVDR
								ICDSIRPSLSSLGSSLNSSQLPSVDR
								DM[147]SQSIPIEDM[147]LLQVSHYLN[115]NSNR
								RGYTTIDEIPNTIQNQTVDVIK
								DM[147]SQSIPIEDM[147]LLQVSHYLN[115]N[115]SNR
								DALQN[115]M[147]SSSLKSLQDAATQLN[115]TN[115]LSSVR
								DALQN[115]M[147]SSSLKSLQDAATQLNTNLSSVR
1	IPI00403763,IPI00944196,IPI00971271	Prominin-1.s5 splice variant	26	6.5	8	4	1	DALQN[115]M[147]SSSLK
								DALQNM[147]SSSLK
								DM[147]SQSIPIEDM[147]LLQVSHYLN[115]NSNR
								DM[147]SQSIPIEDM[147]LLQVSHYLN[115]N[115]SNR
								GYTTIDEIPNTIQN[115]QTVDVIK
								GYTTIDEIPNTIQNQTVDVIK
								DALQN[115]M[147]SSSLKSLQDAATQLN[115]TN[115]LSSVR
								DALQN[115]M[147]SSSLKSLQDAATQLNTNLSSVR
1	IPI00121190,IPI00411099,IPI00474965	Epidermal growth factor receptor precursor,epidermal growth factor receptor isoform 2	11	5.5	14	2	0	DTLSIN[115]ATN[115]IK
								DCVSCQN[115]VSR
								DTLSIN[115]ATNIK
								DTLSINATNIK
1	IPI00122368,IPI00471089,IPI00816869,IPI00956973	P2X4c receptor subunit,purinergic receptor P2X, ligand-gated ion channel 4	11	2.75	8	4	0	GVAVTN[115]TSQLGFR
								GVAVTNTSQLGFR
								AAEN[115]FTLLVK
								AAENFTLLVK
								NILPNITTSYLK
								M[147]IVTVN[115]QTQGTCPEIPDK
								FSKRN[115]ILPNITTSYLKSCIYN[115]AR
1	IPI00130524,IPI00816853,IPI00817030,IPI00957134	P2X4b receptor subunit	7	2.33333	6	3	0	GVAVTN[115]TSQLGFR
								GVAVTNTSQLGFR
								NILPNITTSYLK
								M[147]IVTVN[115]QTQGTCPEIPDK
1	IPI00122973	Isoform 1 of Intercellular adhesion molecule 1 precursor	202	25.25	11	8	1	EAFLPQGGSVQVNCSSSCK
								EAFLPQGGSVQVN[115]CSSSCK
								LDETDCLGN[115]WTWQEGSQQTLK
								N[115]QTLELHVLYGPR
								QEMNGTYVCHAF
								QEMNGTYVCHAFSSHGN[115]VTR
								QEMN[115]GTYVCHAFSSHGN[115]VTR
								VVLLSGVEPRPPTPQVQFTLN[115]ASSEDHKR
								GDHGANFSCR
								LDETDCLGNWTWQEGSQQTLK
								GDHGAN[115]FSCR
								QEMNGTYVCHAFSSHGNVTR
								VVLLSGVEPRPPTPQVQFTLN[115]ASSEDHK
								ALFSNVSEAR
								ALFSN[115]VSEAR
								AFSSHGN[115]VTR
								HAFSSHGN[115]VTR
								GTYVCHAFSSHGN[115]VTR
								ELDLRPQGLALFSN[115]VSEAR
								AFSSHGNVTR
								KADGALLPIGVVK
								VVLLSGVEPRPPTPQVQFTLN[115]
								VEPRPPTPQVQFTLNASSEDHKR
								EM[147]N[115]GTYVCHAFSSHGNVTR
1	IPI00230702	Isoform 2 of Intercellular adhesion molecule 1 precursor	202	25.25	11	8	1	EAFLPQGGSVQVN[115]CSSSCK
								LDETDCLGN[115]WTWQEGSQQTLK
								N[115]QTLELHVLYGPR
								QEMNGTYVCHAF
								QEMN[115]GTYVCHAFSSHGN[115]VTR
								QEMNGTYVCHAFSSHGN[115]VTR
								VVLLSGVEPRPPTPQVQFTLN[115]ASSEDHKR
								GDHGANFSCR
								LDETDCLGNWTWQEGSQQTLK
								GDHGAN[115]FSCR
								QEMNGTYVCHAFSSHGNVTR
								EAFLPQGGSVQVNCSSSCK
								VVLLSGVEPRPPTPQVQFTLN[115]ASSEDHK
								ALFSNVSEAR
								ALFSN[115]VSEAR
								AFSSHGN[115]VTR
								HAFSSHGN[115]VTR
								GTYVCHAFSSHGN[115]VTR
								ELDLRPQGLALFSN[115]VSEAR
								AFSSHGNVTR
								KADGALLPIGVVK
								VVLLSGVEPRPPTPQVQFTLN[115]
								VEPRPPTPQVQFTLNASSEDHKR
								EM[147]N[115]GTYVCHAFSSHGNVTR
1	IPI00652391	Bone marrow macrophage cDNA, RIKEN full-length enriched library, clone:I830150L01 product:intercellular adhesion molecule, full insert sequence	25	25	1	1	0	EAFLPQGGSVQVN[115]CSSSCK
								EAFLPQGGSVQVNCSSSCK
1	IPI00123652,IPI00649062,IPI00649280	Beta-amyloid binding protein,22 kDa protein,17 kDa protein,similar to beta-amyloid binding protein precursor	11	5.5	4	2	0	DLSGNETHFTGSEVGFLKPISCR
								DLSGN[115]ETHFTGSEVGFLKPISCR
								LSITN[115]ETFR
								LSITNETFR
1	IPI00649554	Protein	6	6	3	1	0	LSITN[115]ETFR
								LSITNETFR
1	IPI00123704	Sodium/potassium-transporting ATPase subunit beta-2	51	10.2	9	5	1	FHVN[115]YTQPLVAVK
								FLEPYN[115]DSIQAQK
								FLEPYNDSIQAQK
								VINFYAGANQSM[147]N[115]VTCVGK
								VINFYAGAN[115]QSM[147]NVTCVGK
								RDEDAENLGHFVM[147]FPAN[115]GSIDLM[147]YFPYYGK
								FHVNYTQPLVAVK
								KFHVN[115]YTQPLVAVK
								VIN[115]FYAGAN[115]QSM[147]NVTCVGK
								FPAN[115]GSIDLM[147]YFPYYGKK
								IN[115]FYAGAN[115]QSMN[115]VTCVGKR
								IN[115]AAN[115]IATDDER
1	IPI00553338	ATPase, Na+\/K+ transporting, beta 2 polypeptide	51	10.2	9	5	1	FHVN[115]YTQPLVAVK
								FLEPYN[115]DSIQAQK
								FLEPYNDSIQAQK
								VINFYAGANQSM[147]N[115]VTCVGK
								VINFYAGAN[115]QSM[147]NVTCVGK
								FHVNYTQPLVAVK
								KFHVN[115]YTQPLVAVK
								VIN[115]FYAGAN[115]QSM[147]NVTCVGK
								RDEDAENLGHFVM[147]FPAN[115]GSIDLM[147]YFPYYGK
								FPAN[115]GSIDLM[147]YFPYYGKK
								IN[115]AAN[115]IATDDER
								IN[115]FYAGAN[115]QSMN[115]VTCVGKR
1	IPI00123831,IPI00662285,IPI00757771	Isoform 1 of Neuroplastin precursor,Isoform 3 of Neuroplastin precursor,44 kDa protein,31 kDa protein	140	35	7	4	0	AN[115]ATIEVK
								ESLLPVTLQCN[115]LTSSSH
								GVFEEISN[115]SSGR
								ENGVFEEISNSSGR
								ENGVFEEISN[115]SSGR
								KEN[115]GVFEEISN[115]SSGR
								EN[115]GVFEEISNSSGR
								KN[115]ASNM[147]EYR
								EN[115]GVFEEISN[115]SSGR
								KKENGVFEEISN[115]SSGR
								KKEN[115]GVFEEISN[115]SSGR
								ANATIEVK
								ESLLPVTLQCN[115]LTSSSHTLM[147]YSYWTR
								KNASN[115]M[147]EYR
								KEN[115]GVFEEISNSSGR
								ESLLPVTLQCNLTSSSHTLM[147]
								KN[115]ASN[115]M[147]EYR
								ESLLPVTLQCNLTSSSH
								GVFEEISNSSGR
								N[115]ASNM[147]EYR
								ESLLPVTLQCN[115]LTSSSHTLM[147]Y
								ESLLPVTLQCNLTSSSHTLM[147]Y
								NASNM[147]EYR
1	IPI00459329	Isoform 4 of Neuroplastin precursor	60	60	4	1	0	GVFEEISN[115]SSGR
								KEN[115]GVFEEISN[115]SSGR
								ENGVFEEISN[115]SSGR
								ENGVFEEISNSSGR
								EN[115]GVFEEISNSSGR
								EN[115]GVFEEISN[115]SSGR
								KKENGVFEEISN[115]SSGR
								KKEN[115]GVFEEISN[115]SSGR
								KEN[115]GVFEEISNSSGR
								GVFEEISNSSGR
1	IPI00127407	Procollagen-lysine,2-oxoglutarate 5-dioxygenase 1 precursor	21	10.5	3	2	0	YIHENYTK
								EQIN[115]ISLDHR
								EQINISLDHR
								YIHEN[115]YTK
1	IPI00649962	Protein	14	14	1	1	0	YIHENYTK
								YIHEN[115]YTK
1	IPI00128358	Insulin receptor precursor	43	7.16667	19	6	0	ECLGN[115]CSEPDDPTK
								ELGLYNLM[147]N[115]ITR
								ECLGNCSEPDDPTK
								HN[115]LTITQGK
								GETLEIGN[115]YSFYALDNQNLR
								GLSPGNYSVR
								ELGLYNLM[147]NITR
								GLSPGN[115]YSVR
								NSSSQIILK
1	IPI00128358	similar to Insulin receptor precursor	22	7.33333	14	3	0	ECLGN[115]CSEPDDPTK
								ECLGNCSEPDDPTK
								GLSPGNYSVR
								GLSPGN[115]YSVR
								NSSSQIILK
1	IPI00128989,IPI00776237	Vacuolar ATP synthase subunit S1 precursor,similar to Vacuolar ATP synthase subunit S1 precursor (V-ATPase S1 subunit) (V-ATPase S1 accessory protein) (V-ATPase Ac45 subunit) (C7-1 protein) isoform 5,Blastocyst blastocyst cDNA, RIKEN full-length enriched library, clone:I1C0013I03 product:ATPase, H+ transporting, lysosomal accessory protein 1, full insert sequence	24	8	8	3	0	AIHPPVSYN[115]DTAPR
								MVAGGLGRQLLQTQVASPAIHPPVSYN[115]DTAPR
								LN[115]ASLPALLLIR
								SPAIHPPVSYN[115]DTAPR
								IHPPVSYN[115]DTAPR
								LEIHSN[115]GSVAH
1	IPI00129158,IPI00221791	Isoform 1 of Tyrosine-protein phosphatase non-receptor type substrate 1 precursor,Isoform 2 of Tyrosine-protein phosphatase non-receptor type substrate 1 precursor	21	3	17	7	2	VTQQSPTSM[147]NQVN[115]LTCR
								GIAN[115]LSNFIR
								VTN[115]VSDATKR
								VTNVSDATKR
								VTN[115]VSDATK
								GIANLSNFIR
								N[115]HTVLGLAH
								FYPEDLQLIWLEN[115]GN[115]VSRN[115]DTPKN[115]LTK
1	IPI00221792	Isoform 3 of Tyrosine-protein phosphatase non-receptor type substrate 1 precursor	8	8	5	1	0	VTN[115]VSDATKR
								VTNVSDATKR
								VTN[115]VSDATK
1	IPI007757791	Signal-regulatory protein alpha	6	1.2	17	5	2	VTQQSPTSM[147]NQVN[115]LTCR
								GIAN[115]LSNFIR
								GIANLSNFIR
								FYPEDLQLIWLEN[115]GN[115]VSRN[115]DTPKN[115]LTK
1	IPI00129253,IPI00896730	Lymphocyte antigen 75 precursor	89	17.8	17	5	0	EAPFGTNCN[115]LTITSR
								LAN[115]ISGEEQK
								EAPFGTNCNLTITSR
								EAPFGTN[115]CNLTITSR
								ENYNITM[147]R
								LANISGEEQK
								IEM[147]VDYEDKHN[115]GTLPQFIPYK
								HN[115]GTLPQFIPYK
								IEM[147]VDYEDKHN[115]GTLPQFIPYKDGVYSVIQK
								ENYN[115]ITM[147]R
								YN[115]VSSLEK
								LM[147]RENYNITM[147]R
1	IPI00652330	Adult inner ear cDNA, RIKEN full-length enriched library, clone:F930008C22 product:lymphocyte antigen 75, full insert sequence	35	35	5	1	0	EAPFGTNCN[115]LTITSR
								EAPFGTNCNLTITSR
								EAPFGTN[115]CNLTITSR
1	IPI00129526	Endoplasmin precursor	28	9.3	6	3	0	ESDSNEFSVIADPR
								LGVIEDHSN[115]R
								SNEFSVIADPR
								NLLHVTDTGVGM[147]TR
								GVVDSDDLPLN[115]VSR
								HN[115]NDTQHIWESDSNEFSVIADPR
								HNN[115]DTQHIWESDSNEFSVIADPR
								HNNDTQHIWESDSNEFSVIADPR
								HN[115]NDTQHIWESDSN[115]EFSVIADPR
								HNN[115]DTQHI
								HN[115]N[115]DTQHI
								HNNDTQHI
								VFITDDFHDM[147]M[147]PK
								HN[115]NDTQHI
1	IPI00652998	10 days embryo whole body cDNA, RIKEN full-length enriched library, clone:3425404P19 product:tumor rejection antigen gp96, full insert sequence	27	9	4	3	0	ESDSNEFSVIADPR
								LGVIEDHSN[115]R
								SNEFSVIADPR
								GVVDSDDLPLN[115]VSR
								HN[115]NDTQHIWESDSNEFSVIADPR
								HNN[115]DTQHIWESDSNEFSVIADPR
								HNNDTQHIWESDSNEFSVIADPR
								HN[115]NDTQHIWESDSN[115]EFSVIADPR
								HNN[115]DTQHI
								HN[115]N[115]DTQHI
								HNNDTQHI
								VFITDDFHDM[147]M[147]PK
								HN[115]NDTQHI
1	IPI00130271,IPI00720028,IPI00720080,IPI00720113,IPI00953736	P2X purinoceptor 7,purinergic receptor P2X7 isoform b,purinergic receptor P2X7 isoform a,purinergic receptor P2X7 isoform c	16	8	5	2	0	GIAEVTENVTEGGVTK
								NN[115]IHFPGHN[115]YTTR
								GIAEVTEN[115]VTEGGVTK
								NNIHFPGHN[115]YTTR
								NNIHFPGHNYTTR
								N[115]N[115]IHFPGHN[115]YTTR
1	IPI00459581	purinergic receptor P2X7 isoform d	6	6	2	1	0	GIAEVTENVTEGGVTK
								GIAEVTEN[115]VTEGGVTK
1	IPI00131476,IPI00230616,IPI00284816,IPI01008246	Isoform 2 of Collagen alpha-1(XVIII) chain precursor,Isoform 3 of Collagen alpha-1(XVIII) chain precursor,Isoform 1 of Collagen alpha-1(XVIII) chain precursor,Procollagen, type XVIII, alpha 1	40	20	3	2	0	DGQQNISLLYTEPGASQTQTGASFR
								DGQQN[115]ISLLYTEPGASQTQTGASFR
								FGIN[115]GSYAPGPAGLPGVPGK
								FGINGSYAPGPAGLPGVPGK
								LSEVRDGQQN[115]ISLLYTEPGASQTQTGASFR
1	IPI00131693	Ciliary neurotrophic factor receptor alpha precursor,ciliary neurotrophic factor receptor,similar to Ciliary neurotrophic factor receptor alpha precursor (CNTFR alpha) isoform 2	39	13	4	3	1	VN[115]GTDLAPDLLN[115]GSQLILR
								VNGTDLAPDLLN[115]GSQLILR
								VN[115]GTDLAPDLLNGSQLILR
								HLPTPTYIPNTFNVTVLHGSK
								GTDLAPDLLN[115]GSQLILR
								HLPTPTYIPNTFN[115]VTVLHGSK
1	IPI00473582	Adult male testis cDNA, RIKEN full-length enriched library, clone:4930502A07 product:ciliary neurotrophic factor receptor, full insert sequence	36	18	2	2	1	VN[115]GTDLAPDLLN[115]GSQLILR
								VNGTDLAPDLLN[115]GSQLILR
								VN[115]GTDLAPDLLNGSQLILR
								GTDLAPDLLN[115]GSQLILR
1	IPI00134191	Solute carrier family 2, facilitated glucose transporter member 3	150	150	2	1	0	DFLN[115]YTLEER
								GPAGVELNSM[147]QPVK
								KEEDQATEILQR
								GTSDVVQEIQEM[147]KDESVR
								DFLNYTLEER
								FLN[115]YTLEER
								FLNYTLEER
1	IPI00134743,IPI00877320	Alkaline phosphatase, tissue-nonspecific isozyme precursor	597	119.4	5	5	0	CNTTQGNEVTSILR
								CN[115]TTQGN[115]EVTSILR
								ENVSM[147]VDYAHNNYQAQSAVPLR
								NN[115]LTDPSLSEM[147]VEVALR
								N[115]NLTDPSLSEM[147]VEVALR
								N[115]N[115]LTDPSLSEM[147]VEVALR
								N[115]RTDVEYELDEK
								PSLSEM[147]VEVALR
								VSM[147]VDYAHNNYQAQSAVPLR
								VVDGEREN[115]V
								YQAQSAVPLR
								DTLTVVTADHSHVFTFGGYTPR
								HETHGGEDVAVFAK
								HSHYVWN[115]R
								N[115]GPGYKVVDGEREN[115]VSMVDYAHNNYQAQSAVPLR
								VVDGERENVSMVDYAHNNYQAQSAVPLR
								VVDGEREN[115]VSM[147]VDYAHN[115]N[115]YQAQSAVPLR
								CN[115]TTQGNEVTSILR
								EN[115]VSM[147]VDYAHNNYQAQSAVPLR
								NNLTDPSLSEM[147]VEVALR
								ENVSM[147]VDYAHN[115]NYQAQSAVPLR
								VVDGERENVSM[147]VDYAHNNYQAQSAVPLR
								VVDGEREN[115]VSM[147]VDYAHNNYQAQSAVPLR
								VVDGEREN[115]VSM[147]VDYAHN[115]NYQAQSAVPLR
								ENVSM[147]VDYAHNN[115]YQAQSAVPLR
								ENVSM[147]VDYAHN[115]N[115]YQAQSAVPLR
								VVDGERENVSM[147]VDYAHN[115]NYQAQSAVPLR
								VVDGEREN[115]VSM[147]VDYAHNN[115]YQAQSAVPLR
								VVDGERENVSMVDYAHN[115]NYQAQSAVPLR
								N[115]RTDVEYELDEKAR
								NRTDVEYELDEK
								GQLHHN[115]TGEETR
								VVDGEREN[115]VSM[147]VDYAHN
								VVDGEREN[115]VSM[147]VDYAHN[115]
								M[147]QYELN[115]RN[115]N[115]LTDPSLSEM[147]VEVALR
								GEREN[115]VSM[147]VDYAHNNYQAQSAVPLR
								VVDGEREN[115]VSM[147]VDYAH
								GEREN[115]VSM[147]VDYAHNN[115]YQAQSAVPLR
								VVDGEREN[115]VSM[147]VDYAHNNY
								YAHNNYQAQSAVPLR
								VSM[147]VDYAHN[115]NYQAQSAVPLR
								GQLHHNTGEETR
								EREN[115]VSM[147]VDYAHNNYQAQSAVPLR
								VVDGEREN[115]VSM[147]VDYAHNN
								VVDGERENVSM[147]VDYAHNNYQAQ
								VVDGERENVSM[147]VDYAHN[115]
								VVDGEREN[115]VSM[147]VDYAHNNYQAQ
								VVDGERENVSM[147]VD
								VVDGEREN[115]VSM[147]VD
								YAHN[115]NYQAQSAVPLR
								ELN[115]RNNLTDPSLSEM[147]VEVALR
								VEYELDEK
								RCN[115]TTQGNEVTSILR
1	IPI00649302	Tissue-nonspecific alkaline phosphatase	392	130.667	5	3	0	CNTTQGNEVTSILR
								CN[115]TTQGN[115]EVTSILR
								N[115]RTDVEYELDEK
								VSM[147]VDYAHNNYQAQSAVPLR
								VVDGEREN[115]V
								YQAQSAVPLR
								DTLTVVTADHSHVFTFGGYTPR
								HETHGGEDVAVFAK
								HSHYVWN[115]R
								N[115]GPGYKVVDGEREN[115]VSMVDYAHNNYQAQSAVPLR
								VVDGERENVSMVDYAHNNYQAQSAVPLR
								VVDGEREN[115]VSM[147]VDYAHN[115]N[115]YQAQSAVPLR
								ENVSM[147]VDYAHNNYQAQSAVPLR
								EN[115]VSM[147]VDYAHNNYQAQSAVPLR
								CN[115]TTQGNEVTSILR
								ENVSM[147]VDYAHN[115]NYQAQSAVPLR
								VVDGERENVSM[147]VDYAHNNYQAQSAVPLR
								VVDGEREN[115]VSM[147]VDYAHNNYQAQSAVPLR
								VVDGEREN[115]VSM[147]VDYAHN[115]NYQAQSAVPLR
								ENVSM[147]VDYAHNN[115]YQAQSAVPLR
								ENVSM[147]VDYAHN[115]N[115]YQAQSAVPLR
								VVDGERENVSM[147]VDYAHN[115]NYQAQSAVPLR
								VVDGEREN[115]VSM[147]VDYAHNN[115]YQAQSAVPLR
								VVDGERENVSMVDYAHN[115]NYQAQSAVPLR
								N[115]RTDVEYELDEKAR
								NRTDVEYELDEK
								GQLHHN[115]TGEETR
								VVDGEREN[115]VSM[147]VDYAHN
								VVDGEREN[115]VSM[147]VDYAHN[115]
								GEREN[115]VSM[147]VDYAHNNYQAQSAVPLR
								VVDGEREN[115]VSM[147]VDYAH
								GEREN[115]VSM[147]VDYAHNN[115]YQAQSAVPLR
								VVDGEREN[115]VSM[147]VDYAHNNY
								YAHNNYQAQSAVPLR
								VSM[147]VDYAHN[115]NYQAQSAVPLR
								GQLHHNTGEETR
								EREN[115]VSM[147]VDYAHNNYQAQSAVPLR
								VVDGEREN[115]VSM[147]VDYAHNN
								VVDGERENVSM[147]VDYAHNNYQAQ
								VVDGERENVSM[147]VDYAHN[115]
								VVDGEREN[115]VSM[147]VDYAHNNYQAQ
								VVDGERENVSM[147]VD
								VVDGEREN[115]VSM[147]VD
								YAHN[115]NYQAQSAVPLR
								VEYELDEK
								RCN[115]TTQGNEVTSILR
1	IPI00135560	Phospholipid transfer protein precursor	12	4	7	3	0	VSN[115]VSCEASVSK
								GHFYYN[115]ISDVR
								GHFYYNISDVR
								FQIYSN[115]QSALESLALIPLQAPLK
								M[147]N[115]M[147]AFGGTFR
1	IPI00750162	16 kDa protein	7	7	5	1	0	GHFYYN[115]ISDVR
								GHFYYNISDVR
1	IPI00752764	19 kDa protein	11	5.5	5	2	0	VSN[115]VSCEASVSK
								GHFYYN[115]ISDVR
								GHFYYNISDVR
								M[147]N[115]M[147]AFGGTFR
1	IPI00756116	49 kDa protein	8	4	5	2	0	GHFYYN[115]ISDVR
								GHFYYNISDVR
								FQIYSN[115]QSALESLALIPLQAPLK
1	IPI00137177,IPI00658539	Lysosomal protective protein precursor,protective protein for beta-galactosidase isoform a	70	35	2	2	0	LDPPCTN[115]TTAPSNYLNNPYVR
								M[147]YVTNDTEVAENNYEALK
								M[147]YVTN[115]DTEVAENNYEALK
								LDPPCTNTTAPSNYLNNPYVR
								M[147]YVTNDTEVAENNYEALKDFFR
								M[147]YVTN[115]DTEVAENNYEALKDFFR
								PPCTN[115]TTAPSNYLNNPYVR
								M[147]YVTN[115]DTEVAENN[115]YEALK
								M[147]YVTNDTEVAEN[115]N[115]YEALKDFFR
								PPCTN[115]TTAPSN[115]YLNNPYVR
								PPCTNTTAPSN[115]YLNNPYVR
1	IPI00755442,IPI00876204	25 kDa protein	31	31	1	1	0	M[147]YVTNDTEVAENNYEALK
								M[147]YVTN[115]DTEVAENNYEALK
								M[147]YVTNDTEVAENNYEALKDFFR
								M[147]YVTN[115]DTEVAENNYEALKDFFR
								M[147]YVTN[115]DTEVAENN[115]YEALK
								M[147]YVTNDTEVAEN[115]N[115]YEALKDFFR
1	IPI00138061,IPI00169975,IPI00459605,IPI01008201	Isoform 1 of Complement regulatory protein Crry precursor,Isoform 2 of Complement regulatory protein Crry precursor,43 kDa protein,X/Y protein (Fragment)	20	20	6	1	0	IN[115]YTCN[115]QGYR
								IN[115]YTCNQGYR
								CTPPPYVENAVM[147]LSEN[115]R
1	IPI00157497,IPI00754819,IPI00798441,IPI00798616	Isoform 3 of Teneurin-4,Isoform 2 of Teneurin-4,Isoform 4 of Teneurin-4,Isoform 1 of Teneurin-4	56	11.2	17	5	0	LTN[115]VTFPTGQVSSFR
								FN[115]VSLGK
								LTNVTFPTGQVSSFR
								VGPYAN[115]TTR
								VGPYANTTR
								LN[115]GVN[115]VTYSPGGHIAGIQR
								LNGVN[115]VTYSPGGHIAGIQR
								LNGVNVTYSPGGHIAGIQR
								FASSGSIFGK
								N[115]VTLPIDNGLN[115]LV
1	IPI00754819	similar to odd Oz/ten-m homolog 4	7	7	6	1	0	FN[115]VSLGK
1	IPI00172335	Isoform 1 of Interleukin-17 receptor D precursor	16	8	9	2	0	NSGLHN[115]ITFR
								NLN[115]ISQHGSDM[147]HVSFDHAPQNFGFR
								N[115]SGLHN[115]ITFR
								N[115]SGLHNITFR
1	IPI00177179	10 days neonate cerebellum cDNA, RIKEN full-length enriched library, clone:6530403D23 product:SIMILAR TO TUMOR-ASSOCIATED ANTIGEN 1 homolog	24	12	11	2	0	ISWPSNVNGSHR
								ISWPSN[115]VNGSHR
								VLVPYN[115]STGVLGGSTTLH
								PSNVN[115]GSHR
[truncated: 856 more rows]
