# Supplementary material for: N-Glycoproteome of E14.Tg2a Mouse Embryonic Stem Cells
Source: PLoS One. 2013 Feb 6;8(2):e55722. doi: 10.1371/journal.pone.0055722 (PMC3565968; doi:10.1371/journal.pone.0055722)
Supplement: Table S2 — The identified glycoproteome and their expression quantity characterized by spectra counting. (XLSX) [file pone.0055722.s002.xlsx]

## Sheet: Total proteins
IPI	Gene symbol	Gene ID	Description	Group probability	Total spectra counts	Spectra counts of protein	Putative N-glycomotifs	Detected N-glycomotifs	Occupency rate	Potentially biased glycosylation sites
IPI00112614	Abca1	11303	ATP-binding cassette, sub-family A (ABC1), member 1	1	15	3	23	5	0.217391	1
IPI00154056	Acp2	11432	acid phosphatase 2, lysosomal	1	22	11	10	2	0.2	0
IPI00131881	Adam10	11487	a disintegrin and metallopeptidase domain 10	1	16	8	4	2	0.5	0
IPI00129175	Adam23	23792	a disintegrin and metallopeptidase domain 23	0.9983	2	1	8	2	0.25	0
IPI00626485	Adam9	11502	a disintegrin and metallopeptidase domain 9 (meltrin gamma)	0.9787	2	2	8	1	0.125	0
IPI00125645	Adcy8	11514	adenylate cyclase 8	0.9874	13	6.5	7	2	0.285714	1
IPI00406434	Agrn	11603	agrin	1	36	36	1	1	1	0
IPI00128249	Ahsg	11625	alpha-2-HS-glycoprotein	0.9003	5	5	3	1	0.333333	0
IPI00121378	Alcam	11658	activated leukocyte cell adhesion molecule	1	18	9	8	2	0.25	0
IPI00134743	Alpl	11647	alkaline phosphatase, liver/bone/kidney	1	597	119.4	5	5	1	0
IPI00319509	Anpep	16790	alanyl (membrane) aminopeptidase	1	148	18.5	14	8	0.571429	0
IPI00121338	Aplp2	11804	amyloid beta (A4) precursor-like protein 2	1	4	4	1	1	1	0
IPI00648459	Arid1a	93760	AT rich interactive domain 1A (SWI-like)	0.9874	2	2	10	1	0.1	0
IPI00125266	Asah1	11886	N-acylsphingosine amidohydrolase 1	1	5	2.5	5	2	0.4	0
IPI00124810	Atm	11920	ataxia telangiectasia mutated homolog (human)	0.9942	2	2	10	1	0.1	0
IPI00311682	Atp1a1	11928	ATPase, Na+/K+ transporting, alpha 1 polypeptide	0.9991	2	1	6	2	0.333333	0
IPI00121550	Atp1b1	11931	ATPase, Na+/K+ transporting, beta 1 polypeptide	1	41	20.5	3	2	0.666667	0
IPI00123704	Atp1b2	11932	ATPase, Na+/K+ transporting, beta 2 polypeptide	1	51	10.2	9	5	0.555556	1
IPI00124221	Atp1b3	11933	ATPase, Na+/K+ transporting, beta 3 polypeptide	1	86	43	2	2	1	0
IPI00128989	Atp6ap1	54411	ATPase, H+ transporting, lysosomal accessory protein 1	1	24	8	8	3	0.375	0
IPI00224752	Atrn	11990	attractin	1	2	1	25	2	0.08	0
IPI00346772	AU018091	245128	expressed sequence AU018091	1	30	15	2	2	1	0
IPI00457390	B3gnt5	108105	UDP-GlcNAc:betaGal beta-1,3-N-acetylglucosaminyltransferase 5	0.9853	2	2	4	1	0.25	0
IPI00126084	B4galt6	56386	UDP-Gal:betaGlcNAc beta 1,4-galactosyltransferase, polypeptide 6	1	4	4	9	1	0.111111	0
IPI00279010	Bcam	57278	basal cell adhesion molecule	0.9583	8	8	4	1	0.25	0
IPI00125182	Bmp1	12153	bone morphogenetic protein 1	0.999	2	2	5	1	0.2	0
IPI00113869	Bsg	12215	basigin	1	50	16.6667	4	3	0.75	0
IPI00132279	Bst1	12182	bone marrow stromal cell antigen 1	0.9992	3	3	4	1	0.25	0
IPI00321222	Bst2	69550	bone marrow stromal cell antigen 2	1	65	65	2	1	0.5	0
IPI00226932	C230096C10Rik	230866	RIKEN cDNA C230096C10 gene	1	4	4	3	1	0.333333	0
IPI00230013	Cacna2d1	12293	calcium channel, voltage-dependent, alpha2/delta subunit 1	1	11	5.5	16	2	0.125	0
IPI00322447	Cadm1	54725	cell adhesion molecule 1	1	140	20	7	7	1	1
IPI00125496	Calcr	12311	calcitonin receptor	1	7	3.5	5	2	0.4	0
IPI00135186	Calu	12321	calumenin	0.9998	5	5	1	1	1	0
IPI00169919	Car12	76459	carbonic anyhydrase 12	1	7	3.5	4	2	0.5	0
IPI00134476	Car4	12351	carbonic anhydrase 4	0.9989	3	1.5	2	2	1	0
IPI00311324	Casc4	319996	cancer susceptibility candidate 4	1	13	6.5	3	2	0.666667	0
IPI00380296	Casd1	213819	CAS1 domain containing 1	1	4	1.33333	5	3	0.6	0
IPI00266426	Cd151	12476	CD151 antigen	1	5	5	1	1	1	0
IPI00124078	Cd276	102657	CD276 antigen	1	200	50	4	4	1	0
IPI00307966	Cd38	12494	CD38 antigen	1	83	20.75	4	4	1	0
IPI00124830	Cd47	16423	CD47 antigen (Rh-related antigen, integrin-associated signal transducer)	1	20	20	7	1	0.142857	0
IPI00224728	Cd63	12512	CD63 antigen	1	35	17.5	4	2	0.5	0
IPI00123957	Cd97	26364	CD97 antigen	1	59	19.6667	8	3	0.375	0
IPI00122017	Cdcp1	109332	CUB domain containing protein 1	1	8	1.6	14	5	0.357143	1
IPI00318626	Cdh1	12550	cadherin 1; fizzy/cell division cycle 20 related 1 (Drosophila)	1	11	11	4	1	0.25	0
IPI00775975	Cdh13	12554	cadherin 13	1	14	4.66667	9	3	0.333333	0
IPI00323134	Cdh2	12558	cadherin 2	0.9906	2	1	9	2	0.222222	0
IPI00654907	Ceacam1	26365	carcinoembryonic antigen-related cell adhesion molecule 1	1	153	19.125	16	8	0.5	2
IPI00313428	Ceacam2	26367	carcinoembryonic antigen-related cell adhesion molecule 2	1	7	3.5	16	2	0.125	1
IPI00313878	Celsr2	53883	cadherin, EGF LAG seven-pass G-type receptor 2 (flamingo homolog, Drosophila)	1	8	2	19	4	0.210526	0
IPI00348848	Cercam	99151	cerebral endothelial cell adhesion molecule	0.9151	3	3	4	1	0.25	0
IPI00127238	Clcn2	12724	chloride channel 2	0.9874	8	8	3	1	0.333333	0
IPI00750091	Cln5	211286	ceroid-lipofuscinosis, neuronal 5	1	12	6	7	2	0.285714	0
IPI00121627	Clptm1	56457	cleft lip and palate associated transmembrane protein 1	1	23	23	6	1	0.166667	0
IPI00125549	Cmklr1	14747	chemokine-like receptor 1	0.9888	2	2	2	1	0.5	0
IPI00131693	Cntfr	12804	ciliary neurotrophic factor receptor	1	36	18	2	2	1	1
IPI00131476	Col18a1	12822	collagen, type XVIII, alpha 1	1	40	20	3	2	0.666667	0
IPI00129304	Colec12	140792	collectin sub-family member 12	1	34	4.25	13	8	0.615385	0
IPI00130573	Cpd	12874	carboxypeptidase D; homer homolog 2 (Drosophila)	1	6	2	15	3	0.2	0
IPI00138061	Cr1l	12946	complement component (3b/4b) receptor 1-like	1	20	20	6	1	0.166667	0
IPI00408751	Crlf1	12931	cytokine receptor-like factor 1	0.996	3	1.5	6	2	0.333333	0
IPI00125138	Csf1	12977	colony stimulating factor 1 (macrophage)	0.9992	5	5	4	1	0.25	0
IPI00124987	Csf2ra	12982	colony stimulating factor 2 receptor, alpha, low-affinity (granulocyte-macrophage)	1	7	3.5	8	2	0.25	0
IPI00137177	Ctsa	19025	cathepsin A	1	70	35	2	2	1	0
IPI00111013	Ctsd	13033	cathepsin D	1	31	31	2	1	0.5	0
IPI00126769	Ctsf	56464	cathepsin F	1	8	8	6	1	0.166667	0
IPI00128154	Ctsl	13039	cathepsin L	1	52	52	2	1	0.5	0
IPI00122273	Dag1	13138	dystroglycan 1	1	15	7.5	6	2	0.333333	1
IPI00469095	Dchs1	233651	dachsous 1 (Drosophila)	1	5	1.66667	14	3	0.214286	0
IPI00125813	Dpp4	13482	dipeptidylpeptidase 4	1	32	16	9	2	0.222222	0
IPI00130389	Dpp6	13483	dipeptidylpeptidase 6	0.9976	3	1	9	3	0.333333	1
IPI00331550	Dpp7	83768	dipeptidylpeptidase 7	0.9583	2	2	6	1	0.166667	0
IPI00115793	Dsg2	13511	desmoglein 2	1	41	20.5	6	2	0.333333	0
IPI00230690	Dst	13518	dystonin	0.999	4	1.33333	33	3	0.0909091	0
IPI00396840	Ece1	230857	endothelin converting enzyme 1	1	21	10.5	10	2	0.2	0
IPI00127672	Edem3	66967	ER degradation enhancer, mannosidase alpha-like 3	1	15	15	7	1	0.142857	0
IPI00307837	Eef1a1	13627	eukaryotic translation elongation factor 1 alpha 1	1	27	27	2	1	0.5	0
IPI00466069	Eef2	13629	eukaryotic translation elongation factor 2	1	9	9	5	1	0.2	0
IPI00130754	Efnb1	13641	ephrin B1	1	9	9	1	1	1	0
IPI00121190	Egfr	13649	epidermal growth factor receptor	1	11	5.5	14	2	0.142857	0
IPI00129968	Emb	13723	embigin; POU domain, class 6, transcription factor 1	1	551	110.2	9	5	0.555556	1
IPI00114401	Emd	13726	emerin	0.9827	2	2	2	1	0.5	0
IPI00112326	Emp1	13730	epithelial membrane protein 1	0.9874	2	2	3	1	0.333333	0
IPI00321477	Eng	13805	endoglin	1	16	16	6	1	0.166667	0
IPI00462072	Eno1	13806	enolase 1, alpha non-neuron; predicted gene 5506	0.9999	8	8	2	1	0.5	0
IPI00458003	Enpp3	209558	ectonucleotide pyrophosphatase/phosphodiesterase 3	1	304	50.6667	9	6	0.666667	0
IPI00225072	Enpp4	224794	ectonucleotide pyrophosphatase/phosphodiesterase 4	1	10	3.33333	9	3	0.333333	0
IPI00120222	Epha1	13835	Ephrin type-A receptor 1 precursor	1	6	2	4	3	0.75	0
IPI00129220	Epha2	13836	Ephrin type-A receptor 2 precursor,Eph receptor A2	0.995	18	18	2	1	0.5	0
IPI00129198	Epha4	13838	Isoform Long of Ephrin type-A receptor 4 precursor,Isoform Short of Ephrin type-A receptor 4 precursor,Eph receptor A4	0.9994	2	2	6	1	0.166667	0
IPI00108870	Ephb2	13844	Isoform 1 of Ephrin type-B receptor 2 precursor,Protein,Isoform 2 of Ephrin type-B receptor 2 precursor,38 kDa protein	0.9726	8	8	5	1	0.2	0
IPI00318595	Erap1	80898	endoplasmic reticulum aminopeptidase 1	0.9998	3	3	7	1	0.142857	0
IPI00468814	Erbb3	13867	Receptor tyrosine-protein kinase erbB-3 precursor	1	12	4	11	3	0.272727	0
IPI00126827	Esam1	69524	Endothelial cell-selective adhesion molecule precursor	0.9666	3	3	5	1	0.2	0
IPI00126131	Extl3	54616	Exostosin-like 3	1	2	2	4	1	0.25	0
IPI00121362	F11r	16456	F11 receptor,Junctional adhesion molecule A precursor	1	99	49.5	2	2	1	0
IPI00118069	F3	14066	coagulation factor III; olfactory receptor 54	1	37	12.3333	4	3	0.75	0
IPI00623114	Fat1	14107	FAT tumor suppressor homolog 1 (Drosophila)	1	57	5.7	28	10	0.357143	0
IPI00343214	Fat2	245827	FAT tumor suppressor homolog 2 (Drosophila)	0.985	3	1	38	3	0.0789474	0
IPI00130549	Fgfr1	14182	fibroblast growth factor receptor 1	0.9998	24	12	9	2	0.222222	0
IPI00126209	Fgfrl1	116701	fibroblast growth factor receptor-like 1	0.9986	2	1	4	2	0.5	0
IPI00649281	Fkbp10	14230	FK506-binding protein 10 precursor	1	39	13	6	3	0.5	0
IPI00130486	Fkbp9	27055	FK506-binding protein 9 precursor	1	38	12.6667	4	3	0.75	0
IPI00113539	Fn1	14268	fibronectin 1	1	74	18.5	10	4	0.4	0
IPI00553703	Frem2	242022	Isoform 1 of FRAS1-related extracellular matrix protein 2 precursor	1	47	7.83333	19	6	0.315789	0
IPI00322418	Frrs1	20321	SDR2 protein,similar to stromal cell derived factor receptor 2,similar to stromal cell derived factor receptor 2	1	10	5	7	2	0.285714	0
IPI00750014	Fsip2	241516	similar to FLJ44048 protein	0.9941	3	1.5	45	2	0.0444444	0
IPI00124707	Fstl1	14314	Follistatin-related protein 1 precursor,Follistatin-like 1	0.9999	3	3	3	1	0.333333	0
IPI00111960	Gaa	14387	Lysosomal alpha-glucosidase precursor	1	30	7.5	7	4	0.571429	0
IPI00230612	Gart	14450	phosphoribosylglycinamide formyltransferase,Isoform Long of Trifunctional purine biosynthetic protein adenosine-3	0.994	3	3	2	1	0.5	0
IPI00108811	Gba	14466	Glucosylceramidase precursor	1	61	30.5	5	2	0.4	0
IPI00114439	Gdf3	14562	Growth/differentiation factor 3 precursor,ES cells cDNA, RIKEN full-length enriched library, clone:2410004F17 product:growth differentiation factor 3, full insert sequence	0.9714	7	7	2	1	0.5	0
IPI00129243	Ggh	14590	Isoform I of Gamma-glutamyl hydrolase precursor,Isoform II of Gamma-glutamyl hydrolase precursor	1	8	4	5	2	0.4	0
IPI00122522	Ggt1	14598	Gamma-glutamyltranspeptidase 1 precursor	1	8	4	7	2	0.285714	0
IPI00123814	Gla	11605	Mammary gland RCB-0526 Jyg-MC	0.9607	7	7	3	1	0.333333	0
IPI00122399	Glg1	20340	Golgi apparatus protein 1 precursor	1	21	5.25	5	4	0.8	0
IPI00169870	Glt25d1	234407	16 days neonate cerebellum cDNA, RIKEN full-length enriched library, clone:9630004H03 product:hypothetical Glycosyl transferase, family 25/Endoplasmic reticulum targeting sequence containing protein, full insert sequence	1	24	24	3	1	0.333333	0
IPI00281344	Glt8d3	223827	CDNA, RIKEN full-length enriched library, clone:M5C1026A22 product:hypothetical Glycosyl transferase, family 8 containing protein, full insert sequence	0.9999	5	5	3	1	0.333333	0
IPI00119095	Gm2a	14667	Ganglioside GM2 activator precursor	0.9998	2	2	1	1	1	0
IPI00356324	Gm44	212952	similar to Melanoma-associated antigen B3	0.9042	5	5	1	1	1	0
IPI00221426	Gns	75612	Osteoclast-like cell cDNA, RIKEN full-length enriched library, clone:I420023N13 product:glucosamine (N-acetyl)-6-sulfatase, full insert sequence	1	18	4.5	12	4	0.333333	1
IPI00128905	Golm1	105348	Golgi phosphoprotein 2	1	15	15	3	1	0.333333	0
IPI00137336	Gpc1	14733	Glypican-1 precursor	0.9547	2	2	2	1	0.5	0
IPI00309015	Gpr107	277463	Protein GPR107 precursor	0.981	3	3	2	1	0.5	0
IPI00406204	Gpr116	224792	similar to G protein-coupled receptor 116 isoform 1,similar to G protein-coupled receptor 116 isoform 3	1	4	1.33333	24	3	0.125	0
IPI00751912	Gpr125	70693	Probable G-protein coupled receptor 125 precursor	1	4	2	19	2	0.105263	0
IPI00321919	Gpr56	14766	G-protein coupled receptor 56 precursor	0.9536	3	3	8	1	0.125	0
IPI00124640	Grn	14824	granulin; granzyme N	1	4	2	4	2	0.5	0
IPI00309230	Gusb	110006	glucuronidase, beta	1	3	1.5	4	2	0.5	0
IPI00652391	H1f0	14958	Bone marrow macrophage cDNA, RIKEN full-length enriched library, clone:I830150L01 product:intercellular adhesion molecule, full insert sequence	1	25	25	1	1	1	0
IPI00109996	H2-L	14980	histocompatibility 2, D region	0.9845	3	3	3	1	0.333333	0
IPI00849896	H2-M5	240095	similar to HLA class I histocompatibility antigen, A-11 alpha chain precursor,similar to HLA class I histocompatibility antigen, A-11 alpha chain precursor,similar to HLA class I histocompatibility antigen, A-11 alpha chain precursor	0.9983	3	3	1	1	1	0
IPI00755690	H60b	667281	hypothetical protein	0.9998	6	6	8	1	0.125	0
IPI00676574	Herc1	235439	hect (homologous to the E6-AP (UBE3A) carboxyl terminus) domain and RCC1 (CHC1)-like domain (RLD) 1	0.9856	3	3	30	1	0.0333333	0
IPI00317488	Hgsnat	52120	hypothetical protein LOC52120	1	7	3.5	3	2	0.666667	0
IPI00229570	Hmgb1l	625781	high mobility group box 1-like	0.969	2	2	2	1	0.5	0
IPI00131021	Hs2st1	23908	Heparan sulfate 2-O-sulfotransferase 1	1	9	9	2	1	0.5	0
IPI00330804	Hsp90aa1	15519	Heat shock protein HSP 90-alpha	1	19	19	4	1	0.25	0
IPI00554929	Hsp90ab1	15516	Heat shock protein HSP 90-beta	1	14	14	4	1	0.25	0
IPI00129526	Hsp90b1	22027	heat shock protein 90, beta (Grp94), member 1	1	28	9.3	6	3	0.5	0
IPI00323357	Hspa8	15481	heat shock protein 8	1	48	12	6	4	0.666667	0
IPI00515360	Hspg2	15530	Basement membrane-specific heparan sulfate proteoglycan core protein precursor	1	52	10.4	10	5	0.5	0
IPI00315535	Hyal2	15587	Hyaluronidase-2 precursor	1	54	18	5	3	0.6	0
IPI00123342	Hyou1	12282	hypoxia up-regulated 1	1	107	17.8333	9	6	0.666667	0
IPI00122973	Icam1	15894	Isoform 1 of Intercellular adhesion molecule 1 precursor	1	202	25.25	11	8	0.727273	1
IPI00120225	Igf1r	16001	Insulin-like growth factor 1 receptor precursor	1	30	5	17	6	0.352941	1
IPI00308971	Igf2r	16004	Cation-independent mannose-6-phosphate receptor precursor	1	167	15.1818	24	11	0.458333	1
IPI00420589	Igsf3	78908	Immunoglobulin superfamily, member 3	1	23	7.66667	10	3	0.3	0
IPI00321348	Igsf8	140559	Immunoglobulin superfamily member 8 precursor,63 kDa protein	1	75	25	4	3	0.75	0
IPI00172335	Il17rd	171463	Isoform 1 of Interleukin-17 receptor D precursor	1	16	8	9	2	0.222222	0
IPI00120155	Il6st	16195	Interleukin-6 receptor subunit beta precursor	1	7	7	12	1	0.0833333	0
IPI00228719	Impad1	242291	Inositol monophosphatase domain containing 1	1	3	3	1	1	1	0
IPI00128358	Insr	16337	Insulin receptor precursor	1	43	7.16667	19	6	0.315789	0
IPI00410796	Itfg3	106581	Protein ITFG3	1	19	6.33333	7	3	0.428571	1
IPI00466371	Itga1	109700	integrin alpha 1	1	36	5.14286	23	7	0.304348	1
IPI00417168	Itga11	319480	Integrin alpha-11 precursor	0.9976	2	1	16	2	0.125	0
IPI00126090	Itga3	16400	Isoform Alpha-3A of Integrin alpha-3 precursor,Itga3 protein,Isoform Alpha-3B of Integrin alpha-3 precursor	1	183	22.875	13	8	0.615385	1
IPI00115976	Itga5	16402	Integrin alpha-5 precursor	1	195	27.8571	15	7	0.466667	2
IPI00227969	Itga6	16403	Isoform Alpha-6X1A of Integrin alpha-6 precursor,Adult male diencephalon cDNA, RIKEN full-length enriched library, clone:9330162A08 product:integrin alpha 6, full insert sequence,Isoform Alpha-6X1B of Integrin alpha-6 precursor,Itga6 protein	1	214	53.5	8	4	0.5	0
IPI00130117	Itga9	104099	Integrin alpha 9 protein	1	30	5	12	6	0.5	2
IPI00752080	Itgav	16410	NOD-derived CD11c +ve dendritic cells cDNA, RIKEN full-length enriched library, clone:F630017D17 product:integrin alpha V, full insert sequence	1	56	14	13	4	0.307692	0
IPI00132474	Itgb1	16412	Integrin beta-1 precursor	1	384	38.4	12	10	0.833333	1
IPI00229516	Itgb5	16419	Isoform Beta-5B of Integrin beta-5 precursor,Isoform Beta-5A of Integrin beta-5 precursor	0.9996	2	2	7	1	0.142857	0
IPI00117630	Itpr1	16438	Isoform 7 of Inositol 1,4,5-trisphosphate receptor type 1,Isoform 3 of Inositol 1,4,5-trisphosphate receptor type 1,Isoform 4 of Inositol 1,4,5-trisphosphate receptor type 1,Isoform 5 of Inositol 1,4,5-trisphosphate receptor type 1,Isoform 6 of Inositol 1,4,5-trisphosphate receptor type 1,Isoform 8 of Inositol 1,4,5-trisphosphate receptor type 1,Isoform 1 of Inositol 1,4,5-trisphosphate receptor …	1	7	7	19	1	0.0526316	0
IPI00135642	Jag1	16449	Jagged-1 precursor	0.98	6	3	12	2	0.166667	0
IPI00622727	Jam2	67374	Junctional adhesion molecule B precursor	1	32	16	5	2	0.4	1
IPI00453847	Jam3	83964	Junctional adhesion molecule C precursor	0.9977	4	2	2	2	1	0
IPI00404128	Kdelc1	72050	Isoform 2 of KDEL motif-containing protein 1 precursor,Isoform 1 of KDEL motif-containing protein 1 precursor,Isoform 3 of KDEL motif-containing protein 1 precursor	1	6	6	2	1	0.5	0
IPI00330539	Kirrel	170643	Isoform 1 of Kin of IRRE-like protein 1 precursor,Isoform 2 of Kin of IRRE-like protein 1 precursor,Isoform 3 of Kin of IRRE-like protein 1 precursor	1	10	10	4	1	0.25	0
IPI00120590	Kit	16590	Mast/stem cell growth factor receptor precursor,10 days neonate medulla oblongata cDNA, RIKEN full-length enriched library, clone:B830009P17 product:kit oncogene, full insert sequence	1	34	6.8	10	5	0.5	1
IPI00453707	Ktelc1	224143	CAP10-like 46 kDa protein precursor	0.963	6	6	3	1	0.333333	0
IPI00115762	L1cam	16728	Neural cell adhesion molecule L1 precursor,L1 cell adhesion molecule	0.9874	4	4	22	1	0.0454545	0
IPI00113726	Lama1	16772	Laminin alpha-1 chain precursor	1	58	3.625	45	16	0.355556	3
IPI00223446	Lama4	16775	Laminin alpha-4 chain precursor	1	6	3	19	2	0.105263	0
IPI00116913	Lama5	16776	Laminin alpha-5 chain precursor,laminin, alpha 5 isoform 1,similar to Laminin alpha-5 chain precursor	1	173	13.3077	27	13	0.481481	0
IPI00338785	Lamb1-1	16777	laminin B1 subunit 1	1	113	14.125	12	8	0.666667	1
IPI00400016	Lamc1	226519	Laminin gamma-1 chain precursor	1	153	25.5	14	6	0.428571	1
IPI00469218	Lamp1	16783	lysosomal-associated membrane protein 1	1	584	53.0909	19	11	0.578947	3
IPI00134549	Lamp2	16784	lysosomal-associated membrane protein 2	1	153	17	17	9	0.529412	1
IPI00312063	Ldlr	16835	low density lipoprotein receptor	1	3	3	4	1	0.25	0
IPI00109205	Lepre1	56401	leprecan 1	1	7	7	3	1	0.333333	0
IPI00753252	Lgr4	107515	leucine-rich repeat-containing G protein-coupled receptor 4	1	3	1.5	6	2	0.333333	0
IPI00119299	Lifr	16880	leukemia inhibitory factor receptor	1	22	4.4	16	5	0.3125	0
IPI00308609	Lman2	66890	lectin, mannose-binding 2	1	32	32	1	1	1	0
IPI00223063	Lmln	239833	leishmanolysin-like (metallopeptidase M8 family)	0.9992	5	2.5	3	2	0.666667	0
IPI00223987	Lnpep	240028	leucyl/cystinyl aminopeptidase	1	42	7	18	6	0.333333	0
IPI00224208	Loxl2	94352	lysyl oxidase-like 3; lysyl oxidase-like 2	0.9252	2	2	4	1	0.25	0
IPI00816879	Lphn1	330814	latrophilin 1	0.9175	2	2	9	1	0.111111	0
IPI00668099	Lphn2	99633	latrophilin 2	1	10	5	14	2	0.142857	0
IPI00468602	Lrfn1	80749	leucine rich repeat and fibronectin type III domain containing 1	0.9998	2	2	3	1	0.333333	0
IPI00119063	Lrp1	16971	low density lipoprotein receptor-related protein 1	1	62	5.63636	51	11	0.215686	0
IPI00468602	Lrp2	14725	low density lipoprotein receptor-related protein 2	1	228	12.6667	43	18	0.418605	1
IPI00411145	Lrp4	228357	corin; low density lipoprotein receptor-related protein 4	1	6	3	8	2	0.25	0
IPI00469307	Lrpap1	16976	low density lipoprotein receptor-related protein associated protein 1	1	20	20	1	1	1	0
IPI00409393	Ltbp1	268977	latent transforming growth factor beta binding protein 1	0.9307	2	2	7	1	0.142857	0
IPI00129253	Ly75	17076	lymphocyte antigen 75	1	89	17.8	17	5	0.294118	0
IPI00113232	Lyar	17089	Ly1 antibody reactive clone	0.9541	2	2	2	1	0.5	0
IPI00124428	Lypla3	192654	phospholipase A2, group XV	1	15	7.5	4	2	0.5	0
IPI00108844	M6pr	17113	insulin-like growth factor 2; mannose-6-phosphate receptor, cation dependent	1	93	23.25	5	4	0.8	1
IPI00131609	Man1a2	17156	mannosidase, alpha, class 1A, member 2	0.9999	3	3	1	1	1	0
IPI00114044	Man2a1	17158	mannosidase 2, alpha 1	1	6	2	3	3	1	0
IPI00381303	Man2b1	17159	mannosidase 2, alpha B1	1	6	2	11	3	0.272727	0
IPI00469123	Mcam	84004	melanoma cell adhesion molecule	1	30	15	6	2	0.333333	0
IPI00114839	Mcoln1	94178	mucolipin 1	0.9996	3	3	4	1	0.25	0
IPI00930841	Megf8	269878	multiple EGF-like-domains 8	0.9702	5	5	31	1	0.0322581	0
IPI00322712	Mfge8	17304	milk fat globule-EGF factor 8 protein	1	6	3	4	2	0.5	0
IPI00480337	Mier1	71148	mesoderm induction early response 1 homolog (Xenopus laevis	0.9699	3	3	4	1	0.25	0
IPI00466733	Minpp1	17330	multiple inositol polyphosphate histidine phosphatase 1	0.9078	5	5	2	1	0.5	0
IPI00461861	Mme	17380	membrane metallo endopeptidase	1	189	63	6	3	0.5	0
IPI00620858	Mpzl1	68481	myelin protein zero-like 1	1	23	11.5	3	2	0.666667	0
IPI00116476	Mpzl2	14012	myelin protein zero-like 2	0.9999	11	11	2	1	0.5	0
IPI00788494	Mrc2	17534	mannose receptor, C type 2	1	20	5	14	4	0.285714	0
IPI00121279	Msln	56047	mesothelin	1	3	1.5	4	2	0.5	0
IPI00315593	Naga	17939	N-acetyl galactosaminidase, alpha	1	5	2.5	3	2	0.666667	0
IPI00113797	Napsa	16541	napsin A aspartic peptidase	0.9974	7	7	4	1	0.25	0
IPI00122971	Ncam1	17967	neural cell adhesion molecule 1	1	44	22	10	2	0.2	0
IPI00226958	Ncln	103425	nicalin homolog (zebrafish)	0.9982	2	2	2	1	0.5	0
IPI00118674	Ncstn	59287	nicastrin	1	41	8.2	16	5	0.3125	0
IPI00131955	Nkain1	67149	Na+/K+ transporting ATPase interacting 1	1	4	4	1	1	1	0
IPI00318048	Nol5a	67134	NOP56 ribonucleoprotein homolog (yeast)	1	7	3.5	3	2	0.666667	0
IPI00222429	Nomo1	211548	nodal modulator 1	1	14	4.66667	7	3	0.428571	0
IPI00330129	Nope	56741	immunoglobulin superfamily, DCC subclass, member 4	1	6	2	10	3	0.3	0
IPI00132600	Npc1	18145	Niemann Pick type C1	1	60	7.5	21	8	0.380952	1
IPI00111183	Npr1	18160	natriuretic peptide receptor 1	0.9975	2	1	8	2	0.25	0
IPI00123831	Nptn	20320	neuroplastin	1	140	35	7	4	0.571429	0
IPI00114939	Nptxr	73340	neuronal pentraxin receptor	1	2	2	3	1	0.333333	0
IPI00229911	Nradd	67169	neurotrophin receptor associated death domain	1	10	10	2	1	0.5	0
IPI00122257	Nt5e	23959	5' nucleotidase, ecto	1	26	13	4	2	0.5	0
IPI00128360	Ntrk2	18212	neurotrophic tyrosine kinase, receptor, type 2	0.9714	2	2	12	1	0.0833333	0
IPI00798466	Odz3	23965	odd Oz/ten-m homolog 2 (Drosophila); odd Oz/ten-m homolog 3 (Drosophila)	1	30	6	22	5	0.227273	0
IPI00157497	Odz4	23966	odd Oz/ten-m homolog 4 (Drosophila)	1	56	11.2	17	5	0.294118	0
IPI00127291	Olfr535	258956	olfactory receptor 535	0.936	8	8	2	1	0.5	0
IPI00229925	ORF61	216157	melanocortin 2 receptor accessory protein; open reading frame 61	1	9	9	6	1	0.166667	0
IPI00230353	Os9	216440	amplified in osteosarcoma	0.9997	2	2	2	1	0.5	0
IPI00755161	Osbp	76303	oxysterol binding protein	0.9573	2	2	5	1	0.2	0
IPI00221706	Ostm1	14628	osteopetrosis associated transmembrane protein 1	1	8	2.66667	11	3	0.272727	0
IPI00122368	P2rx4	18438	purinergic receptor P2X, ligand-gated ion channel 4	1	11	2.75	8	4	0.5	0
IPI00130271	P2rx7	18439	purinergic receptor P2X, ligand-gated ion channel, 7	1	16	8	5	2	0.4	0
IPI00272381	P4ha1	18451	procollagen-proline, 2-oxoglutarate 4-dioxygenase (proline 4-hydroxylase), alpha 1 polypeptide	1	15	15	2	1	0.5	0
IPI00154057	Pcdh1	75599	protocadherin 1	1	10	2.5	8	4	0.5	0
IPI00129687	Pcdhga10	93722	protocadherin gamma subfamily A, 10	0.9736	2	2	5	1	0.2	0
IPI00129686	Pcdhga11	93723	protocadherin gamma subfamily A, 11	0.9736	2	1	7	2	0.285714	0
IPI00129668	Pcdhga6	93714	protocadherin gamma subfamily A, 6	0.9736	3	3	5	1	0.2	0
IPI00129625	Pcdhgb5	93702	protocadherin gamma subfamily B, 5	1	4	4	5	1	0.2	0
IPI00129620	Pcdhgb7	93704	protocadherin gamma subfamily B, 7	0.9736	2	1	4	2	0.5	0
IPI00129615	Pcdhgb8	93705	protocadherin gamma subfamily B, 8	0.9736	3	1.5	4	2	0.5	0
IPI00129613	Pcdhgc3	93706	protocadherin gamma subfamily C, 3	0.9736	2	1	7	2	0.285714	0
IPI00460063	Pcyox1	66881	prenylcysteine oxidase 1	1	33	11	3	3	1	0
IPI00406901	Pecam1	18613	platelet/endothelial cell adhesion molecule 1	1	163	23.2857	7	7	1	0
IPI00850413	Pgap1	241062	post-GPI attachment to proteins 1	1	10	3.33333	4	3	0.75	0
IPI00125681	Pigs	276846	phosphatidylinositol glycan anchor biosynthesis, class S	1	7	7	2	1	0.5	0
IPI00226790	Pigt	78928	phosphatidylinositol glycan anchor biosynthesis, class T	0.9984	3	3	4	1	0.25	0
IPI00118475	Plaur	18793	plasminogen activator, urokinase receptor	1	37	12.3333	7	3	0.428571	0
IPI00127407	Plod1	18822	procollagen-lysine, 2-oxoglutarate 5-dioxygenase 1	1	21	10.5	3	2	0.666667	0
IPI00123758	Plod2	26432	procollagen lysine, 2-oxoglutarate 5-dioxygenase 2	1	20	6.66667	6	3	0.5	0
IPI00127406	Plod3	26433	procollagen-lysine, 2-oxoglutarate 5-dioxygenase 3	1	27	13.5	3	2	0.666667	0
IPI00135560	Pltp	18830	phospholipid transfer protein	1	12	4	7	3	0.428571	0
IPI00137311	Plxna1	18844	plexin A1	1	76	15.2	16	5	0.3125	0
IPI00229992	Plxnb1	235611	plexin B1	1	39	13	8	3	0.375	0
IPI00405742	Plxnb2	140570	plexin B2	1	177	19.6667	14	9	0.642857	0
IPI00129754	Podxl	27205	podocalyxin-like	0.9825	4	2	10	2	0.2	0
IPI00338295	Pole	18973	polymerase (DNA directed), epsilon	0.9313	2	2	4	1	0.25	0
IPI00119129	Ppap2c	50784	phosphatidic acid phosphatase type 2C	0.98	9	9	2	1	0.5	0
IPI00120793	Prnp	19122	prion protein	1	12	12	2	1	0.5	0
IPI00136972	Procr	19124	protein C receptor, endothelial	0.9998	10	10	5	1	0.2	0
IPI00120066	Prom1	19126	prominin 1	1	40	8	8	5	0.625	1
IPI00622983	Prom2	192212	prominin 2	1	7	2.33333	9	3	0.333333	0
IPI00222414	Prtg	235472	protogenin homolog (Gallus gallus)	1	17	8.5	12	2	0.166667	0
IPI00321190	Psap	19156	prosaposin; mitochondrial carrier homolog 1 (C. elegans)	1	89	29.6667	4	3	0.75	0
IPI00135640	Psmc5	19184	protease (prosome, macropain) 26S subunit, ATPase 5	0.9658	3	3	3	1	0.333333	0
IPI00125497	Ptgfrn	19221	prostaglandin F2 receptor negative regulator	1	42	10.5	9	4	0.444444	0
IPI00222589	Ptk7	71461	PTK7 protein tyrosine kinase 7	1	172	24.5714	10	7	0.7	0
IPI00110264	Ptprf	19268	protein tyrosine phosphatase, receptor type, F	1	68	13.6	9	5	0.555556	1
IPI00114671	Ptprg	19270	protein tyrosine phosphatase, receptor type, G	0.9981	4	2	11	2	0.181818	0
IPI00406609	Ptprj	19271	protein tyrosine phosphatase, receptor type, J	1	30	3	39	10	0.25641	1
IPI00123040	Ptprk	19272	protein tyrosine phosphatase, receptor type, K	1	17	3.4	16	5	0.3125	0
IPI00754853	Ptprs	19280	protein tyrosine phosphatase, receptor type, S	1	2	2	9	1	0.111111	0
IPI00377642	Pttg1ip	108705	pituitary tumor-transforming 1 interacting protein	0.9701	12	6	2	2	1	0
IPI00223742	Punc	19289	immunoglobulin superfamily, DCC subclass, member 3; pregnancy upregulated non-ubiquitously expressed CaM kinase	0.9998	3	3	7	1	0.142857	0
IPI00177179	Pvr	52118	poliovirus receptor-related 2; poliovirus receptor	1	24	12	11	2	0.181818	0
IPI00311405	Pvrl1	58235	poliovirus receptor-related 1	0.9937	3	1.5	7	2	0.285714	0
IPI00109375	Pvrl2	19294	poliovirus receptor-related 2	1	31	10.3333	3	3	1	1
IPI00461384	Pxdn	69675	peroxidasin homolog (Drosophila)	0.9999	3	1.5	9	2	0.222222	0
IPI00116734	Rab23	19335	RAB23, member RAS oncogene family	0.9994	5	2.5	3	2	0.666667	1
IPI00114842	Raet1a	19368	retinoic acid early transcript 1, alpha	1	17	5.7	5	3	0.6	0
IPI00114844	Raet1b	19369	retinoic acid early transcript beta	1	4	2	5	2	0.4	0
IPI00378042	Raet1c	19370	retinoic acid early transcript gamma	1	2	1	5	2	0.4	0
IPI00119918	Raet1d	56554	retinoic acid early transcript delta	1	14	14	4	1	0.25	0
IPI00459745	Rap1gap	110351	Rap1 GTPase-activating protein	0.9315	6	6	2	1	0.5	0
IPI00315488	Rars	104458	arginyl-tRNA synthetase	1	2	2	1	1	1	0
IPI00221798	Rcn3	52377	reticulocalbin 3, EF-hand calcium binding domain	1	7	7	1	1	1	0
IPI00119961	Rnf13	24017	ring finger protein 13	0.9917	3	3	3	1	0.333333	0
IPI00224734	Robo4	74144	roundabout homolog 4 (Drosophila)	1	15	7.5	10	2	0.2	0
IPI00129431	Ror2	26564	RAR-related orphan receptor alpha; receptor tyrosine kinase-like orphan receptor 2	1	10	10	9	1	0.111111	0
IPI00309035	Rpn1	103963	ribophorin I	0.963	6	6	2	1	0.5	0
IPI00128628	S1pr2	14739	sphingosine-1-phosphate receptor 2	1	7	7	1	1	1	0
IPI00116921	Scarb1	20778	scavenger receptor class B, member 1	1	6	1.5	11	4	0.363636	0
IPI00127447	Scarb2	12492	scavenger receptor class B, member 2	1	136	19.4286	11	7	0.636364	2
IPI00469313	Scube3	268935	signal peptide, CUB domain, EGF-like 3	0.9583	2	1	6	2	0.333333	0
IPI00131143	Sel1l	20338	sel-1 suppressor of lin-12-like (C. elegans)	0.999	5	2.5	5	2	0.4	0
IPI00137602	Sema3e	20349	sema domain, immunoglobulin domain (Ig), short basic domain, secreted, (semaphorin) 3E	0.9837	2	2	5	1	0.2	0
IPI00464135	Sema4b	20352	sema domain, immunoglobulin domain (Ig), transmembrane domain (TM) and short cytoplasmic domain, (semaphorin) 4B	1	20	6.66667	9	3	0.333333	1
IPI00114274	Sema4d	20354	sema domain, immunoglobulin domain (Ig), transmembrane domain (TM) and short cytoplasmic domain, (semaphorin) 4D	1	16	5.33333	8	3	0.375	0
IPI00315280	Sema7a	20361	sema domain, immunoglobulin domain (Ig), and GPI membrane anchor, (semaphorin) 7A	0.9955	7	3.5	5	2	0.4	0
IPI00129158	Sirpa	19261	signal-regulatory protein alpha	1	21	3	17	7	0.411765	2
IPI00331175	Slc12a7	20499	solute carrier family 12, member 7	0.9998	4	4	9	1	0.111111	0
IPI00117986	Slc12a9	83704	solute carrier family 12 (potassium/chloride transporters), member 9	0.9995	3	1.5	3	2	0.666667	0
IPI00120907	Slc15a1	56643	solute carrier family 15 (oligopeptide transporter), member 1	1	9	4.5	7	2	0.285714	0
IPI00458490	Slc19a2	116914	solute carrier family 19 (thiamine transporter), member 2	0.9988	12	12	2	1	0.5	0
IPI00120769	Slc29a1	63959	solute carrier family 29 (nucleoside transporters), member 1	1	19	19	3	1	0.333333	0
IPI00308691	Slc2a1	20525	solute carrier family 2 (facilitated glucose transporter), member 1	1	91	91	2	1	0.5	0
IPI00134191	Slc2a3	20527	solute carrier family 2 (facilitated glucose transporter), member 3	1	150	150	2	1	0.5	0
IPI00320698	Slc38a4	69354	solute carrier family 38, member 4	0.933	11	11	6	1	0.166667	0
IPI00273801	Slc39a10	227059	solute carrier family 39 (zinc transporter), member 10	1	29	4.83333	9	6	0.666667	1
IPI00123428	Slc39a14	213053	solute carrier family 39 (zinc transporter), member 14	1	27	13.5	5	2	0.4	0
IPI00469000	Slc39a6	106957	solute carrier family 39 (metal ion transporter), member 6	1	47	15.6667	6	3	0.5	0
IPI00114641	Slc3a2	17254	solute carrier family 3 (activators of dibasic and neutral amino acid transport), member 2	1	204	51	7	4	0.571429	1
IPI00421237	Slc44a1	100434	solute carrier family 44, member 1	1	22	22	3	1	0.333333	0
IPI00169896	Slc44a2	68682	solute carrier family 44, member 2	1	88	44	4	2	0.5	0
IPI00116805	Slc45a4	106068	solute carrier family 45, member 4	0.9995	6	6	3	1	0.333333	0
IPI00331279	Slc5a9	230612	solute carrier family 5 (sodium/glucose cotransporter), member 9	0.999	2	1	7	2	0.285714	0
IPI00109242	Slc7a3	11989	solute carrier family 7 (cationic amino acid transporter, y+ system), member 3	0.9702	2	2	2	1	0.5	0
IPI00117534	Smpdl3b	100340	sphingomyelin phosphodiesterase, acid-like 3B	1	11	5.5	5	2	0.4	0
IPI00129831	Sorl1	20660	sortilin-related receptor, LDLR class A repeats-containing	1	25	3.125	28	8	0.285714	1
IPI00420955	Sort1	20661	sortilin 1	1	27	6.75	6	4	0.666667	0
IPI00624261	Spag1	26942	sperm associated antigen 1	0.9678	4	4	2	1	0.5	0
IPI00230519	Spint2	20733	serine protease inhibitor, Kunitz type 2	0.9012	9	9	1	1	1	0
IPI00110852	Ssr1	107513	signal sequence receptor, alpha	1	14	7	2	2	1	0
IPI00467180	Ssr2	66256	signal sequence receptor, beta	1	17	17	2	1	0.5	0
IPI00114810	St14	19143	suppression of tumorigenicity 14 (colon carcinoma)	1	39	19.5	6	2	0.333333	0
IPI00323319	Stau1	20853	staufen (RNA binding protein) homolog 1 (Drosophila)	0.9874	2	2	4	1	0.25	0
IPI00108041	Stim1	20866	stromal interaction molecule 1	1	10	10	4	1	0.25	0
IPI00316469	Stt3b	68292	STT3, subunit of the oligosaccharyltransferase complex, homolog B (S. cerevisiae)	0.9999	5	5	6	1	0.166667	0
IPI00111481	Sulf1	240725	sulfatase 1	0.9999	2	1	10	2	0.2	0
IPI00153187	Sumf1	58911	sulfatase modifying factor 1	1	6	6	1	1	1	0
IPI00788348	Susd2	71733	sushi domain containing 2	1	68	34	7	2	0.285714	0
IPI00403993	Syne1	64009	synaptic nuclear envelope 1	0.9999	11	3.66667	16	3	0.1875	0
IPI00663736	Syngap1	240057	synaptic Ras GTPase activating protein 1 homolog (rat)	0.9988	2	1	6	2	0.333333	1
IPI00114256	Sypl	19027	synaptophysin-like protein	1	52	52	4	1	0.25	0
IPI00115558	Tacstd1	17075	epithelial cell adhesion molecule	1	122	61	2	2	1	0
IPI00115854	Tacstd2	56753	tumor-associated calcium signal transducer 2	1	6	6	4	1	0.25	0
IPI00551112	Tanc2	77097	tetratricopeptide repeat, ankyrin repeat and coiled-coil containing 2	0.9833	3	1.5	16	2	0.125	0
IPI00387457	Tdrd6	210510	tudor domain containing 6	0.9948	2	1	10	2	0.2	0
IPI00875539	Tect1	654470	tectonic 1	0.986	3	3	2	1	0.5	0
IPI00221547	Tek	21687	endothelial-specific receptor tyrosine kinase	1	8	4	12	2	0.166667	0
IPI00125705	Tex101	56746	testis expressed gene 101	1	4	4	4	1	0.25	0
IPI00124700	Tfrc	22042	transferrin receptor	1	111	27.75	4	4	1	1
IPI00118413	Thbs1	21825	thrombospondin 1	1	22	11	4	2	0.5	0
IPI00132605	Them5	66198	thioesterase superfamily member 5	0.9998	6	6	1	1	1	0
IPI00109727	Thy1	21838	thymus cell antigen 1, theta	1	19	19	4	1	0.25	0
IPI00124795	Tll1	21892	tolloid-like	0.9998	15	15	5	1	0.2	0
IPI00131898	Tlr2	24088	toll-like receptor 2	1	6	3	3	2	0.666667	0
IPI00123652	Tm2d1	94043	TM2 domain containing 1	1	11	5.5	4	2	0.5	0
IPI00133184	Tm2d3	68634	TM2 domain containing 3	1	5	2.5	6	2	0.333333	0
IPI00173158	Tm9sf1	74140	transmembrane 9 superfamily member 1	0.963	5	5	4	1	0.25	0
IPI00113528	Tm9sf3	107358	transmembrane 9 superfamily member 3	1	17	17	2	1	0.5	0
IPI00153468	Tmed4	103694	transmembrane emp24 protein transport domain containing 4	0.98	4	4	1	1	1	0
IPI00473680	Tmed9	67511	transmembrane emp24 protein transport domain containing 9	1	10	10	1	1	1	0
IPI00330680	Tmem106b	71900	transmembrane protein 106B	1	23	23	5	1	0.2	0
IPI00331186	Tmem110	69179	transmembrane protein 110	0.9953	2	2	2	1	0.5	0
IPI00118333	Tmem131	56030	transmembrane protein 131	0.9397	2	2	24	1	0.0416667	0
IPI00464151	Tmem132a	98170	transmembrane protein 132A	1	7	3.5	3	2	0.666667	0
IPI00265095	Tmem16f	105722	anoctamin 6	1	4	4	4	1	0.25	0
IPI00463492	Tmem2	83921	transmembrane protein 2	1	159	14.4545	15	11	0.733333	0
IPI00279051	Tmem87a	211499	transmembrane protein 87A	1	15	15	5	1	0.2	0
IPI00660240	Tmem87b	72477	transmembrane protein 87B	1	3	3	6	1	0.166667	0
IPI00128604	Tnfsf11	21943	tumor necrosis factor (ligand) superfamily, member 11	0.9992	2	2	2	1	0.5	0
IPI00421157	Tor1aip2	240832	torsin A interacting protein 2	1	9	9	4	1	0.25	0
IPI00460669	Tor3a	30935	torsin family 3, member A	1	19	19	1	1	1	0
IPI00468202	Tpbg	21983	trophoblast glycoprotein	1	10	2	9	5	0.555556	1
IPI00130661	Tpp1	12751	tripeptidyl peptidase I	1	10	10	5	1	0.2	0
IPI00132762	Trap1	68015	TNF receptor-associated protein 1; transforming growth factor, beta receptor associated protein 1	0.9874	2	2	2	1	0.5	0
IPI00312128	Trim28	21849	tripartite motif-containing 28	0.996	4	4	3	1	0.333333	0
IPI00421232	Trpv1	193034	transient receptor potential cation channel, subfamily V, member 1	0.9153	2	2	5	1	0.2	0
IPI00410733	Tsga10	211484	testis specific 10	0.9971	2	2	7	1	0.142857	0
IPI00458893	Tspan13	66109	tetraspanin 13	1	4	4	2	1	0.5	0
IPI00132189	Tspan31	67125	tetraspanin 31	1	6	3	3	2	0.666667	1
IPI00118108	Tspan6	56496	tetraspanin 6	0.9947	7	7	1	1	1	0
IPI00226563	Ttyh3	78339	tweety homolog 3 (Drosophila)	1	3	3	3	1	0.333333	0
IPI00473667	Tuba3a	22144	tubulin, alpha 3A	1	11	11	3	1	0.333333	0
IPI00130590	Tulp1	22157	tubby like protein 1	0.9915	5	5	3	1	0.333333	0
IPI00453798	Txndc10	67988	thioredoxin-related transmembrane protein 3	0.9998	5	5	3	1	0.333333	0
IPI00378224	Txndc15	69672	thioredoxin domain containing 15	1	12	3	7	4	0.571429	1
IPI00126146	Tyro3	22174	TYRO3 protein tyrosine kinase 3	0.9925	3	1.5	8	2	0.25	0
IPI00115595	Ube3a	22215	ubiquitin protein ligase E3A	0.9999	3	3	3	1	0.333333	0
IPI00762897	Ugcgl1	320011	UDP-glucose glycoprotein glucosyltransferase 1	1	9	9	3	1	0.333333	0
IPI00321074	Vasn	246154	vasorin	1	4	1.33333	6	3	0.5	0
IPI00129215	Vnn1	22361	vanin 1	0.933	2	2	5	1	0.2	0
IPI00420394	Vps13a	271564	vacuolar protein sorting 13A (yeast)	0.9706	4	1.33333	27	3	0.111111	0
IPI00273976	Vsig8	240916	V-set and immunoglobulin domain containing 8	1	3	3	1	1	1	0
IPI00420597	Wapal	218914	wings apart-like homolog (Drosophila)	0.9856	2	1	14	2	0.142857	0
IPI00353672	Xirp2	241431	xin actin-binding repeat containing 2	0.9223	8	8	29	1	0.0344828	0
IPI002681849	Xpnpep2	170745	X-prolyl aminopeptidase (aminopeptidase P) 2, membrane-bound	0.9409	2	2	7	1	0.142857	0
IPI00471273	0610007C21Rik	381629	Isoform 1 of Apoptosis-related protein 3 precursor	1	9	4.5	5	2	0.4	0
IPI00876306	0610007L01Rik	71667	Adult male kidney cDNA, RIKEN full-length enriched library, clone:0610007L01 product:hypothetical protein, full insert sequence	0.9999	3	1.5	6	2	0.333333	0
IPI00459432	0610031J06Rik	56700	Bone marrow macrophage cDNA, RIKEN full-length enriched library, clone:I830015H17 product:Kidney predominant protein (RIKEN cDNA 0610031J06 gene), full insert sequence	1	106	35.3333	9	3	0.333333	0
IPI00223932	1110036O03Rik	66180	RIKEN cDNA 1110036O03 gene	1	5	2.5	3	2	0.666667	0
IPI00165730	1300012G16Rik	71772	NOD-derived CD11c +ve dendritic cells cDNA, RIKEN full-length enriched library, clone:F630111F13 product:RDCR-0918-3 protein homolog	1	6	6	5	1	0.2	0
IPI00471090	1810055G02Rik	72056	Uncharacterized protein C11orf24 homolog precursor	0.9606	3	1.5	6	2	0.333333	0
IPI00221998	2310001A20Rik	71881	Adipocyte plasma membrane-associated protein	0.9775	6	6	1	1	1	0
IPI00381357	2310044H10Rik	69683	Activated spleen cDNA, RIKEN full-length enriched library, clone:F830002K19 product:similar to INM02,Hematopoietic signal peptide-containing secreted 1	1	2	2	1	1	1	0
IPI00403352	2610207I05Rik	233789	Isoform 1 of Serine/threonine-protein kinase SMG1	0.9998	6	2	14	3	0.214286	0
IPI00224519	2610507B11Rik	72503	UPF0378 family protein KIAA0100 precursor,similar to CG14967-PA	0.9707	2	1	11	2	0.181818	0
IPI00134718	Zfp687	78266	zinc finger protein 687	0.9998	4	4	6	1	0.166667	0
* the abundance is arbitrarily assigned. Protein spectra counts <= 4 is low, protein spectra < 4 and <= 12 is medium, and protein spectra >12 is high.

## Sheet: High quantity glycoproteins
Gene symbol	Gene ID	Description
Agrn	11603	agrin
Alpl	11647	alkaline phosphatase, liver/bone/kidney
Anpep	16790	alanyl (membrane) aminopeptidase
Atp1b1	11931	ATPase, Na+/K+ transporting, beta 1 polypeptide
Atp1b3	11933	ATPase, Na+/K+ transporting, beta 3 polypeptide
AU018091	245128	expressed sequence AU018091
Bsg	12215	basigin
Bst2	69550	bone marrow stromal cell antigen 2
Cadm1	54725	cell adhesion molecule 1
Cd276	102657	CD276 antigen
Cd38	12494	CD38 antigen
Cd47	16423	CD47 antigen (Rh-related antigen, integrin-associated signal transducer)
Cd63	12512	CD63 antigen
Cd97	26364	CD97 antigen
Ceacam1	26365	carcinoembryonic antigen-related cell adhesion molecule 1
Clptm1	56457	cleft lip and palate associated transmembrane protein 1
Cntfr	12804	ciliary neurotrophic factor receptor
Col18a1	12822	collagen, type XVIII, alpha 1
Cr1l	12946	complement component (3b/4b) receptor 1-like
Ctsa	19025	cathepsin A
Ctsd	13033	cathepsin D
Ctsl	13039	cathepsin L
Dpp4	13482	dipeptidylpeptidase 4
Dsg2	13511	desmoglein 2
Edem3	66967	ER degradation enhancer, mannosidase alpha-like 3
Eef1a1	13627	eukaryotic translation elongation factor 1 alpha 1
Emb	13723	embigin; POU domain, class 6, transcription factor 1
Eng	13805	endoglin
Enpp3	209558	ectonucleotide pyrophosphatase/phosphodiesterase 3
Epha2	13836	Ephrin type-A receptor 2 precursor,Eph receptor A2
F11r	16456	F11 receptor,Junctional adhesion molecule A precursor
F3	14066	coagulation factor III; olfactory receptor 54
Fkbp10	14230	FK506-binding protein 10 precursor
Fkbp9	27055	FK506-binding protein 9 precursor
Fn1	14268	fibronectin 1
Gba	14466	Glucosylceramidase precursor
Glt25d1	234407	16 days neonate cerebellum cDNA, RIKEN full-length enriched library, clone:9630004H03 product:hypothetical Glycosyl transferase, family 25/Endoplasmic reticulum targeting sequence containing protein, full insert sequence
Golm1	105348	Golgi phosphoprotein 2
H1f0	14958	Bone marrow macrophage cDNA, RIKEN full-length enriched library, clone:I830150L01 product:intercellular adhesion molecule, full insert sequence
Hsp90aa1	15519	Heat shock protein HSP 90-alpha
Hsp90ab1	15516	Heat shock protein HSP 90-beta
Hyal2	15587	Hyaluronidase-2 precursor
Hyou1	12282	hypoxia up-regulated 1
Icam1	15894	Isoform 1 of Intercellular adhesion molecule 1 precursor
Igf2r	16004	Cation-independent mannose-6-phosphate receptor precursor
Igsf8	140559	Immunoglobulin superfamily member 8 precursor,63 kDa protein
Itga3	16400	Isoform Alpha-3A of Integrin alpha-3 precursor,Itga3 protein,Isoform Alpha-3B of Integrin alpha-3 precursor
Itga5	16402	Integrin alpha-5 precursor
Itga6	16403	Isoform Alpha-6X1A of Integrin alpha-6 precursor,Adult male diencephalon cDNA, RIKEN full-length enriched library, clone:9330162A08 product:integrin alpha 6, full insert sequence,Isoform Alpha-6X1B of Integrin alpha-6 precursor,Itga6 protein
Itgav	16410	NOD-derived CD11c +ve dendritic cells cDNA, RIKEN full-length enriched library, clone:F630017D17 product:integrin alpha V, full insert sequence
Itgb1	16412	Integrin beta-1 precursor
Jam2	67374	Junctional adhesion molecule B precursor
Lama5	16776	Laminin alpha-5 chain precursor,laminin, alpha 5 isoform 1,similar to Laminin alpha-5 chain precursor
Lamb1-1	16777	laminin B1 subunit 1
Lamc1	226519	Laminin gamma-1 chain precursor
Lamp1	16783	lysosomal-associated membrane protein 1
Lamp2	16784	lysosomal-associated membrane protein 2
Lman2	66890	lectin, mannose-binding 2
Lrp2	14725	low density lipoprotein receptor-related protein 2
Lrpap1	16976	low density lipoprotein receptor-related protein associated protein 1
Ly75	17076	lymphocyte antigen 75
M6pr	17113	insulin-like growth factor 2; mannose-6-phosphate receptor, cation dependent
Mcam	84004	melanoma cell adhesion molecule
Mme	17380	membrane metallo endopeptidase
Ncam1	17967	neural cell adhesion molecule 1
Nptn	20320	neuroplastin
Nt5e	23959	5' nucleotidase, ecto
P4ha1	18451	procollagen-proline, 2-oxoglutarate 4-dioxygenase (proline 4-hydroxylase), alpha 1 polypeptide
Pecam1	18613	platelet/endothelial cell adhesion molecule 1
Plaur	18793	plasminogen activator, urokinase receptor
Plod3	26433	procollagen-lysine, 2-oxoglutarate 5-dioxygenase 3
Plxna1	18844	plexin A1
Plxnb1	235611	plexin B1
Plxnb2	140570	plexin B2
Psap	19156	prosaposin; mitochondrial carrier homolog 1 (C. elegans)
Ptk7	71461	PTK7 protein tyrosine kinase 7
Ptprf	19268	protein tyrosine phosphatase, receptor type, F
Raet1d	56554	retinoic acid early transcript delta
Scarb2	12492	scavenger receptor class B, member 2
Slc29a1	63959	solute carrier family 29 (nucleoside transporters), member 1
Slc2a1	20525	solute carrier family 2 (facilitated glucose transporter), member 1
Slc2a3	20527	solute carrier family 2 (facilitated glucose transporter), member 3
Slc39a14	213053	solute carrier family 39 (zinc transporter), member 14
Slc39a6	106957	solute carrier family 39 (metal ion transporter), member 6
Slc3a2	17254	solute carrier family 3 (activators of dibasic and neutral amino acid transport), member 2
Slc44a1	100434	solute carrier family 44, member 1
Slc44a2	68682	solute carrier family 44, member 2
Ssr2	66256	signal sequence receptor, beta
St14	19143	suppression of tumorigenicity 14 (colon carcinoma)
Susd2	71733	sushi domain containing 2
Sypl	19027	synaptophysin-like protein
Tacstd1	17075	epithelial cell adhesion molecule
Tfrc	22042	transferrin receptor
Thy1	21838	thymus cell antigen 1, theta
Tll1	21892	tolloid-like
Tm9sf3	107358	transmembrane 9 superfamily member 3
Tmem106b	71900	transmembrane protein 106B
Tmem2	83921	transmembrane protein 2
Tmem87a	211499	transmembrane protein 87A
0610031J06Rik	56700	Bone marrow macrophage cDNA, RIKEN full-length enriched library, clone:I830015H17 product:Kidney predominant protein (RIKEN cDNA 0610031J06 gene), full insert sequence
Tor3a	30935	torsin family 3, member A
* the abundance is arbitrarily assigned. Quanitity high equals to protein spectra >12.

## Sheet: Medium quantity glycoproteins
Gene symbol	Gene ID	Description
Acp2	11432	acid phosphatase 2, lysosomal
Adam10	11487	a disintegrin and metallopeptidase domain 10
Adcy8	11514	adenylate cyclase 8
Ahsg	11625	alpha-2-HS-glycoprotein
Alcam	11658	activated leukocyte cell adhesion molecule
Atp1b2	11932	ATPase, Na+/K+ transporting, beta 2 polypeptide
Atp6ap1	54411	ATPase, H+ transporting, lysosomal accessory protein 1
Bcam	57278	basal cell adhesion molecule
Cacna2d1	12293	calcium channel, voltage-dependent, alpha2/delta subunit 1
Calu	12321	calumenin
Casc4	319996	cancer susceptibility candidate 4
Cd151	12476	CD151 antigen
Cdh1	12550	cadherin 1; fizzy/cell division cycle 20 related 1 (Drosophila)
Clcn2	12724	chloride channel 2
Cln5	211286	ceroid-lipofuscinosis, neuronal 5
Csf1	12977	colony stimulating factor 1 (macrophage)
Ctsf	56464	cathepsin F
Dag1	13138	dystroglycan 1
Ece1	230857	endothelin converting enzyme 1
Eef2	13629	eukaryotic translation elongation factor 2
Efnb1	13641	ephrin B1
Egfr	13649	epidermal growth factor receptor
Eno1	13806	enolase 1, alpha non-neuron; predicted gene 5506
Ephb2	13844	Isoform 1 of Ephrin type-B receptor 2 precursor,Protein,Isoform 2 of Ephrin type-B receptor 2 precursor,38 kDa protein
Fat1	14107	FAT tumor suppressor homolog 1 (Drosophila)
Fgfr1	14182	fibroblast growth factor receptor 1
Frem2	242022	Isoform 1 of FRAS1-related extracellular matrix protein 2 precursor
Frrs1	20321	SDR2 protein,similar to stromal cell derived factor receptor 2,similar to stromal cell derived factor receptor 2
Gaa	14387	Lysosomal alpha-glucosidase precursor
Gdf3	14562	Growth/differentiation factor 3 precursor,ES cells cDNA, RIKEN full-length enriched library, clone:2410004F17 product:growth differentiation factor 3, full insert sequence
Gla	11605	Mammary gland RCB-0526 Jyg-MC
Glg1	20340	Golgi apparatus protein 1 precursor
Glt8d3	223827	CDNA, RIKEN full-length enriched library, clone:M5C1026A22 product:hypothetical Glycosyl transferase, family 8 containing protein, full insert sequence
Gm44	212952	similar to Melanoma-associated antigen B3
H60b	667281	hypothetical protein
Hs2st1	23908	Heparan sulfate 2-O-sulfotransferase 1
Hsp90b1	22027	heat shock protein 90, beta (Grp94), member 1
Hspa8	15481	heat shock protein 8
Hspg2	15530	Basement membrane-specific heparan sulfate proteoglycan core protein precursor
Igf1r	16001	Insulin-like growth factor 1 receptor precursor
Igsf3	78908	Immunoglobulin superfamily, member 3
Il17rd	171463	Isoform 1 of Interleukin-17 receptor D precursor
Il6st	16195	Interleukin-6 receptor subunit beta precursor
Insr	16337	Insulin receptor precursor
Itfg3	106581	Protein ITFG3
Itga1	109700	integrin alpha 1
Itga9	104099	Integrin alpha 9 protein
Itpr1	16438	Isoform 7 of Inositol 1,4,5-trisphosphate receptor type 1,Isoform 3 of Inositol 1,4,5-trisphosphate receptor type 1,Isoform 4 of Inositol 1,4,5-trisphosphate receptor type 1,Isoform 5 of Inositol 1,4,5-trisphosphate receptor type 1,Isoform 6 of Inositol 1,4,5-trisphosphate receptor type 1,Isoform 8 of Inositol 1,4,5-trisphosphate receptor type 1,Isoform 1 of Inositol 1,4,5-trisphosphate receptor …
Kdelc1	72050	Isoform 2 of KDEL motif-containing protein 1 precursor,Isoform 1 of KDEL motif-containing protein 1 precursor,Isoform 3 of KDEL motif-containing protein 1 precursor
Kirrel	170643	Isoform 1 of Kin of IRRE-like protein 1 precursor,Isoform 2 of Kin of IRRE-like protein 1 precursor,Isoform 3 of Kin of IRRE-like protein 1 precursor
Kit	16590	Mast/stem cell growth factor receptor precursor,10 days neonate medulla oblongata cDNA, RIKEN full-length enriched library, clone:B830009P17 product:kit oncogene, full insert sequence
Ktelc1	224143	CAP10-like 46 kDa protein precursor
Lepre1	56401	leprecan 1
Lnpep	240028	leucyl/cystinyl aminopeptidase
Lphn2	99633	latrophilin 2
Lrp1	16971	low density lipoprotein receptor-related protein 1
Lypla3	192654	phospholipase A2, group XV
Megf8	269878	multiple EGF-like-domains 8
Minpp1	17330	multiple inositol polyphosphate histidine phosphatase 1
Mpzl1	68481	myelin protein zero-like 1
Mpzl2	14012	myelin protein zero-like 2
Mrc2	17534	mannose receptor, C type 2
Napsa	16541	napsin A aspartic peptidase
Ncstn	59287	nicastrin
Npc1	18145	Niemann Pick type C1
Nradd	67169	neurotrophin receptor associated death domain
Odz3	23965	odd Oz/ten-m homolog 2 (Drosophila); odd Oz/ten-m homolog 3 (Drosophila)
Odz4	23966	odd Oz/ten-m homolog 4 (Drosophila)
Olfr535	258956	olfactory receptor 535
ORF61	216157	melanocortin 2 receptor accessory protein; open reading frame 61
P2rx7	18439	purinergic receptor P2X, ligand-gated ion channel, 7
Pcyox1	66881	prenylcysteine oxidase 1
Pigs	276846	phosphatidylinositol glycan anchor biosynthesis, class S
Plod1	18822	procollagen-lysine, 2-oxoglutarate 5-dioxygenase 1
Plod2	26432	procollagen lysine, 2-oxoglutarate 5-dioxygenase 2
Ppap2c	50784	phosphatidic acid phosphatase type 2C
Prnp	19122	prion protein
Procr	19124	protein C receptor, endothelial
Prom1	19126	prominin 1
Prtg	235472	protogenin homolog (Gallus gallus)
Ptgfrn	19221	prostaglandin F2 receptor negative regulator
Pttg1ip	108705	pituitary tumor-transforming 1 interacting protein
Pvr	52118	poliovirus receptor-related 2; poliovirus receptor
Pvrl2	19294	poliovirus receptor-related 2
Raet1a	19368	retinoic acid early transcript 1, alpha
Rap1gap	110351	Rap1 GTPase-activating protein
Rcn3	52377	reticulocalbin 3, EF-hand calcium binding domain
Robo4	74144	roundabout homolog 4 (Drosophila)
Ror2	26564	RAR-related orphan receptor alpha; receptor tyrosine kinase-like orphan receptor 2
Rpn1	103963	ribophorin I
S1pr2	14739	sphingosine-1-phosphate receptor 2
Sema4b	20352	sema domain, immunoglobulin domain (Ig), transmembrane domain (TM) and short cytoplasmic domain, (semaphorin) 4B
Sema4d	20354	sema domain, immunoglobulin domain (Ig), transmembrane domain (TM) and short cytoplasmic domain, (semaphorin) 4D
Slc19a2	116914	solute carrier family 19 (thiamine transporter), member 2
Slc38a4	69354	solute carrier family 38, member 4
Slc45a4	106068	solute carrier family 45, member 4
Smpdl3b	100340	sphingomyelin phosphodiesterase, acid-like 3B
Sort1	20661	sortilin 1
Spint2	20733	serine protease inhibitor, Kunitz type 2
Ssr1	107513	signal sequence receptor, alpha
Stim1	20866	stromal interaction molecule 1
Stt3b	68292	STT3, subunit of the oligosaccharyltransferase complex, homolog B (S. cerevisiae)
Sumf1	58911	sulfatase modifying factor 1
Tacstd2	56753	tumor-associated calcium signal transducer 2
Thbs1	21825	thrombospondin 1
Them5	66198	thioesterase superfamily member 5
Tm2d1	94043	TM2 domain containing 1
Tm9sf1	74140	transmembrane 9 superfamily member 1
Tmed9	67511	transmembrane emp24 protein transport domain containing 9
Tor1aip2	240832	torsin A interacting protein 2
Tpp1	12751	tripeptidyl peptidase I
Tspan6	56496	tetraspanin 6
Tuba3a	22144	tubulin, alpha 3A
Tulp1	22157	tubby like protein 1
Txndc10	67988	thioredoxin-related transmembrane protein 3
Ugcgl1	320011	UDP-glucose glycoprotein glucosyltransferase 1
1300012G16Rik	71772	NOD-derived CD11c +ve dendritic cells cDNA, RIKEN full-length enriched library, clone:F630111F13 product:RDCR-0918-3 protein homolog
2310001A20Rik	71881	Adipocyte plasma membrane-associated protein
Xirp2	241431	xin actin-binding repeat containing 2
* the abundance is arbitrarily assigned. Medium quanitity equals to protein spectra <= 5.0 and <= 12.

## Sheet: Low quantity glycoproteins
Gene symbol	Gene ID	Description
Abca1	11303	ATP-binding cassette, sub-family A (ABC1), member 1
Adam23	23792	a disintegrin and metallopeptidase domain 23
Adam9	11502	a disintegrin and metallopeptidase domain 9 (meltrin gamma)
Aplp2	11804	amyloid beta (A4) precursor-like protein 2
Arid1a	93760	AT rich interactive domain 1A (SWI-like)
Asah1	11886	N-acylsphingosine amidohydrolase 1
Atm	11920	ataxia telangiectasia mutated homolog (human)
Atp1a1	11928	ATPase, Na+/K+ transporting, alpha 1 polypeptide
Atrn	11990	attractin
B3gnt5	108105	UDP-GlcNAc:betaGal beta-1,3-N-acetylglucosaminyltransferase 5
B4galt6	56386	UDP-Gal:betaGlcNAc beta 1,4-galactosyltransferase, polypeptide 6
Bmp1	12153	bone morphogenetic protein 1
Bst1	12182	bone marrow stromal cell antigen 1
C230096C10Rik	230866	RIKEN cDNA C230096C10 gene
Calcr	12311	calcitonin receptor
Car12	76459	carbonic anyhydrase 12
Car4	12351	carbonic anhydrase 4
Casd1	213819	CAS1 domain containing 1
Cdcp1	109332	CUB domain containing protein 1
Cdh2	12558	cadherin 2
Cdh13	12554	cadherin 13
Ceacam2	26367	carcinoembryonic antigen-related cell adhesion molecule 2
Celsr2	53883	cadherin, EGF LAG seven-pass G-type receptor 2 (flamingo homolog, Drosophila)
Cercam	99151	cerebral endothelial cell adhesion molecule
Cmklr1	14747	chemokine-like receptor 1
Colec12	140792	collectin sub-family member 12
Cpd	12874	carboxypeptidase D; homer homolog 2 (Drosophila)
Crlf1	12931	cytokine receptor-like factor 1
Csf2ra	12982	colony stimulating factor 2 receptor, alpha, low-affinity (granulocyte-macrophage)
Dchs1	233651	dachsous 1 (Drosophila)
Dpp6	13483	dipeptidylpeptidase 6
Dpp7	83768	dipeptidylpeptidase 7
Dst	13518	dystonin
Emd	13726	emerin
Emp1	13730	epithelial membrane protein 1
Enpp4	224794	ectonucleotide pyrophosphatase/phosphodiesterase 4
Epha1	13835	Ephrin type-A receptor 1 precursor
Epha4	13838	Isoform Long of Ephrin type-A receptor 4 precursor,Isoform Short of Ephrin type-A receptor 4 precursor,Eph receptor A4
Erap1	80898	endoplasmic reticulum aminopeptidase 1
Erbb3	13867	Receptor tyrosine-protein kinase erbB-3 precursor
Esam1	69524	Endothelial cell-selective adhesion molecule precursor
Extl3	54616	Exostosin-like 3
Fat2	245827	FAT tumor suppressor homolog 2 (Drosophila)
Fgfrl1	116701	fibroblast growth factor receptor-like 1
Fsip2	241516	similar to FLJ44048 protein
Fstl1	14314	Follistatin-related protein 1 precursor,Follistatin-like 1
Gart	14450	phosphoribosylglycinamide formyltransferase,Isoform Long of Trifunctional purine biosynthetic protein adenosine-3
Ggh	14590	Isoform I of Gamma-glutamyl hydrolase precursor,Isoform II of Gamma-glutamyl hydrolase precursor
Ggt1	14598	Gamma-glutamyltranspeptidase 1 precursor
Gm2a	14667	Ganglioside GM2 activator precursor
Gns	75612	Osteoclast-like cell cDNA, RIKEN full-length enriched library, clone:I420023N13 product:glucosamine (N-acetyl)-6-sulfatase, full insert sequence
Gpc1	14733	Glypican-1 precursor
Gpr107	277463	Protein GPR107 precursor
Gpr116	224792	similar to G protein-coupled receptor 116 isoform 1,similar to G protein-coupled receptor 116 isoform 3
Gpr125	70693	Probable G-protein coupled receptor 125 precursor
Gpr56	14766	G-protein coupled receptor 56 precursor
Grn	14824	granulin; granzyme N
Gusb	110006	glucuronidase, beta
H2-L	14980	histocompatibility 2, D region
H2-M5	240095	similar to HLA class I histocompatibility antigen, A-11 alpha chain precursor,similar to HLA class I histocompatibility antigen, A-11 alpha chain precursor,similar to HLA class I histocompatibility antigen, A-11 alpha chain precursor
Herc1	235439	hect (homologous to the E6-AP (UBE3A) carboxyl terminus) domain and RCC1 (CHC1)-like domain (RLD) 1
Hgsnat	52120	hypothetical protein LOC52120
Hmgb1l	625781	high mobility group box 1-like
Impad1	242291	Inositol monophosphatase domain containing 1
Itga11	319480	Integrin alpha-11 precursor
Itgb5	16419	Isoform Beta-5B of Integrin beta-5 precursor,Isoform Beta-5A of Integrin beta-5 precursor
Jag1	16449	Jagged-1 precursor
Jam3	83964	Junctional adhesion molecule C precursor
L1cam	16728	Neural cell adhesion molecule L1 precursor,L1 cell adhesion molecule
Lama1	16772	Laminin alpha-1 chain precursor
Lama4	16775	Laminin alpha-4 chain precursor
Ldlr	16835	low density lipoprotein receptor
Lgr4	107515	leucine-rich repeat-containing G protein-coupled receptor 4
Lifr	16880	leukemia inhibitory factor receptor
Lmln	239833	leishmanolysin-like (metallopeptidase M8 family)
Loxl2	94352	lysyl oxidase-like 3; lysyl oxidase-like 2
Lphn1	330814	latrophilin 1
Lrfn1	80749	leucine rich repeat and fibronectin type III domain containing 1
Lrp4	228357	corin; low density lipoprotein receptor-related protein 4
Ltbp1	268977	latent transforming growth factor beta binding protein 1
Lyar	17089	Ly1 antibody reactive clone
Man1a2	17156	mannosidase, alpha, class 1A, member 2
Man2a1	17158	mannosidase 2, alpha 1
Man2b1	17159	mannosidase 2, alpha B1
Mcoln1	94178	mucolipin 1
Mfge8	17304	milk fat globule-EGF factor 8 protein
Mier1	71148	mesoderm induction early response 1 homolog (Xenopus laevis
Msln	56047	mesothelin
Naga	17939	N-acetyl galactosaminidase, alpha
Ncln	103425	nicalin homolog (zebrafish)
Nkain1	67149	Na+/K+ transporting ATPase interacting 1
Nol5a	67134	NOP56 ribonucleoprotein homolog (yeast)
Nomo1	211548	nodal modulator 1
Nope	56741	immunoglobulin superfamily, DCC subclass, member 4
Npr1	18160	natriuretic peptide receptor 1
Nptxr	73340	neuronal pentraxin receptor
Ntrk2	18212	neurotrophic tyrosine kinase, receptor, type 2
Os9	216440	amplified in osteosarcoma
Osbp	76303	oxysterol binding protein
Ostm1	14628	osteopetrosis associated transmembrane protein 1
P2rx4	18438	purinergic receptor P2X, ligand-gated ion channel 4
Pcdh1	75599	protocadherin 1
Pcdhga10	93722	protocadherin gamma subfamily A, 10
Pcdhga11	93723	protocadherin gamma subfamily A, 11
Pcdhga6	93714	protocadherin gamma subfamily A, 6
Pcdhgb5	93702	protocadherin gamma subfamily B, 5
Pcdhgb7	93704	protocadherin gamma subfamily B, 7
Pcdhgb8	93705	protocadherin gamma subfamily B, 8
Pcdhgc3	93706	protocadherin gamma subfamily C, 3
Pgap1	241062	post-GPI attachment to proteins 1
Pigt	78928	phosphatidylinositol glycan anchor biosynthesis, class T
Pltp	18830	phospholipid transfer protein
Podxl	27205	podocalyxin-like
Pole	18973	polymerase (DNA directed), epsilon
Prom2	192212	prominin 2
Psmc5	19184	protease (prosome, macropain) 26S subunit, ATPase 5
Ptprg	19270	protein tyrosine phosphatase, receptor type, G
Ptprj	19271	protein tyrosine phosphatase, receptor type, J
Ptprk	19272	protein tyrosine phosphatase, receptor type, K
Ptprs	19280	protein tyrosine phosphatase, receptor type, S
Punc	19289	immunoglobulin superfamily, DCC subclass, member 3; pregnancy upregulated non-ubiquitously expressed CaM kinase
Pvrl1	58235	poliovirus receptor-related 1
Pxdn	69675	peroxidasin homolog (Drosophila)
Rab23	19335	RAB23, member RAS oncogene family
Raet1b	19369	retinoic acid early transcript beta
Raet1c	19370	retinoic acid early transcript gamma
Rars	104458	arginyl-tRNA synthetase
Rnf13	24017	ring finger protein 13
Scarb1	20778	scavenger receptor class B, member 1
Scube3	268935	signal peptide, CUB domain, EGF-like 3
Sel1l	20338	sel-1 suppressor of lin-12-like (C. elegans)
Sema3e	20349	sema domain, immunoglobulin domain (Ig), short basic domain, secreted, (semaphorin) 3E
Sema7a	20361	sema domain, immunoglobulin domain (Ig), and GPI membrane anchor, (semaphorin) 7A
Sirpa	19261	signal-regulatory protein alpha
Slc12a7	20499	solute carrier family 12, member 7
Slc12a9	83704	solute carrier family 12 (potassium/chloride transporters), member 9
Slc15a1	56643	solute carrier family 15 (oligopeptide transporter), member 1
Slc5a9	230612	solute carrier family 5 (sodium/glucose cotransporter), member 9
Slc7a3	11989	solute carrier family 7 (cationic amino acid transporter, y+ system), member 3
Slc39a10	227059	solute carrier family 39 (zinc transporter), member 10
Sorl1	20660	sortilin-related receptor, LDLR class A repeats-containing
Spag1	26942	sperm associated antigen 1
Stau1	20853	staufen (RNA binding protein) homolog 1 (Drosophila)
Sulf1	240725	sulfatase 1
Syne1	64009	synaptic nuclear envelope 1
Syngap1	240057	synaptic Ras GTPase activating protein 1 homolog (rat)
Tanc2	77097	tetratricopeptide repeat, ankyrin repeat and coiled-coil containing 2
Tdrd6	210510	tudor domain containing 6
Tect1	654470	tectonic 1
Tek	21687	endothelial-specific receptor tyrosine kinase
Tex101	56746	testis expressed gene 101
Tlr2	24088	toll-like receptor 2
Tm2d3	68634	TM2 domain containing 3
Tmed4	103694	transmembrane emp24 protein transport domain containing 4
Tmem110	69179	transmembrane protein 110
Tmem131	56030	transmembrane protein 131
Tmem132a	98170	transmembrane protein 132A
Tmem16f	105722	anoctamin 6
Tmem87b	72477	transmembrane protein 87B
Tnfsf11	21943	tumor necrosis factor (ligand) superfamily, member 11
Tpbg	21983	trophoblast glycoprotein
Trap1	68015	TNF receptor-associated protein 1; transforming growth factor, beta receptor associated protein 1
Trim28	21849	tripartite motif-containing 28
Trpv1	193034	transient receptor potential cation channel, subfamily V, member 1
Tsga10	211484	testis specific 10
Tspan13	66109	tetraspanin 13
Tspan31	67125	tetraspanin 31
Ttyh3	78339	tweety homolog 3 (Drosophila)
Txndc15	69672	thioredoxin domain containing 15
Tyro3	22174	TYRO3 protein tyrosine kinase 3
Ube3a	22215	ubiquitin protein ligase E3A
Vasn	246154	vasorin
Vnn1	22361	vanin 1
Vps13a	271564	vacuolar protein sorting 13A (yeast)
Vsig8	240916	V-set and immunoglobulin domain containing 8
Wapal	218914	wings apart-like homolog (Drosophila)
Xpnpep2	170745	X-prolyl aminopeptidase (aminopeptidase P) 2, membrane-bound
0610007L01Rik	71667	Adult male kidney cDNA, RIKEN full-length enriched library, clone:0610007L01 product:hypothetical protein, full insert sequence
0610007C21Rik	381629	Isoform 1 of Apoptosis-related protein 3 precursor
1110036O03Rik	66180	RIKEN cDNA 1110036O03 gene
1810055G02Rik	72056	Uncharacterized protein C11orf24 homolog precursor
2310044H10Rik	69683	Activated spleen cDNA, RIKEN full-length enriched library, clone:F830002K19 product:similar to INM02,Hematopoietic signal peptide-containing secreted 1
2610207I05Rik	233789	Isoform 1 of Serine/threonine-protein kinase SMG1
2610507B11Rik	72503	UPF0378 family protein KIAA0100 precursor,similar to CG14967-PA
Zfp687	78266	zinc finger protein 687
* the abundance is arbitrarily assigned. Low quantity equals to protein spectra counts <= 4.9
