# Supplementary material for: N-Glycoproteome of E14.Tg2a Mouse Embryonic Stem Cells
Source: PLoS One. 2013 Feb 6;8(2):e55722. doi: 10.1371/journal.pone.0055722 (PMC3565968; doi:10.1371/journal.pone.0055722)
Supplement: Table S3 — Classes of identified glycoproteins based on the classification published by Almen et al. (XLSX) [file pone.0055722.s003.xlsx]

## Sheet: enzymes
Gene symbol	Gene ID	Description	Schioth classification-human	Phobius TM-human	SOSUI TM-human	TMHMM TM-human	TMHMM TM-mouse
Adam23	23792	a disintegrin and metallopeptidase domain 23	Enzymes	1	1	1	1
Extl3	54616	Exostosin-like 3	Enzymes	1	1	1	1
Adam9	11502	a disintegrin and metallopeptidase domain 9 (meltrin gamma)	Enzymes	1	1	1	1
Pole	18973	polymerase (DNA directed), epsilon	Enzymes	0	1	1	0
Man2a1	17158	mannosidase 2, alpha 1	Enzymes	1	1	1	1
Cpd	12874	carboxypeptidase D; homer homolog 2 (Drosophila)	Enzymes	1	1	1	1
Impad1	242291	Inositol monophosphatase domain containing 1	Enzymes	1	1	1	1
Man1a2	17156	mannosidase, alpha, class 1A, member 2	Enzymes	1	1	1	1
Enpp4	224794	ectonucleotide pyrophosphatase/phosphodiesterase 4	Enzymes	1	1	1	1
Hgsnat	52120	hypothetical protein LOC52120	Enzymes	11	8	10	12
Stt3b	68292	STT3, subunit of the oligosaccharyltransferase complex, homolog B (S. cerevisiae)	Enzymes	13	11	10	10
Txndc10	67988	thioredoxin-related transmembrane protein 3	Enzymes	1	0	1	1
Rpn1	103963	ribophorin I	Enzymes	1	2	1	1
Adcy8	11514	adenylate cyclase 8	Enzymes	12	12	9	10
Gaa	14387	Lysosomal alpha-glucosidase precursor	Enzymes	1	0	1	1
Lnpep	240028	leucyl/cystinyl aminopeptidase	Enzymes	2	2	1	1
Adam10	11487	a disintegrin and metallopeptidase domain 10	Enzymes	1	1	1	1
Ppap2c	50784	phosphatidic acid phosphatase type 2C	Enzymes	5	4	5	6
Ece1	230857	endothelin converting enzyme 1	Enzymes	1	1	1	1
Acp2	11432	acid phosphatase 2, lysosomal	Enzymes	1	1	1	2
Nt5e	23959	5' nucleotidase, ecto	Enzymes	1	1	1	1
Anpep	16790	alanyl (membrane) aminopeptidase	Enzymes	1	1	1	1
St14	19143	suppression of tumorigenicity 14 (colon carcinoma)	Enzymes	1	1	1	1
Cd38	12494	CD38 antigen	Enzymes	1	1	1	1
Enpp3	209558	ectonucleotide pyrophosphatase/phosphodiesterase 3	Enzymes	1	1	1	1
Mme	17380	membrane metallo endopeptidase	Enzymes	1	1	1	1

## Sheet: Miscelleneous
Gene symbol	Gene ID	Description	Schioth classification	Phobius TM	SOSUI TM	TMHMM TM	TMHMM TM-mouse
Cdh2	12558	cadherin 2	Miscellaneous	1	1	1	1
Fat2	245827	FAT tumor suppressor homolog 2 (Drosophila)	Miscellaneous	1	1	1	1
Vasn	246154	vasorin	Miscellaneous	1	1	1	1
Dchs1	233651	dachsous 1 (Drosophila)	Miscellaneous	1	1	1	1
L1cam	16728	Neural cell adhesion molecule L1 precursor,L1 cell adhesion molecule	Miscellaneous	1	1	1	1
Lrfn1	80749	leucine rich repeat and fibronectin type III domain containing 1	Miscellaneous	1	2	1	1
Emp1	13730	epithelial membrane protein 1	Miscellaneous	4	4	4	4
Tpbg	21983	trophoblast glycoprotein	Miscellaneous	1	1	1	1
Pcdh1	75599	protocadherin 1	Miscellaneous	1	1	1	1
Vsig8	240916	V-set and immunoglobulin domain containing 8	Miscellaneous	1	2	1	1
Tspan31	67125	tetraspanin 31	Miscellaneous	4	3	4	4
Cdh13	12554	cadherin 13	Miscellaneous	0	0	0	0
Jag1	16449	Jagged-1 precursor	Miscellaneous	1	1	1	1
Sirpa	19261	signal-regulatory protein alpha	Miscellaneous	1	1	1	1
Tmem132a	98170	transmembrane protein 132A	Miscellaneous	1	1	1	1
Tmem16f	105722	anoctamin 6	Miscellaneous	8	7	8	8
Tspan13	66109	tetraspanin 13	Miscellaneous	4	3	4	4
Tmed4	103694	transmembrane emp24 protein transport domain containing 4	Miscellaneous	1	1	1	2
Fat1	14107	FAT tumor suppressor homolog 1 (Drosophila)	Miscellaneous	1	1	1	1
Cd151	12476	CD151 antigen	Miscellaneous	4	3	4	4
Tm9sf1	74140	transmembrane 9 superfamily member 1	Miscellaneous	9	10	9	9
Sema4d	20354	sema domain, immunoglobulin domain (Ig), transmembrane domain (TM) and short cytoplasmic domain, (semaphorin) 4D	Miscellaneous	1	1	1	1
Sema4b	20352	sema domain, immunoglobulin domain (Ig), transmembrane domain (TM) and short cytoplasmic domain, (semaphorin) 4B	Miscellaneous	1	1	1	2
Odz4	23966	odd Oz/ten-m homolog 4 (Drosophila)	Miscellaneous	1	1	1	1
Tspan6	56496	tetraspanin 6	Miscellaneous	4	3	4	4
Bcam	57278	basal cell adhesion molecule	Miscellaneous	1	1	1	1
Efnb1	13641	ephrin B1	Miscellaneous	1	1	1	1
Kirrel	170643	Isoform 1 of Kin of IRRE-like protein 1 precursor,Isoform 2 of Kin of IRRE-like protein 1 precursor,Isoform 3 of Kin of IRRE-like protein 1 precursor	Miscellaneous	1	2	1	1
Tmed9	67511	transmembrane emp24 protein transport domain containing 9	Miscellaneous	2	2	2	1
Cdh1	12550	cadherin 1; fizzy/cell division cycle 20 related 1 (Drosophila)	Miscellaneous	1	1	1	1
Mpzl2	14012	myelin protein zero-like 2	Miscellaneous	1	1	1	1
Mpzl1	68481	myelin protein zero-like 1	Miscellaneous	1	1	1	2
Jam2	67374	Junctional adhesion molecule B precursor	Miscellaneous	1	2	1	1
Tm9sf3	107358	transmembrane 9 superfamily member 3	Miscellaneous	9	8	9	9
Cd63	12512	CD63 antigen	Miscellaneous	4	4	4	4
Ceacam1	26365	carcinoembryonic antigen-related cell adhesion molecule 1	Miscellaneous	1	1	1	1
Cadm1	54725	cell adhesion molecule 1	Miscellaneous	1	2	1	1
Dsg2	13511	desmoglein 2	Miscellaneous	1	1	1	1
Ncam1	17967	neural cell adhesion molecule 1	Miscellaneous	1	2	1	2
F11r	16456	F11 receptor,Junctional adhesion molecule A precursor	Miscellaneous	1	1	1	1
Cd276	102657	CD276 antigen	Miscellaneous	1	2	1	1

## Sheet: Receptors
Gene symbol	Gene ID	Description	Schioth classification	Phobius TM	SOSUI TM	TMHMM TM	TMHMM TM-mouse
Itga11	319480	Integrin alpha-11 precursor	Receptors	1	1	1	1
Npr1	18160	natriuretic peptide receptor 1	Receptors	1	1	0	0
Gpr116	224792	similar to G protein-coupled receptor 116 isoform 1,similar to G protein-coupled receptor 116 isoform 3	Receptors	7	7	7	7
Lgr4	107515	leucine-rich repeat-containing G protein-coupled receptor 4	Receptors	7	7	7	7
Crlf1	12931	cytokine receptor-like factor 1	Receptors	0	0	0	0
Pvrl1	58235	poliovirus receptor-related 1	Receptors	1	1	1	2
Tyro3	22174	TYRO3 protein tyrosine kinase 3	Receptors	1	2	1	2
Scarb1	20778	scavenger receptor class B, member 1	Receptors	1	1	1	2
Ptprs	19280	protein tyrosine phosphatase, receptor type, S	Receptors	1	1	1	2
Epha4	13838	Isoform Long of Ephrin type-A receptor 4 precursor,Isoform Short of Ephrin type-A receptor 4 precursor,Eph receptor A4	Receptors	1	1	1	1
Cmklr1	14747	chemokine-like receptor 1	Receptors	7	7	7	7
Ntrk2	18212	neurotrophic tyrosine kinase, receptor, type 2	Receptors	1	1	1	2
Lphn1	330814	latrophilin 1	Receptors	7	7	7	8
Ptprg	19270	protein tyrosine phosphatase, receptor type, G	Receptors	2	2	1	1
Epha1	13835	Ephrin type-A receptor 1 precursor	Receptors	1	1	1	1
Nope	56741	immunoglobulin superfamily, DCC subclass, member 4	Receptors	1	1	1	0
Celsr2	53883	cadherin, EGF LAG seven-pass G-type receptor 2 (flamingo homolog, Drosophila)	Receptors	7	7	7	7
Itga1	109700	integrin alpha 1	Receptors	1	2	1	2
Mrc2	17534	mannose receptor, C type 2	Receptors	1	1	1	1
Ldlr	16835	low density lipoprotein receptor	Receptors	1	1	1	1
Punc	19289	immunoglobulin superfamily, DCC subclass, member 3; pregnancy upregulated non-ubiquitously expressed CaM kinase	Receptors	1	1	1	1
Gpr107	277463	Protein GPR107 precursor	Receptors	7	7	7	7
Gpr56	14766	G-protein coupled receptor 56 precursor	Receptors	7	7	7	7
Tlr2	24088	toll-like receptor 2	Receptors	1	1	1	1
Lrp4	228357	corin; low density lipoprotein receptor-related protein 4	Receptors	1	1	1	1
Ptprj	19271	protein tyrosine phosphatase, receptor type, J	Receptors	1	1	1	1
Sorl1	20660	sortilin-related receptor, LDLR class A repeats-containing	Receptors	1	1	1	2
Ptprk	19272	protein tyrosine phosphatase, receptor type, K	Receptors	1	1	1	2
Calcr	12311	calcitonin receptor	Receptors	7	5	7	8
Csf2ra	12982	colony stimulating factor 2 receptor, alpha, low-affinity (granulocyte-macrophage)	Receptors	1	1	1	1
Tek	21687	endothelial-specific receptor tyrosine kinase	Receptors	1	1	1	2
Erbb3	13867	Receptor tyrosine-protein kinase erbB-3 precursor	Receptors	1	1	1	1
Colec12	140792	collectin sub-family member 12	Receptors	1	1	1	1
Lifr	16880	leukemia inhibitory factor receptor	Receptors	1	1	1	1
Itgav	16410	NOD-derived CD11c +ve dendritic cells cDNA, RIKEN full-length enriched library, clone:F630017D17 product:integrin alpha V, full insert sequence	Receptors	1	1	1	1
Lphn2	99633	latrophilin 2	Receptors	7	7	7	7
Igf1r	16001	Insulin-like growth factor 1 receptor precursor	Receptors	1	1	1	1
Itga9	104099	Integrin alpha 9 protein	Receptors	1	1	1	2
Egfr	13649	epidermal growth factor receptor	Receptors	1	1	2	2
Lrp1	16971	low density lipoprotein receptor-related protein 1	Receptors	1	1	1	1
Sort1	20661	sortilin 1	Receptors	1	1	1	1
Kit	16590	Mast/stem cell growth factor receptor precursor,10 days neonate medulla oblongata cDNA, RIKEN full-length enriched library, clone:B830009P17 product:kit oncogene, full insert sequence	Receptors	1	1	2	2
Il6st	16195	Interleukin-6 receptor subunit beta precursor	Receptors	1	0	1	1
S1pr2	14739	sphingosine-1-phosphate receptor 2	Receptors	7	7	7	7
Insr	16337	Insulin receptor precursor	Receptors	1	1	1	2
Robo4	74144	roundabout homolog 4 (Drosophila)	Receptors	1	1	0	0
Igsf3	78908	Immunoglobulin superfamily, member 3	Receptors	1	1	1	1
Ephb2	13844	Isoform 1 of Ephrin type-B receptor 2 precursor,Protein,Isoform 2 of Ephrin type-B receptor 2 precursor,38 kDa protein	Receptors	1	1	1	1
Il17rd	171463	Isoform 1 of Interleukin-17 receptor D precursor	Receptors	1	1	0	0
Prtg	235472	protogenin homolog (Gallus gallus)	Receptors	1	1	1	1
Ror2	26564	RAR-related orphan receptor alpha; receptor tyrosine kinase-like orphan receptor 2	Receptors	1	1	1	1
Pvrl2	19294	poliovirus receptor-related 2	Receptors	1	1	1	1
Fgfr1	14182	fibroblast growth factor receptor 1	Receptors	1	1	1	1
Pvr	52118	poliovirus receptor-related 2; poliovirus receptor	Receptors	1	1	1	1
Lrp2	14725	low density lipoprotein receptor-related protein 2	Receptors	1	1	1	2
Plxnb1	235611	plexin B1	Receptors	1	1	0	0
Cntfr	12804	ciliary neurotrophic factor receptor	Receptors	1	1	0	0
Ptprf	19268	protein tyrosine phosphatase, receptor type, F	Receptors	1	1	1	1
Plxna1	18844	plexin A1	Receptors	1	1	1	1
Plxnb2	140570	plexin B2	Receptors	1	2	0	0
Lamp2	16784	lysosomal-associated membrane protein 2	Receptors	1	1	1	1
Ly75	17076	lymphocyte antigen 75	Receptors	1	1	1	1
Epha2	13836	Ephrin type-A receptor 2 precursor,Eph receptor A2	Receptors	1	2	1	1
Scarb2	12492	scavenger receptor class B, member 2	Receptors	1	0	1	2
Cd97	26364	CD97 antigen	Receptors	7	7	7	7
Itga3	16400	Isoform Alpha-3A of Integrin alpha-3 precursor,Itga3 protein,Isoform Alpha-3B of Integrin alpha-3 precursor	Receptors	1	1	1	2
Ptk7	71461	PTK7 protein tyrosine kinase 7	Receptors	1	1	1	1
Igsf8	140559	Immunoglobulin superfamily member 8 precursor,63 kDa protein	Receptors	1	1	1	1
Itga5	16402	Integrin alpha-5 precursor	Receptors	1	1	1	1
Tfrc	22042	transferrin receptor	Receptors	1	1	1	1
Itgb1	16412	Integrin beta-1 precursor	Receptors	1	1	1	1
Itga6	16403	Isoform Alpha-6X1A of Integrin alpha-6 precursor,Adult male diencephalon cDNA, RIKEN full-length enriched library, clone:9330162A08 product:integrin alpha 6, full insert sequence,Isoform Alpha-6X1B of Integrin alpha-6 precursor,Itga6 protein	Receptors	1	1	1	1
Lamp1	16783	lysosomal-associated membrane protein 1	Receptors	1	1	1	1

## Sheet: Transporters
Gene symbol	Gene ID	Description	Schioth classification	Phobius TM	SOSUI TM	TMHMM TM	TMHMM TM-mouse
Atp1a1	11928	ATPase, Na+/K+ transporting, alpha 1 polypeptide	Transporters	8	9	10	10
Slc5a9	230612	solute carrier family 5 (sodium/glucose cotransporter), member 9	Transporters	14	14	14	14
Slc12a9	83704	solute carrier family 12 (potassium/chloride transporters), member 9	Transporters	13	11	10	11
Slc7a3	11989	solute carrier family 7 (cationic amino acid transporter, y+ system), member 3	Transporters	14	13	14	14
Trpv1	193034	transient receptor potential cation channel, subfamily V, member 1	Transporters	6	6	6	6
P2rx4	18438	purinergic receptor P2X, ligand-gated ion channel 4	Transporters	2	3	2	2
Ttyh3	78339	tweety homolog 3 (Drosophila)	Transporters	5	6	5	5
Mcoln1	94178	mucolipin 1	Transporters	6	6	5	6
Abca1	11303	ATP-binding cassette, sub-family A (ABC1), member 1	Transporters	14	13	11	13
Nkain1	67149	Na+/K+ transporting ATPase interacting 1	Transporters	3	3	3	4
Slc12a7	20499	solute carrier family 12, member 7	Transporters	12	12	11	11
Slc15a1	56643	solute carrier family 15 (oligopeptide transporter), member 1	Transporters	13	13	12	11
Slc39a10	227059	solute carrier family 39 (zinc transporter), member 10	Transporters	6	7	7	7
Cacna2d1	12293	calcium channel, voltage-dependent, alpha2/delta subunit 1	Transporters	1	1	0	0
P2rx7	18439	purinergic receptor P2X, ligand-gated ion channel, 7	Transporters	2	2	1	0
Slc45a4	106068	solute carrier family 45, member 4	Transporters	11	11	11	12
Itpr1	16438	Isoform 7 of Inositol 1,4,5-trisphosphate receptor type 1,Isoform 3 of Inositol 1,4,5-trisphosphate receptor type 1,Isoform 4 of Inositol 1,4,5-trisphosphate receptor type 1,Isoform 5 of Inositol 1,4,5-trisphosphate receptor type 1,Isoform 6 of Inositol 1,4,5-trisphosphate receptor type 1,Isoform 8 of Inositol 1,4,5-trisphosphate receptor type 1,Isoform 1 of Inositol 1,4,5-trisphosphate receptor …	Transporters	7	6	6	6
Clcn2	12724	chloride channel 2	Transporters	12	11	12	11
Atp1b2	11932	ATPase, Na+/K+ transporting, beta 2 polypeptide	Transporters	1	1	1	1
Slc38a4	69354	solute carrier family 38, member 4	Transporters	9	10	11	11
Slc19a2	116914	solute carrier family 19 (thiamine transporter), member 2	Transporters	12	11	12	10
Slc39a6	106957	solute carrier family 39 (metal ion transporter), member 6	Transporters	6	5	6	6
Slc29a1	63959	solute carrier family 29 (nucleoside transporters), member 1	Transporters	11	11	11	10
Atp1b1	11931	ATPase, Na+/K+ transporting, beta 1 polypeptide	Transporters	1	1	1	1
Slc44a1	100434	solute carrier family 44, member 1	Transporters	9	10	9	9
Atp1b3	11933	ATPase, Na+/K+ transporting, beta 3 polypeptide	Transporters	1	2	1	1
Slc44a2	68682	solute carrier family 44, member 2	Transporters	10	11	11	10
Slc3a2	17254	solute carrier family 3 (activators of dibasic and neutral amino acid transport), member 2	Transporters	1	1	1	1
Slc2a1	20525	solute carrier family 2 (facilitated glucose transporter), member 1	Transporters	12	12	12	12
Slc2a3	20527	solute carrier family 2 (facilitated glucose transporter), member 3	Transporters	12	12	10	10

## Sheet: Unclassified
Gene symbol	Gene ID	Description	Schioth classification	Phobius TM	SOSUI TM	TMHMM TM	TMHMM TM-mouse
Atrn	11990	attractin	Unclassified	2	4	1	1
Prom2	192212	prominin 2	Unclassified	5	5	5	5
Fgfrl1	116701	fibroblast growth factor receptor-like 1	Unclassified	1	2	2	1
Dpp6	13483	dipeptidylpeptidase 6	Unclassified	1	1	1	1
Casd1	213819	CAS1 domain containing 1	Unclassified	14	12	12	12
Dst	13518	dystonin	Unclassified	1	1	1	0
Cdcp1	109332	CUB domain containing protein 1	Unclassified	1	2	1	1
Casc4	319996	cancer susceptibility candidate 4	Unclassified	1	1	1	1
Tnfsf11	21943	tumor necrosis factor (ligand) superfamily, member 11	Unclassified	1	1	1	1
Ncln	103425	nicalin homolog (zebrafish)	Unclassified	2	2	2	2
Tmem110	69179	transmembrane protein 110	Unclassified	5	4	5	5
B3gnt5	108105	UDP-GlcNAc:betaGal beta-1,3-N-acetylglucosaminyltransferase 5	Unclassified	1	0	1	1
Emd	13726	emerin	Unclassified	1	1	1	1
Tmem131	56030	transmembrane protein 131	Unclassified	2	2	2	2
Jam3	83964	Junctional adhesion molecule C precursor	Unclassified	2	1	1	1
Podxl	27205	podocalyxin-like	Unclassified	1	1	1	1
Tm2d3	68634	TM2 domain containing 3	Unclassified	2	2	2	1
Lmln	239833	leishmanolysin-like (metallopeptidase M8 family)	Unclassified	1	2	1	1
Sel1l	20338	sel-1 suppressor of lin-12-like (C. elegans)	Unclassified	1	2	1	0
Ostm1	14628	osteopetrosis associated transmembrane protein 1	Unclassified	1	1	1	1
Tmem87b	72477	transmembrane protein 87B	Unclassified	7	7	7	6
Pigt	78928	phosphatidylinositol glycan anchor biosynthesis, class T	Unclassified	1	0	1	1
Rnf13	24017	ring finger protein 13	Unclassified	1	2	1	1
Mier1	71148	mesoderm induction early response 1 homolog (Xenopus laevis	Unclassified	7	7	7	0
Esam1	69524	Endothelial cell-selective adhesion molecule precursor	Unclassified	1	2	1	1
Txndc15	69672	thioredoxin domain containing 15	Unclassified	1	1	1	1
Pgap1	241062	post-GPI attachment to proteins 1	Unclassified	8	8	6	6
Syne1	64009	synaptic nuclear envelope 1	Unclassified	1	ERROR	0	1
Aplp2	11804	amyloid beta (A4) precursor-like protein 2	Unclassified	1	1	1	2
Ggt1	14598	Gamma-glutamyltranspeptidase 1 precursor	Unclassified	1	0	1	1
Csf1	12977	colony stimulating factor 1 (macrophage)	Unclassified	1	1	1	1
Megf8	269878	multiple EGF-like-domains 8	Unclassified	1	1	1	2
Ahsg	11625	alpha-2-HS-glycoprotein	Unclassified	1	1	0	0
Frrs1	20321	SDR2 protein,similar to stromal cell derived factor receptor 2,similar to stromal cell derived factor receptor 2	Unclassified	6	5	6	6
Glg1	20340	Golgi apparatus protein 1 precursor	Unclassified	1	1	1	1
Tm2d1	94043	TM2 domain containing 1	Unclassified	2	2	0	2
Pttg1ip	108705	pituitary tumor-transforming 1 interacting protein	Unclassified	1	1	1	2
Tacstd2	56753	tumor-associated calcium signal transducer 2	Unclassified	1	1	1	1
Rap1gap	110351	Rap1 GTPase-activating protein	Unclassified	2	2	2	0
Itfg3	106581	Protein ITFG3	Unclassified	1	1	1	1
Prom1	19126	prominin 1	Unclassified	5	6	5	5
Pigs	276846	phosphatidylinositol glycan anchor biosynthesis, class S	Unclassified	2	2	2	2
Ssr1	107513	signal sequence receptor, alpha	Unclassified	1	1	1	1
Dag1	13138	dystroglycan 1	Unclassified	1	1	1	1
Npc1	18145	Niemann Pick type C1	Unclassified	13	12	12	12
Frem2	242022	Isoform 1 of FRAS1-related extracellular matrix protein 2 precursor	Unclassified	1	0	1	2
Atp6ap1	54411	ATPase, H+ transporting, lysosomal accessory protein 1	Unclassified	1	1	1	2
Ncstn	59287	nicastrin	Unclassified	1	0	1	1
Ugcgl1	320011	UDP-glucose glycoprotein glucosyltransferase 1	Unclassified	1	1	1	0
Tor1aip2	240832	torsin A interacting protein 2	Unclassified	1	1	1	0
Spint2	20733	serine protease inhibitor, Kunitz type 2	Unclassified	1	1	1	1
Stim1	20866	stromal interaction molecule 1	Unclassified	1	1	1	1
Procr	19124	protein C receptor, endothelial	Unclassified	2	2	2	1
Prnp	19122	prion protein	Unclassified	2	1	2	2
F3	14066	coagulation factor III; olfactory receptor 54	Unclassified	1	2	1	2
Hsp90ab1	15516	Heat shock protein HSP 90-beta	Unclassified	2	2	2	0
Tmem2	83921	transmembrane protein 2	Unclassified	1	1	1	1
Golm1	105348	Golgi phosphoprotein 2	Unclassified	1	1	1	1
Tmem87a	211499	transmembrane protein 87A	Unclassified	7	7	6	7
Mcam	84004	melanoma cell adhesion molecule	Unclassified	1	1	1	1
Igf2r	16004	Cation-independent mannose-6-phosphate receptor precursor	Unclassified	1	2	1	1
Eng	13805	endoglin	Unclassified	1	1	1	1
Ssr2	66256	signal sequence receptor, beta	Unclassified	1	1	1	1
Cd47	16423	CD47 antigen (Rh-related antigen, integrin-associated signal transducer)	Unclassified	2	1	1	5
Clptm1	56457	cleft lip and palate associated transmembrane protein 1	Unclassified	5	5	5	5
Tmem106b	71900	transmembrane protein 106B	Unclassified	1	1	1	1
M6pr	17113	insulin-like growth factor 2; mannose-6-phosphate receptor, cation dependent	Unclassified	1	1	1	1
Pecam1	18613	platelet/endothelial cell adhesion molecule 1	Unclassified	1	1	1	1
Icam1	15894	Isoform 1 of Intercellular adhesion molecule 1 precursor	Unclassified	1	1	1	1
Ctsd	13033	cathepsin D	Unclassified	1	1	1	1
Lman2	66890	lectin, mannose-binding 2	Unclassified	1	2	1	1
Susd2	71733	sushi domain containing 2	Unclassified	1	1	1	1
Nptn	20320	neuroplastin	Unclassified	1	1	1	1
Tacstd1	17075	epithelial cell adhesion molecule	Unclassified	1	1	1	1
Bst2	69550	bone marrow stromal cell antigen 2	Unclassified	1	2	1	1
Emb	13723	embigin; POU domain, class 6, transcription factor 1	Unclassified	1	1	1	1

## Sheet: Unknown
Gene symbol	Gene ID	Description	Schioth classification	TMHMM TM-mouse
Sulf1	240725	sulfatase 1	N/A	0
Syngap1	240057	synaptic Ras GTPase activating protein 1 homolog (rat)	N/A	0
Tdrd6	210510	tudor domain containing 6	N/A	0
Wapal	218914	wings apart-like homolog (Drosophila)	N/A	0
Scube3	268935	signal peptide, CUB domain, EGF-like 3	N/A	0
Vps13a	271564	vacuolar protein sorting 13A (yeast)	N/A	0
Msln	56047	mesothelin	N/A	0
Car4	12351	carbonic anhydrase 4	N/A	0
Fsip2	241516	similar to FLJ44048 protein	N/A	0
Tanc2	77097	tetratricopeptide repeat, ankyrin repeat and coiled-coil containing 2	N/A	0
Rars	104458	arginyl-tRNA synthetase	N/A	0
Nptxr	73340	neuronal pentraxin receptor	N/A	0
Ube3a	22215	ubiquitin protein ligase E3A	N/A	0
Gm2a	14667	Ganglioside GM2 activator precursor	N/A	0
Zfp687	78266	zinc finger protein 687	N/A	0
Bmp1	12153	bone morphogenetic protein 1	N/A	0
Tsga10	211484	testis specific 10	N/A	0
Atm	11920	ataxia telangiectasia mutated homolog (human)	N/A	0
Trap1	68015	TNF receptor-associated protein 1; transforming growth factor, beta receptor associated protein 1	N/A	0
Stau1	20853	staufen (RNA binding protein) homolog 1 (Drosophila)	N/A	0
Arid1a	93760	AT rich interactive domain 1A (SWI-like)	N/A	0
Herc1	235439	hect (homologous to the E6-AP (UBE3A) carboxyl terminus) domain and RCC1 (CHC1)-like domain (RLD) 1	N/A	0
Sema3e	20349	sema domain, immunoglobulin domain (Ig), short basic domain, secreted, (semaphorin) 3E	N/A	0
Calu	12321	calumenin	N/A	0
Dpp7	83768	dipeptidylpeptidase 7	N/A	0
Osbp	76303	oxysterol binding protein	N/A	0
Gpc1	14733	Glypican-1 precursor	N/A	0
Lyar	17089	Ly1 antibody reactive clone	N/A	0
Xpnpep2	170745	X-prolyl aminopeptidase (aminopeptidase P) 2, membrane-bound	N/A	0
Vnn1	22361	vanin 1	N/A	0
Ltbp1	268977	latent transforming growth factor beta binding protein 1	N/A	0
Loxl2	94352	lysyl oxidase-like 3; lysyl oxidase-like 2	N/A	0
Grn	14824	granulin; granzyme N	N/A	0
Man2b1	17159	mannosidase 2, alpha B1	N/A	0
2610207I05Rik	233789	Isoform 1 of Serine/threonine-protein kinase SMG1	N/A	0
Asah1	11886	N-acylsphingosine amidohydrolase 1	N/A	0
Naga	17939	N-acetyl galactosaminidase, alpha	N/A	0
1110036O03Rik	66180	RIKEN cDNA 1110036O03 gene	N/A	0
Rab23	19335	RAB23, member RAS oncogene family	N/A	0
Fstl1	14314	Follistatin-related protein 1 precursor,Follistatin-like 1	N/A	0
Erap1	80898	endoplasmic reticulum aminopeptidase 1	N/A	0
Gart	14450	phosphoribosylglycinamide formyltransferase,Isoform Long of Trifunctional purine biosynthetic protein adenosine-3	N/A	0
Tect1	654470	tectonic 1	N/A	0
Psmc5	19184	protease (prosome, macropain) 26S subunit, ATPase 5	N/A	0
Cercam	99151	cerebral endothelial cell adhesion molecule	N/A	0
Lama4	16775	Laminin alpha-4 chain precursor	N/A	0
Mfge8	17304	milk fat globule-EGF factor 8 protein	N/A	0
Nol5a	67134	NOP56 ribonucleoprotein homolog (yeast)	N/A	0
Tex101	56746	testis expressed gene 101	N/A	0
Trim28	21849	tripartite motif-containing 28	N/A	0
Spag1	26942	sperm associated antigen 1	N/A	0
Ggh	14590	Isoform I of Gamma-glutamyl hydrolase precursor,Isoform II of Gamma-glutamyl hydrolase precursor	N/A	0
Pltp	18830	phospholipid transfer protein	N/A	0
Nomo1	211548	nodal modulator 1	N/A	0
Tulp1	22157	tubby like protein 1	N/A	0
Minpp1	17330	multiple inositol polyphosphate histidine phosphatase 1	N/A	0
Gm44	212952	similar to Melanoma-associated antigen B3	N/A	0
Smpdl3b	100340	sphingomyelin phosphodiesterase, acid-like 3B	N/A	0
Sumf1	58911	sulfatase modifying factor 1	N/A	0
Kdelc1	72050	Isoform 2 of KDEL motif-containing protein 1 precursor,Isoform 1 of KDEL motif-containing protein 1 precursor,Isoform 3 of KDEL motif-containing protein 1 precursor	N/A	0
Them5	66198	thioesterase superfamily member 5	N/A	0
Ktelc1	224143	CAP10-like 46 kDa protein precursor	N/A	0
Cln5	211286	ceroid-lipofuscinosis, neuronal 5	N/A	0
Plod2	26432	procollagen lysine, 2-oxoglutarate 5-dioxygenase 2	N/A	0
Lepre1	56401	leprecan 1	N/A	0
Rcn3	52377	reticulocalbin 3, EF-hand calcium binding domain	N/A	0
Napsa	16541	napsin A aspartic peptidase	N/A	0
Gdf3	14562	Growth/differentiation factor 3 precursor,ES cells cDNA, RIKEN full-length enriched library, clone:2410004F17 product:growth differentiation factor 3, full insert sequence	N/A	0
Eno1	13806	enolase 1, alpha non-neuron; predicted gene 5506	N/A	0
Ctsf	56464	cathepsin F	N/A	0
Xirp2	241431	xin actin-binding repeat containing 2	N/A	0
Hs2st1	23908	Heparan sulfate 2-O-sulfotransferase 1	N/A	0
Eef2	13629	eukaryotic translation elongation factor 2	N/A	0
Hsp90b1	22027	heat shock protein 90, beta (Grp94), member 1	N/A	0
Tpp1	12751	tripeptidyl peptidase I	N/A	0
Hspg2	15530	Basement membrane-specific heparan sulfate proteoglycan core protein precursor	N/A	0
Plod1	18822	procollagen-lysine, 2-oxoglutarate 5-dioxygenase 1	N/A	0
Tuba3a	22144	tubulin, alpha 3A	N/A	0
Tll1	21892	tolloid-like	N/A	0
Thbs1	21825	thrombospondin 1	N/A	0
Lama5	16776	Laminin alpha-5 chain precursor,laminin, alpha 5 isoform 1,similar to Laminin alpha-5 chain precursor	N/A	0
Hyal2	15587	Hyaluronidase-2 precursor	N/A	0
Hspa8	15481	heat shock protein 8	N/A	0
Fkbp10	14230	FK506-binding protein 10 precursor	N/A	0
Plod3	26433	procollagen-lysine, 2-oxoglutarate 5-dioxygenase 3	N/A	0
Lamb1-1	16777	laminin B1 subunit 1	N/A	0
P4ha1	18451	procollagen-proline, 2-oxoglutarate 4-dioxygenase (proline 4-hydroxylase), alpha 1 polypeptide	N/A	0
Fn1	14268	fibronectin 1	N/A	0
Hsp90aa1	15519	Heat shock protein HSP 90-alpha	N/A	0
Thy1	21838	thymus cell antigen 1, theta	N/A	0
Tor3a	30935	torsin family 3, member A	N/A	0
Col18a1	12822	collagen, type XVIII, alpha 1	N/A	0
Glt25d1	234407	16 days neonate cerebellum cDNA, RIKEN full-length enriched library, clone:9630004H03 product:hypothetical Glycosyl transferase, family 25/Endoplasmic reticulum targeting sequence containing protein, full insert sequence	N/A	0
H1f0	14958	Bone marrow macrophage cDNA, RIKEN full-length enriched library, clone:I830150L01 product:intercellular adhesion molecule, full insert sequence	N/A	0
Lamc1	226519	Laminin gamma-1 chain precursor	N/A	0
Eef1a1	13627	eukaryotic translation elongation factor 1 alpha 1	N/A	0
Psap	19156	prosaposin; mitochondrial carrier homolog 1 (C. elegans)	N/A	0
Gba	14466	Glucosylceramidase precursor	N/A	0
Ctsa	19025	cathepsin A	N/A	0
Agrn	11603	agrin	N/A	0
Ctsl	13039	cathepsin L	N/A	0
Alpl	11647	alkaline phosphatase, liver/bone/kidney	N/A	0
Hmgb1l	625781	high mobility group box 1-like	N/A	0
Pcdhgc3	93706	protocadherin gamma subfamily C, 3	N/A	1
Pcdhgb7	93704	protocadherin gamma subfamily B, 7	N/A	1
2610507B11Rik	72503	UPF0378 family protein KIAA0100 precursor,similar to CG14967-PA	N/A	1
Raet1c	19370	retinoic acid early transcript gamma	N/A	1
Gusb	110006	glucuronidase, beta	N/A	1
Pxdn	69675	peroxidasin homolog (Drosophila)	N/A	1
Pcdhgb8	93705	protocadherin gamma subfamily B, 8	N/A	1
1810055G02Rik	72056	Uncharacterized protein C11orf24 homolog precursor	N/A	1
2310044H10Rik	69683	Activated spleen cDNA, RIKEN full-length enriched library, clone:F830002K19 product:similar to INM02,Hematopoietic signal peptide-containing secreted 1	N/A	1
Os9	216440	amplified in osteosarcoma	N/A	1
Itgb5	16419	Isoform Beta-5B of Integrin beta-5 precursor,Isoform Beta-5A of Integrin beta-5 precursor	N/A	1
Pcdhga10	93722	protocadherin gamma subfamily A, 10	N/A	1
Raet1b	19369	retinoic acid early transcript beta	N/A	1
Bst1	12182	bone marrow stromal cell antigen 1	N/A	1
H2-L	14980	histocompatibility 2, D region	N/A	1
Pcdhga6	93714	protocadherin gamma subfamily A, 6	N/A	1
Car12	76459	carbonic anyhydrase 12	N/A	1
Ceacam2	26367	carcinoembryonic antigen-related cell adhesion molecule 2	N/A	1
Sema7a	20361	sema domain, immunoglobulin domain (Ig), and GPI membrane anchor, (semaphorin) 7A	N/A	1
Lama1	16772	Laminin alpha-1 chain precursor	N/A	1
B4galt6	56386	UDP-Gal:betaGlcNAc beta 1,4-galactosyltransferase, polypeptide 6	N/A	1
Pcdhgb5	93702	protocadherin gamma subfamily B, 5	N/A	1
C230096C10Rik	230866	RIKEN cDNA C230096C10 gene	N/A	1
0610007C21Rik	381629	Isoform 1 of Apoptosis-related protein 3 precursor	N/A	1
Gns	75612	Osteoclast-like cell cDNA, RIKEN full-length enriched library, clone:I420023N13 product:glucosamine (N-acetyl)-6-sulfatase, full insert sequence	N/A	1
Glt8d3	223827	CDNA, RIKEN full-length enriched library, clone:M5C1026A22 product:hypothetical Glycosyl transferase, family 8 containing protein, full insert sequence	N/A	1
Raet1a	19368	retinoic acid early transcript 1, alpha	N/A	1
Odz3	23965	odd Oz/ten-m homolog 2 (Drosophila); odd Oz/ten-m homolog 3 (Drosophila)	N/A	1
1300012G16Rik	71772	NOD-derived CD11c +ve dendritic cells cDNA, RIKEN full-length enriched library, clone:F630111F13 product:RDCR-0918-3 protein homolog	N/A	1
H60b	667281	hypothetical protein	N/A	1
2310001A20Rik	71881	Adipocyte plasma membrane-associated protein	N/A	1
Gla	11605	Mammary gland RCB-0526 Jyg-MC	N/A	1
Lypla3	192654	phospholipase A2, group XV	N/A	1
Alcam	11658	activated leukocyte cell adhesion molecule	N/A	1
Nradd	67169	neurotrophin receptor associated death domain	N/A	1
Ptgfrn	19221	prostaglandin F2 receptor negative regulator	N/A	1
Pcyox1	66881	prenylcysteine oxidase 1	N/A	1
Plaur	18793	plasminogen activator, urokinase receptor	N/A	1
Fkbp9	27055	FK506-binding protein 9 precursor	N/A	1
Raet1d	56554	retinoic acid early transcript delta	N/A	1
Edem3	66967	ER degradation enhancer, mannosidase alpha-like 3	N/A	1
Dpp4	13482	dipeptidylpeptidase 4	N/A	1
Bsg	12215	basigin	N/A	1
Hyou1	12282	hypoxia up-regulated 1	N/A	1
Lrpap1	16976	low density lipoprotein receptor-related protein associated protein 1	N/A	1
Cr1l	12946	complement component (3b/4b) receptor 1-like	N/A	1
0610031J06Rik	56700	Bone marrow macrophage cDNA, RIKEN full-length enriched library, clone:I830015H17 product:Kidney predominant protein (RIKEN cDNA 0610031J06 gene), full insert sequence	N/A	1
Pcdhga11	93723	protocadherin gamma subfamily A, 11	N/A	2
H2-M5	240095	similar to HLA class I histocompatibility antigen, A-11 alpha chain precursor,similar to HLA class I histocompatibility antigen, A-11 alpha chain precursor,similar to HLA class I histocompatibility antigen, A-11 alpha chain precursor	N/A	2
0610007L01Rik	71667	Adult male kidney cDNA, RIKEN full-length enriched library, clone:0610007L01 product:hypothetical protein, full insert sequence	N/A	3
ORF61	216157	melanocortin 2 receptor accessory protein; open reading frame 61	N/A	4
Sypl	19027	synaptophysin-like protein	N/A	4
Olfr535	258956	olfactory receptor 535	N/A	5
Gpr125	70693	Probable G-protein coupled receptor 125 precursor	N/A	7
Slc39a14	213053	solute carrier family 39 (zinc transporter), member 14	N/A	7
AU018091	245128	expressed sequence AU018091	N/A	13
