# Supplementary material for: N-Glycoproteome of E14.Tg2a Mouse Embryonic Stem Cells
Source: PLoS One. 2013 Feb 6;8(2):e55722. doi: 10.1371/journal.pone.0055722 (PMC3565968; doi:10.1371/journal.pone.0055722)
Supplement: Table S4 — Gominer annotation of glycoproteins uniquely identified in our results than those obtained from the global characterization of the transcriptome and proteome. (XLSX) [file pone.0055722.s004.xlsx]

## Sheet: uniquely identified proteins
Gene ID (unique)	Gene symbol	Description	Spectra counts of protein
77097	Tanc2	tetratricopeptide repeat, ankyrin repeat and coiled-coil containing 2	1.5
69524	Esam1	Endothelial cell-selective adhesion molecule precursor	3
75599	Pcdh1	protocadherin 1	2.5
11487	Adam10	a disintegrin and metallopeptidase domain 10	8
107358	Tm9sf3	transmembrane 9 superfamily member 3	17
67169	Nradd	neurotrophin receptor associated death domain	10
224792	Gpr116	similar to G protein-coupled receptor 116 isoform 1,similar to G protein-coupled receptor 116 isoform 3	1.33333
69675	Pxdn	peroxidasin homolog (Drosophila)	1.5
56496	Tspan6	tetraspanin 6	7
16001	Igf1r	Insulin-like growth factor 1 receptor precursor	5
109332	Cdcp1	CUB domain containing protein 1	1.6
13835	Epha1	Ephrin type-A receptor 1 precursor	2
14766	Gpr56	G-protein coupled receptor 56 precursor	3
12874	Cpd	carboxypeptidase D; homer homolog 2 (Drosophila)	2
12977	Csf1	colony stimulating factor 1 (macrophage)	5
20354	Sema4d	sema domain, immunoglobulin domain (Ig), transmembrane domain (TM) and short cytoplasmic domain, (semaphorin) 4D	5.33333
20352	Sema4b	sema domain, immunoglobulin domain (Ig), transmembrane domain (TM) and short cytoplasmic domain, (semaphorin) 4B	6.66667
12982	Csf2ra	colony stimulating factor 2 receptor, alpha, low-affinity (granulocyte-macrophage)	3.5
212952	Gm44	similar to Melanoma-associated antigen B3	5
69550	Bst2	bone marrow stromal cell antigen 2	65
14230	Fkbp10	FK506-binding protein 10 precursor	13
192212	Prom2	prominin 2	2.33333
246154	Vasn	vasorin	1.33333
109700	Itga1	integrin alpha 1	5.14286
68634	Tm2d3	TM2 domain containing 3	2.5
241516	Fsip2	similar to FLJ44048 protein	1.5
20866	Stim1	stromal interaction molecule 1	10
230612	Slc5a9	solute carrier family 5 (sodium/glucose cotransporter), member 9	1
258956	Olfr535	olfactory receptor 535	8
14667	Gm2a	Ganglioside GM2 activator precursor	2
94352	Loxl2	lysyl oxidase-like 3; lysyl oxidase-like 2	2
50784	Ppap2c	phosphatidic acid phosphatase type 2C	9
58235	Pvrl1	poliovirus receptor-related 1	1.5
74144	Robo4	roundabout homolog 4 (Drosophila)	7.5
242022	Frem2	Isoform 1 of FRAS1-related extracellular matrix protein 2 precursor	7.83333
76459	Car12	carbonic anyhydrase 12	3.5
59287	Ncstn	nicastrin	8.2
19289	Punc	immunoglobulin superfamily, DCC subclass, member 3; pregnancy upregulated non-ubiquitously expressed CaM kinase	3
16541	Napsa	napsin A aspartic peptidase	7
19143	St14	suppression of tumorigenicity 14 (colon carcinoma)	19.5
83768	Dpp7	dipeptidylpeptidase 7	2
58911	Sumf1	sulfatase modifying factor 1	6
54725	Cadm1	cell adhesion molecule 1	20
53883	Celsr2	cadherin, EGF LAG seven-pass G-type receptor 2 (flamingo homolog, Drosophila)	2
18793	Plaur	plasminogen activator, urokinase receptor	12.3333
654470	Tect1	tectonic 1	3
19027	Sypl	synaptophysin-like protein	52
19126	Prom1	prominin 1	8
21983	Tpbg	trophoblast glycoprotein	2
19124	Procr	protein C receptor, endothelial	10
21687	Tek	endothelial-specific receptor tyrosine kinase	4
667281	H60b	hypothetical protein	6
228357	Lrp4	corin; low density lipoprotein receptor-related protein 4	3
21892	Tll1	tolloid-like	15
67511	Tmed9	transmembrane emp24 protein transport domain containing 9	10
11931	Atp1b1	ATPase, Na+/K+ transporting, beta 1 polypeptide	20.5
106581	Itfg3	Protein ITFG3	6.33333
11933	Atp1b3	ATPase, Na+/K+ transporting, beta 3 polypeptide	43
11932	Atp1b2	ATPase, Na+/K+ transporting, beta 2 polypeptide	10.2
233651	Dchs1	dachsous 1 (Drosophila)	1.66667
11989	Slc7a3	solute carrier family 7 (cationic amino acid transporter, y+ system), member 3	2
20349	Sema3e	sema domain, immunoglobulin domain (Ig), short basic domain, secreted, (semaphorin) 3E	2
106957	Slc39a6	solute carrier family 39 (metal ion transporter), member 6	15.6667
13483	Dpp6	dipeptidylpeptidase 6	1
16438	Itpr1	Isoform 7 of Inositol 1,4,5-trisphosphate receptor type 1,Isoform 3 of Inositol 1,4,5-trisphosphate receptor type 1,Isoform 4 of Inositol 1,4,5-trisphosphate receptor type 1,Isoform 5 of Inositol 1,4,5-trisphosphate receptor type 1,Isoform 6 of Inositol 1,4,5-trisphosphate receptor type 1,Isoform 8 of Inositol 1,4,5-trisphosphate receptor type 1,Isoform 1 of Inositol 1,4,5-trisphosphate receptor …	7
13482	Dpp4	dipeptidylpeptidase 4	16
13805	Eng	endoglin	16
12558	Cdh2	cadherin 2	1
12554	Cdh13	cadherin 13	4.66667
11990	Atrn	attractin	1
213819	Casd1	CAS1 domain containing 1	1.33333
19369	Raet1b	retinoic acid early transcript beta	2
19368	Raet1a	retinoic acid early transcript 1, alpha	5.7
319480	Itga11	Integrin alpha-11 precursor	1
12931	Crlf1	cytokine receptor-like factor 1	1.5
19261	Sirpa	signal-regulatory protein alpha	3
20320	Nptn	neuroplastin	35
241431	Xirp2	xin actin-binding repeat containing 2	8
19270	Ptprg	protein tyrosine phosphatase, receptor type, G	2
241062	Pgap1	post-GPI attachment to proteins 1	3.33333
19271	Ptprj	protein tyrosine phosphatase, receptor type, J	3
14598	Ggt1	Gamma-glutamyltranspeptidase 1 precursor	4
12311	Calcr	calcitonin receptor	3.5
14466	Gba	Glucosylceramidase precursor	30.5
80898	Erap1	endoplasmic reticulum aminopeptidase 1	3
99633	Lphn2	latrophilin 2	5
100340	Smpdl3b	sphingomyelin phosphodiesterase, acid-like 3B	5.5
240095	H2-M5	similar to HLA class I histocompatibility antigen, A-11 alpha chain precursor,similar to HLA class I histocompatibility antigen, A-11 alpha chain precursor,similar to HLA class I histocompatibility antigen, A-11 alpha chain precursor	3
12476	Cd151	CD151 antigen	5
93722	Pcdhga10	protocadherin gamma subfamily A, 10	2
93723	Pcdhga11	protocadherin gamma subfamily A, 11	1
21838	Thy1	thymus cell antigen 1, theta	19
93714	Pcdhga6	protocadherin gamma subfamily A, 6	3
116914	Slc19a2	solute carrier family 19 (thiamine transporter), member 2	12
211484	Tsga10	testis specific 10	2
99151	Cercam	cerebral endothelial cell adhesion molecule	3
18212	Ntrk2	neurotrophic tyrosine kinase, receptor, type 2	2
56643	Slc15a1	solute carrier family 15 (oligopeptide transporter), member 1	4.5
56746	Tex101	testis expressed gene 101	4
269878	Megf8	multiple EGF-like-domains 8	5
240916	Vsig8	V-set and immunoglobulin domain containing 8	3
93702	Pcdhgb5	protocadherin gamma subfamily B, 5	4
56753	Tacstd2	tumor-associated calcium signal transducer 2	6
12351	Car4	carbonic anhydrase 4	1.5
22157	Tulp1	tubby like protein 1	5
116701	Fgfrl1	fibroblast growth factor receptor-like 1	1
93706	Pcdhgc3	protocadherin gamma subfamily C, 3	1
93705	Pcdhgb8	protocadherin gamma subfamily B, 8	1.5
93704	Pcdhgb7	protocadherin gamma subfamily B, 7	1
240057	Syngap1	synaptic Ras GTPase activating protein 1 homolog (rat)	1
22174	Tyro3	TYRO3 protein tyrosine kinase 3	1.5
12153	Bmp1	bone morphogenetic protein 1	2
104099	Itga9	Integrin alpha 9 protein	5
23965	Odz3	odd Oz/ten-m homolog 2 (Drosophila); odd Oz/ten-m homolog 3 (Drosophila)	6
235611	Plxnb1	plexin B1	13
66198	Them5	thioesterase superfamily member 5	6
11432	Acp2	acid phosphatase 2, lysosomal	11
56700	0610031J06Rik	Bone marrow macrophage cDNA, RIKEN full-length enriched library, clone:I830015H17 product:Kidney predominant protein (RIKEN cDNA 0610031J06 gene), full insert sequence	35.3333
16775	Lama4	Laminin alpha-4 chain precursor	3
13649	Egfr	epidermal growth factor receptor	5.5
71900	Tmem106b	transmembrane protein 106B	23
102657	Cd276	CD276 antigen	50
13641	Efnb1	ephrin B1	9
18145	Npc1	Niemann Pick type C1	7.5
12494	Cd38	CD38 antigen	20.75
11303	Abca1	ATP-binding cassette, sub-family A (ABC1), member 1	3
11514	Adcy8	adenylate cyclase 8	6.5
210510	Tdrd6	tudor domain containing 6	1
21943	Tnfsf11	tumor necrosis factor (ligand) superfamily, member 11	2
23959	Nt5e	5' nucleotidase, ecto	13
11605	Gla	Mammary gland RCB-0526 Jyg-MC	7
18439	P2rx7	purinergic receptor P2X, ligand-gated ion channel, 7	8
18438	P2rx4	purinergic receptor P2X, ligand-gated ion channel 4	2.75
12293	Cacna2d1	calcium channel, voltage-dependent, alpha2/delta subunit 1	5.5
245827	Fat2	FAT tumor suppressor homolog 2 (Drosophila)	1
26564	Ror2	RAR-related orphan receptor alpha; receptor tyrosine kinase-like orphan receptor 2	10
17534	Mrc2	mannose receptor, C type 2	5
11658	Alcam	activated leukocyte cell adhesion molecule	9
12182	Bst1	bone marrow stromal cell antigen 1	3
14747	Cmklr1	chemokine-like receptor 1	2
268977	Ltbp1	latent transforming growth factor beta binding protein 1	2
17939	Naga	N-acetyl galactosaminidase, alpha	2.5
78908	Igsf3	Immunoglobulin superfamily, member 3	7.66667
625781	Hmgb1l	high mobility group box 1-like	2
193034	Trpv1	transient receptor potential cation channel, subfamily V, member 1	2
16728	L1cam	Neural cell adhesion molecule L1 precursor,L1 cell adhesion molecule	4
78928	Pigt	phosphatidylinositol glycan anchor biosynthesis, class T	3
15587	Hyal2	Hyaluronidase-2 precursor	18
170745	Xpnpep2	X-prolyl aminopeptidase (aminopeptidase P) 2, membrane-bound	2
98170	Tmem132a	transmembrane protein 132A	3.5
140792	Colec12	collectin sub-family member 12	4.25
14980	H2-L	histocompatibility 2, D region	3
268935	Scube3	signal peptide, CUB domain, EGF-like 3	1

## Sheet: signal transducer activity
GO:0004871	signal_transducer_activity	LPHN2
GO:0004871	signal_transducer_activity	ITGA1
GO:0004871	signal_transducer_activity	ROBO4
GO:0004871	signal_transducer_activity	COLEC12
GO:0004871	signal_transducer_activity	EGFR
GO:0004871	signal_transducer_activity	TULP1
GO:0004871	signal_transducer_activity	P2RX7
GO:0004871	signal_transducer_activity	HYAL2
GO:0004871	signal_transducer_activity	FGFRL1
GO:0004871	signal_transducer_activity	CMKLR1
GO:0004871	signal_transducer_activity	ITGA9
GO:0004871	signal_transducer_activity	ATRN
GO:0004871	signal_transducer_activity	GPR56
GO:0004871	signal_transducer_activity	SEMA4B
GO:0004871	signal_transducer_activity	NRADD
GO:0004871	signal_transducer_activity	CRLF1
GO:0004871	signal_transducer_activity	PROCR
GO:0004871	signal_transducer_activity	OLFR535
GO:0004871	signal_transducer_activity	EPHA1
GO:0004871	signal_transducer_activity	ERAP1
GO:0004871	signal_transducer_activity	LOXL2
GO:0004871	signal_transducer_activity	ENG
GO:0004871	signal_transducer_activity	PLXNB1
GO:0004871	signal_transducer_activity	MRC2
GO:0004871	signal_transducer_activity	IGF1R
GO:0004871	signal_transducer_activity	ROR2
GO:0004871	signal_transducer_activity	CALCR
GO:0004871	signal_transducer_activity	PLAUR
GO:0004871	signal_transducer_activity	SEMA4D
GO:0004871	signal_transducer_activity	TSPAN6
GO:0004871	signal_transducer_activity	ABCA1
GO:0004871	signal_transducer_activity	LRP4
GO:0004871	signal_transducer_activity	SEMA3E
GO:0004871	signal_transducer_activity	CELSR2
GO:0004871	signal_transducer_activity	PVRL1
GO:0004871	signal_transducer_activity	CSF2RA
GO:0004871	signal_transducer_activity	NPC1
GO:0004871	signal_transducer_activity	BST2
GO:0004871	signal_transducer_activity	TNFSF11
GO:0004871	signal_transducer_activity	P2RX4
GO:0004871	signal_transducer_activity	NTRK2
GO:0004871	signal_transducer_activity	DPP4
GO:0004871	signal_transducer_activity	ITPR1
GO:0004871	signal_transducer_activity	TEK
GO:0004871	signal_transducer_activity	TYRO3
GO:0004871	signal_transducer_activity	PTPRJ
GO:0004871	signal_transducer_activity	ITGA11
GO:0004871	signal_transducer_activity	TRPV1
GO:0005057	receptor_signaling_protein_activity	ENG
GO:0005057	receptor_signaling_protein_activity	EGFR
GO:0004872	receptor_activity	LPHN2
GO:0004872	receptor_activity	ITGA1
GO:0004872	receptor_activity	ROBO4
GO:0004872	receptor_activity	EGFR
GO:0004872	receptor_activity	COLEC12
GO:0004872	receptor_activity	TULP1
GO:0004872	receptor_activity	P2RX7
GO:0004872	receptor_activity	HYAL2
GO:0004872	receptor_activity	FGFRL1
GO:0004872	receptor_activity	CMKLR1
GO:0004872	receptor_activity	ATRN
GO:0004872	receptor_activity	ITGA9
GO:0004872	receptor_activity	GPR56
GO:0004872	receptor_activity	SEMA4B
GO:0004872	receptor_activity	NRADD
GO:0004872	receptor_activity	CRLF1
GO:0004872	receptor_activity	PROCR
GO:0004872	receptor_activity	OLFR535
GO:0004872	receptor_activity	EPHA1
GO:0004872	receptor_activity	ERAP1
GO:0004872	receptor_activity	LOXL2
GO:0004872	receptor_activity	ENG
GO:0004872	receptor_activity	PLXNB1
GO:0004872	receptor_activity	MRC2
GO:0004872	receptor_activity	IGF1R
GO:0004872	receptor_activity	CALCR
GO:0004872	receptor_activity	ROR2
GO:0004872	receptor_activity	PLAUR
GO:0004872	receptor_activity	SEMA4D
GO:0004872	receptor_activity	ABCA1
GO:0004872	receptor_activity	SEMA3E
GO:0004872	receptor_activity	LRP4
GO:0004872	receptor_activity	CELSR2
GO:0004872	receptor_activity	PVRL1
GO:0004872	receptor_activity	CSF2RA
GO:0004872	receptor_activity	NPC1
GO:0004872	receptor_activity	TNFSF11
GO:0004872	receptor_activity	P2RX4
GO:0004872	receptor_activity	DPP4
GO:0004872	receptor_activity	NTRK2
GO:0004872	receptor_activity	ITPR1
GO:0004872	receptor_activity	TEK
GO:0004872	receptor_activity	ITGA11
GO:0004872	receptor_activity	PTPRJ
GO:0004872	receptor_activity	TYRO3
GO:0004872	receptor_activity	TRPV1
GO:0005072	transforming_growth_factor_beta_receptor,_cytoplasmic_mediator_activity	ENG
GO:0004716	receptor_signaling_protein_tyrosine_kinase_activity	EGFR
GO:0030377	U-plasminogen_activator_receptor_activity	PLAUR
GO:0030226	apolipoprotein_receptor_activity	ABCA1
GO:0009881	photoreceptor_activity	TULP1
GO:0008095	inositol-1,4,5-trisphosphate_receptor_activity	ITPR1
GO:0008329	pattern_recognition_receptor_activity	COLEC12
GO:0005030	neurotrophin_receptor_activity	NTRK2
GO:0004888	transmembrane_receptor_activity	ENG
GO:0004888	transmembrane_receptor_activity	LPHN2
GO:0004888	transmembrane_receptor_activity	PLXNB1
GO:0004888	transmembrane_receptor_activity	EGFR
GO:0004888	transmembrane_receptor_activity	IGF1R
GO:0004888	transmembrane_receptor_activity	TULP1
GO:0004888	transmembrane_receptor_activity	P2RX7
GO:0004888	transmembrane_receptor_activity	ROR2
GO:0004888	transmembrane_receptor_activity	CALCR
GO:0004888	transmembrane_receptor_activity	FGFRL1
GO:0004888	transmembrane_receptor_activity	CMKLR1
GO:0004888	transmembrane_receptor_activity	CELSR2
GO:0004888	transmembrane_receptor_activity	GPR56
GO:0004888	transmembrane_receptor_activity	CSF2RA
GO:0004888	transmembrane_receptor_activity	NPC1
GO:0004888	transmembrane_receptor_activity	P2RX4
GO:0004888	transmembrane_receptor_activity	NTRK2
GO:0004888	transmembrane_receptor_activity	OLFR535
GO:0004888	transmembrane_receptor_activity	TEK
GO:0004888	transmembrane_receptor_activity	EPHA1
GO:0004888	transmembrane_receptor_activity	TYRO3
GO:0004888	transmembrane_receptor_activity	LOXL2
GO:0034188	apolipoprotein_A-I_receptor_activity	ABCA1
GO:0005220	inositol_1,4,5-trisphosphate-sensitive_calcium-release_channel_activity	ITPR1
GO:0035586	purinergic_receptor_activity	P2RX7
GO:0035586	purinergic_receptor_activity	P2RX4
GO:0019199	transmembrane_receptor_protein_kinase_activity	ENG
GO:0019199	transmembrane_receptor_protein_kinase_activity	EGFR
GO:0019199	transmembrane_receptor_protein_kinase_activity	IGF1R
GO:0019199	transmembrane_receptor_protein_kinase_activity	ROR2
GO:0019199	transmembrane_receptor_protein_kinase_activity	FGFRL1
GO:0019199	transmembrane_receptor_protein_kinase_activity	NTRK2
GO:0019199	transmembrane_receptor_protein_kinase_activity	TEK
GO:0019199	transmembrane_receptor_protein_kinase_activity	EPHA1
GO:0019199	transmembrane_receptor_protein_kinase_activity	TYRO3
GO:0017154	semaphorin_receptor_activity	PLXNB1
GO:0016502	nucleotide_receptor_activity	P2RX7
GO:0016502	nucleotide_receptor_activity	P2RX4
GO:0008158	hedgehog_receptor_activity	NPC1
GO:0005044	scavenger_receptor_activity	LOXL2
GO:0004930	G-protein_coupled_receptor_activity	LPHN2
GO:0004930	G-protein_coupled_receptor_activity	TULP1
GO:0004930	G-protein_coupled_receptor_activity	CALCR
GO:0004930	G-protein_coupled_receptor_activity	CMKLR1
GO:0004930	G-protein_coupled_receptor_activity	OLFR535
GO:0004930	G-protein_coupled_receptor_activity	CELSR2
GO:0004930	G-protein_coupled_receptor_activity	GPR56
GO:0004896	cytokine_receptor_activity	CSF2RA
GO:0001571	non-tyrosine_kinase_fibroblast_growth_factor_receptor_activity	FGFRL1
GO:0004714	transmembrane_receptor_protein_tyrosine_kinase_activity	EGFR
GO:0004714	transmembrane_receptor_protein_tyrosine_kinase_activity	IGF1R
GO:0004714	transmembrane_receptor_protein_tyrosine_kinase_activity	ROR2
GO:0004714	transmembrane_receptor_protein_tyrosine_kinase_activity	FGFRL1
GO:0004714	transmembrane_receptor_protein_tyrosine_kinase_activity	NTRK2
GO:0004714	transmembrane_receptor_protein_tyrosine_kinase_activity	TEK
GO:0004714	transmembrane_receptor_protein_tyrosine_kinase_activity	EPHA1
GO:0004714	transmembrane_receptor_protein_tyrosine_kinase_activity	TYRO3
GO:0004675	transmembrane_receptor_protein_serine/threonine_kinase_activity	ENG
GO:0001614	purinergic_nucleotide_receptor_activity	P2RX7
GO:0001614	purinergic_nucleotide_receptor_activity	P2RX4
GO:0008020	G-protein_coupled_photoreceptor_activity	TULP1
GO:0004984	olfactory_receptor_activity	OLFR535
GO:0004948	calcitonin_receptor_activity	CALCR
GO:0005010	insulin-like_growth_factor_receptor_activity	IGF1R
GO:0005007	fibroblast_growth_factor_receptor_activity	FGFRL1
GO:0005006	epidermal_growth_factor_receptor_activity	EGFR
GO:0005003	ephrin_receptor_activity	EPHA1
GO:0005024	transforming_growth_factor_beta_receptor_activity	ENG

## Sheet: binding
GO:0005488	binding	CSF2RA
GO:0005488	binding	CD276
GO:0005488	binding	PCDH1
GO:0005488	binding	PTPRG
GO:0005488	binding	ADCY8
GO:0005488	binding	CAR12
GO:0005488	binding	TULP1
GO:0005488	binding	EPHA1
GO:0005488	binding	TRPV1
GO:0005488	binding	COLEC12
GO:0005488	binding	ABCA1
GO:0005488	binding	CAR4
GO:0005488	binding	EFNB1
GO:0005488	binding	TNFSF11
GO:0005488	binding	NT5E
GO:0005488	binding	CALCR
GO:0005488	binding	MRC2
GO:0005488	binding	FSIP2
GO:0005488	binding	CDH2
GO:0005488	binding	XPNPEP2
GO:0005488	binding	NPC1
GO:0005488	binding	ATP1B1
GO:0005488	binding	ALCAM
GO:0005488	binding	NCSTN
GO:0005488	binding	ATRN
GO:0005488	binding	LRP4
GO:0005488	binding	TEK
GO:0005488	binding	SCUBE3
GO:0005488	binding	SUMF1
GO:0005488	binding	NTRK2
GO:0005488	binding	CACNA2D1
GO:0005488	binding	FKBP10
GO:0005488	binding	SYNGAP1
GO:0005488	binding	ITPR1
GO:0005488	binding	BST2
GO:0005488	binding	HMGB1L
GO:0005488	binding	PLAUR
GO:0005488	binding	H60B
GO:0005488	binding	LOXL2
GO:0005488	binding	ACP2
GO:0005488	binding	THY1
GO:0005488	binding	LAMA4
GO:0005488	binding	XIRP2
GO:0005488	binding	CADM1
GO:0005488	binding	BMP1
GO:0005488	binding	ROR2
GO:0005488	binding	L1CAM
GO:0005488	binding	ERAP1
GO:0005488	binding	TYRO3
GO:0005488	binding	CDH13
GO:0005488	binding	IGF1R
GO:0005488	binding	SEMA4D
GO:0005488	binding	STIM1
GO:0005488	binding	CSF1
GO:0005488	binding	TM9SF3
GO:0005488	binding	PVRL1
GO:0005488	binding	BST1
GO:0005488	binding	P2RX4
GO:0005488	binding	CELSR2
GO:0005488	binding	CRLF1
GO:0005488	binding	PROCR
GO:0005488	binding	PLXNB1
GO:0005488	binding	MEGF8
GO:0005488	binding	NPTN
GO:0005488	binding	LTBP1
GO:0005488	binding	TLL1
GO:0005488	binding	DPP4
GO:0005488	binding	CD38
GO:0005488	binding	ADAM10
GO:0005488	binding	TDRD6
GO:0005488	binding	P2RX7
GO:0005488	binding	FGFRL1
GO:0005488	binding	NRADD
GO:0005488	binding	ENG
GO:0005488	binding	NAGA
GO:0005488	binding	GBA
GO:0005488	binding	FREM2
GO:0005488	binding	EGFR
GO:0005488	binding	SIRPA
GO:0005488	binding	ITGA1
GO:0005488	binding	ROBO4
GO:0005488	binding	TANC2
GO:0005488	binding	CPD
GO:0005488	binding	LPHN2
GO:0005488	binding	GLA
GO:0005488	binding	PXDN
GO:0071814	protein-lipid_complex_binding	ABCA1
GO:0071814	protein-lipid_complex_binding	CDH13
GO:0071814	protein-lipid_complex_binding	COLEC12
GO:0046906	tetrapyrrole_binding	PXDN
GO:0046790	virion_binding	PVRL1
GO:0043167	ion_binding	ADCY8
GO:0043167	ion_binding	XIRP2
GO:0043167	ion_binding	CAR12
GO:0043167	ion_binding	BMP1
GO:0043167	ion_binding	COLEC12
GO:0043167	ion_binding	CAR4
GO:0043167	ion_binding	ERAP1
GO:0043167	ion_binding	CDH13
GO:0043167	ion_binding	IGF1R
GO:0043167	ion_binding	NT5E
GO:0043167	ion_binding	CDH2
GO:0043167	ion_binding	XPNPEP2
GO:0043167	ion_binding	STIM1
GO:0043167	ion_binding	LRP4
GO:0043167	ion_binding	P2RX4
GO:0043167	ion_binding	CELSR2
GO:0043167	ion_binding	MEGF8
GO:0043167	ion_binding	SCUBE3
GO:0043167	ion_binding	SUMF1
GO:0043167	ion_binding	LTBP1
GO:0043167	ion_binding	FKBP10
GO:0043167	ion_binding	CACNA2D1
GO:0043167	ion_binding	TLL1
GO:0043167	ion_binding	P2RX7
GO:0043167	ion_binding	ADAM10
GO:0043167	ion_binding	NAGA
GO:0043167	ion_binding	GBA
GO:0043167	ion_binding	FREM2
GO:0043167	ion_binding	CPD
GO:0043167	ion_binding	GLA
GO:0043167	ion_binding	LOXL2
GO:0043167	ion_binding	PXDN
GO:0042562	hormone_binding	CDH13
GO:0042562	hormone_binding	IGF1R
GO:0042562	hormone_binding	EGFR
GO:0042562	hormone_binding	CALCR
GO:0042277	peptide_binding	IGF1R
GO:0042277	peptide_binding	CALCR
GO:0042277	peptide_binding	DPP4
GO:0008144	drug_binding	P2RX4
GO:0008289	lipid_binding	THY1
GO:0008289	lipid_binding	TULP1
GO:0008289	lipid_binding	ITPR1
GO:0030246	carbohydrate_binding	FGFRL1
GO:0030246	carbohydrate_binding	ENG
GO:0030246	carbohydrate_binding	MRC2
GO:0030246	carbohydrate_binding	GLA
GO:0030246	carbohydrate_binding	PVRL1
GO:0030246	carbohydrate_binding	L1CAM
GO:0030246	carbohydrate_binding	ATRN
GO:0030246	carbohydrate_binding	COLEC12
GO:0003676	nucleic_acid_binding	HMGB1L
GO:0003676	nucleic_acid_binding	TDRD6
GO:0001882	nucleoside_binding	ABCA1
GO:0001882	nucleoside_binding	TYRO3
GO:0001882	nucleoside_binding	IGF1R
GO:0001882	nucleoside_binding	P2RX4
GO:0001882	nucleoside_binding	TEK
GO:0001882	nucleoside_binding	ADCY8
GO:0001882	nucleoside_binding	EGFR
GO:0001882	nucleoside_binding	NTRK2
GO:0001882	nucleoside_binding	TRPV1
GO:0001882	nucleoside_binding	EPHA1
GO:0001882	nucleoside_binding	ROR2
GO:0001882	nucleoside_binding	P2RX7
GO:0001871	pattern_binding	ENG
GO:0001871	pattern_binding	FGFRL1
GO:0001530	lipopolysaccharide_binding	P2RX7
GO:0005515	protein_binding	CD276
GO:0005515	protein_binding	CSF2RA
GO:0005515	protein_binding	PCDH1
GO:0005515	protein_binding	PTPRG
GO:0005515	protein_binding	TRPV1
GO:0005515	protein_binding	TULP1
GO:0005515	protein_binding	ABCA1
GO:0005515	protein_binding	TNFSF11
GO:0005515	protein_binding	EFNB1
GO:0005515	protein_binding	FSIP2
GO:0005515	protein_binding	MRC2
GO:0005515	protein_binding	CDH2
GO:0005515	protein_binding	ATP1B1
GO:0005515	protein_binding	NPC1
GO:0005515	protein_binding	ALCAM
GO:0005515	protein_binding	NCSTN
GO:0005515	protein_binding	ATRN
GO:0005515	protein_binding	LRP4
GO:0005515	protein_binding	TEK
GO:0005515	protein_binding	SUMF1
GO:0005515	protein_binding	NTRK2
GO:0005515	protein_binding	CACNA2D1
GO:0005515	protein_binding	FKBP10
GO:0005515	protein_binding	SYNGAP1
GO:0005515	protein_binding	ITPR1
GO:0005515	protein_binding	BST2
GO:0005515	protein_binding	PLAUR
GO:0005515	protein_binding	H60B
GO:0005515	protein_binding	ACP2
GO:0005515	protein_binding	THY1
GO:0005515	protein_binding	LAMA4
GO:0005515	protein_binding	XIRP2
GO:0005515	protein_binding	CADM1
GO:0005515	protein_binding	BMP1
GO:0005515	protein_binding	ROR2
GO:0005515	protein_binding	L1CAM
GO:0005515	protein_binding	ERAP1
GO:0005515	protein_binding	CDH13
GO:0005515	protein_binding	TYRO3
GO:0005515	protein_binding	IGF1R
GO:0005515	protein_binding	SEMA4D
GO:0005515	protein_binding	STIM1
GO:0005515	protein_binding	CSF1
GO:0005515	protein_binding	PVRL1
GO:0005515	protein_binding	P2RX4
GO:0005515	protein_binding	PLXNB1
GO:0005515	protein_binding	PROCR
GO:0005515	protein_binding	CRLF1
GO:0005515	protein_binding	NPTN
GO:0005515	protein_binding	LTBP1
GO:0005515	protein_binding	DPP4
GO:0005515	protein_binding	TDRD6
GO:0005515	protein_binding	P2RX7
GO:0005515	protein_binding	ADAM10
GO:0005515	protein_binding	ENG
GO:0005515	protein_binding	NRADD
GO:0005515	protein_binding	FGFRL1
GO:0005515	protein_binding	NAGA
GO:0005515	protein_binding	GBA
GO:0005515	protein_binding	FREM2
GO:0005515	protein_binding	EGFR
GO:0005515	protein_binding	SIRPA
GO:0005515	protein_binding	ROBO4
GO:0005515	protein_binding	ITGA1
GO:0005515	protein_binding	CPD
GO:0005515	protein_binding	GLA
GO:0005515	protein_binding	LPHN2
GO:0000166	nucleotide_binding	P2RX4
GO:0000166	nucleotide_binding	ADCY8
GO:0000166	nucleotide_binding	TEK
GO:0000166	nucleotide_binding	NTRK2
GO:0000166	nucleotide_binding	EPHA1
GO:0000166	nucleotide_binding	TRPV1
GO:0000166	nucleotide_binding	ROR2
GO:0000166	nucleotide_binding	P2RX7
GO:0000166	nucleotide_binding	ABCA1
GO:0000166	nucleotide_binding	TYRO3
GO:0000166	nucleotide_binding	IGF1R
GO:0000166	nucleotide_binding	NT5E
GO:0000166	nucleotide_binding	EGFR
GO:0071813	lipoprotein_particle_binding	ABCA1
GO:0071813	lipoprotein_particle_binding	CDH13
GO:0071813	lipoprotein_particle_binding	COLEC12
GO:0043169	cation_binding	XIRP2
GO:0043169	cation_binding	ADCY8
GO:0043169	cation_binding	CAR12
GO:0043169	cation_binding	BMP1
GO:0043169	cation_binding	COLEC12
GO:0043169	cation_binding	ERAP1
GO:0043169	cation_binding	CAR4
GO:0043169	cation_binding	CDH13
GO:0043169	cation_binding	IGF1R
GO:0043169	cation_binding	NT5E
GO:0043169	cation_binding	CDH2
GO:0043169	cation_binding	STIM1
GO:0043169	cation_binding	XPNPEP2
GO:0043169	cation_binding	LRP4
GO:0043169	cation_binding	P2RX4
GO:0043169	cation_binding	CELSR2
GO:0043169	cation_binding	MEGF8
GO:0043169	cation_binding	SCUBE3
GO:0043169	cation_binding	SUMF1
GO:0043169	cation_binding	LTBP1
GO:0043169	cation_binding	FKBP10
GO:0043169	cation_binding	CACNA2D1
GO:0043169	cation_binding	TLL1
GO:0043169	cation_binding	P2RX7
GO:0043169	cation_binding	ADAM10
GO:0043169	cation_binding	NAGA
GO:0043169	cation_binding	GBA
GO:0043169	cation_binding	FREM2
GO:0043169	cation_binding	CPD
GO:0043169	cation_binding	GLA
GO:0043169	cation_binding	LOXL2
GO:0043169	cation_binding	PXDN
GO:0055100	adiponectin_binding	CDH13
GO:0017046	peptide_hormone_binding	IGF1R
GO:0017046	peptide_hormone_binding	CALCR
GO:0005543	phospholipid_binding	THY1
GO:0005543	phospholipid_binding	TULP1
GO:0005543	phospholipid_binding	ITPR1
GO:0005529	sugar_binding	ENG
GO:0005529	sugar_binding	MRC2
GO:0005529	sugar_binding	GLA
GO:0005529	sugar_binding	L1CAM
GO:0005529	sugar_binding	COLEC12
GO:0005529	sugar_binding	ATRN
GO:0003677	DNA_binding	HMGB1L
GO:0001883	purine_nucleoside_binding	ABCA1
GO:0001883	purine_nucleoside_binding	TYRO3
GO:0001883	purine_nucleoside_binding	P2RX4
GO:0001883	purine_nucleoside_binding	IGF1R
GO:0001883	purine_nucleoside_binding	ADCY8
GO:0001883	purine_nucleoside_binding	TEK
GO:0001883	purine_nucleoside_binding	EGFR
GO:0001883	purine_nucleoside_binding	NTRK2
GO:0001883	purine_nucleoside_binding	EPHA1
GO:0001883	purine_nucleoside_binding	TRPV1
GO:0001883	purine_nucleoside_binding	ROR2
GO:0001883	purine_nucleoside_binding	P2RX7
GO:0030247	polysaccharide_binding	FGFRL1
GO:0030247	polysaccharide_binding	ENG
GO:0051219	phosphoprotein_binding	SIRPA
GO:0051219	phosphoprotein_binding	ACP2
GO:0046983	protein_dimerization_activity	SUMF1
GO:0046983	protein_dimerization_activity	CADM1
GO:0046983	protein_dimerization_activity	DPP4
GO:0046983	protein_dimerization_activity	ADAM10
GO:0046983	protein_dimerization_activity	ENG
GO:0046983	protein_dimerization_activity	CDH13
GO:0046983	protein_dimerization_activity	NAGA
GO:0046983	protein_dimerization_activity	TYRO3
GO:0046983	protein_dimerization_activity	BST2
GO:0046983	protein_dimerization_activity	EGFR
GO:0046983	protein_dimerization_activity	ITGA1
GO:0046983	protein_dimerization_activity	GLA
GO:0046983	protein_dimerization_activity	CSF1
GO:0046983	protein_dimerization_activity	PVRL1
GO:0045295	gamma-catenin_binding	CDH2
GO:0045294	alpha-catenin_binding	CDH2
GO:0043621	protein_self-association	L1CAM
GO:0043560	insulin_receptor_substrate_binding	IGF1R
GO:0042153	RPTP-like_protein_binding	CDH2
GO:0034185	apolipoprotein_binding	ABCA1
GO:0032947	protein_complex_scaffold	CPD
GO:0032403	protein_complex_binding	THY1
GO:0032403	protein_complex_binding	IGF1R
GO:0032403	protein_complex_binding	ITGA1
GO:0032403	protein_complex_binding	CDH2
GO:0032403	protein_complex_binding	L1CAM
GO:0019955	cytokine_binding	ENG
GO:0019955	cytokine_binding	CSF2RA
GO:0019955	cytokine_binding	CRLF1
GO:0019904	protein_domain_specific_binding	SIRPA
GO:0019904	protein_domain_specific_binding	CADM1
GO:0019904	protein_domain_specific_binding	CPD
GO:0019904	protein_domain_specific_binding	LPHN2
GO:0019904	protein_domain_specific_binding	L1CAM
GO:0019904	protein_domain_specific_binding	ADAM10
GO:0017147	Wnt-protein_binding	ROR2
GO:0019899	enzyme_binding	ABCA1
GO:0019899	enzyme_binding	THY1
GO:0019899	enzyme_binding	TYRO3
GO:0019899	enzyme_binding	IGF1R
GO:0019899	enzyme_binding	EGFR
GO:0019899	enzyme_binding	CPD
GO:0019899	enzyme_binding	CDH2
GO:0019899	enzyme_binding	PLAUR
GO:0019899	enzyme_binding	DPP4
GO:0019899	enzyme_binding	ADAM10
GO:0042802	identical_protein_binding	PTPRG
GO:0042802	identical_protein_binding	SUMF1
GO:0042802	identical_protein_binding	CADM1
GO:0042802	identical_protein_binding	L1CAM
GO:0042802	identical_protein_binding	DPP4
GO:0042802	identical_protein_binding	ADAM10
GO:0042802	identical_protein_binding	ENG
GO:0042802	identical_protein_binding	CDH13
GO:0042802	identical_protein_binding	NAGA
GO:0042802	identical_protein_binding	IGF1R
GO:0042802	identical_protein_binding	BST2
GO:0042802	identical_protein_binding	EGFR
GO:0042802	identical_protein_binding	GLA
GO:0042802	identical_protein_binding	CSF1
GO:0042802	identical_protein_binding	PVRL1
GO:0008092	cytoskeletal_protein_binding	XIRP2
GO:0008092	cytoskeletal_protein_binding	EGFR
GO:0008092	cytoskeletal_protein_binding	STIM1
GO:0008092	cytoskeletal_protein_binding	TULP1
GO:0008022	protein_C-terminus_binding	PROCR
GO:0008022	protein_C-terminus_binding	CADM1
GO:0008022	protein_C-terminus_binding	CPD
GO:0008013	beta-catenin_binding	CDH2
GO:0005518	collagen_binding	MRC2
GO:0005518	collagen_binding	ITGA1
GO:0005518	collagen_binding	DPP4
GO:0005516	calmodulin_binding	TRPV1
GO:0019838	growth_factor_binding	FGFRL1
GO:0019838	growth_factor_binding	ENG
GO:0019838	growth_factor_binding	IGF1R
GO:0019838	growth_factor_binding	TEK
GO:0019838	growth_factor_binding	EGFR
GO:0019838	growth_factor_binding	LTBP1
GO:0019838	growth_factor_binding	NTRK2
GO:0050839	cell_adhesion_molecule_binding	CDH13
GO:0050839	cell_adhesion_molecule_binding	P2RX4
GO:0050839	cell_adhesion_molecule_binding	NPTN
GO:0050839	cell_adhesion_molecule_binding	PVRL1
GO:0005102	receptor_binding	THY1
GO:0005102	receptor_binding	CD276
GO:0005102	receptor_binding	P2RX4
GO:0005102	receptor_binding	LAMA4
GO:0005102	receptor_binding	NPTN
GO:0005102	receptor_binding	CADM1
GO:0005102	receptor_binding	BMP1
GO:0005102	receptor_binding	DPP4
GO:0005102	receptor_binding	ROR2
GO:0005102	receptor_binding	L1CAM
GO:0005102	receptor_binding	P2RX7
GO:0005102	receptor_binding	ABCA1
GO:0005102	receptor_binding	NRADD
GO:0005102	receptor_binding	ENG
GO:0005102	receptor_binding	ERAP1
GO:0005102	receptor_binding	IGF1R
GO:0005102	receptor_binding	EFNB1
GO:0005102	receptor_binding	TNFSF11
GO:0005102	receptor_binding	SEMA4D
GO:0005102	receptor_binding	ITGA1
GO:0005102	receptor_binding	CPD
GO:0005102	receptor_binding	GLA
GO:0005102	receptor_binding	CSF1
GO:0005102	receptor_binding	H60B
GO:0000149	SNARE_binding	ABCA1
GO:0032553	ribonucleotide_binding	ABCA1
GO:0032553	ribonucleotide_binding	TYRO3
GO:0032553	ribonucleotide_binding	P2RX4
GO:0032553	ribonucleotide_binding	IGF1R
GO:0032553	ribonucleotide_binding	ADCY8
GO:0032553	ribonucleotide_binding	TEK
GO:0032553	ribonucleotide_binding	EGFR
GO:0032553	ribonucleotide_binding	NTRK2
GO:0032553	ribonucleotide_binding	EPHA1
GO:0032553	ribonucleotide_binding	TRPV1
GO:0032553	ribonucleotide_binding	ROR2
GO:0032553	ribonucleotide_binding	P2RX7
GO:0017076	purine_nucleotide_binding	ABCA1
GO:0017076	purine_nucleotide_binding	TYRO3
GO:0017076	purine_nucleotide_binding	P2RX4
GO:0017076	purine_nucleotide_binding	IGF1R
GO:0017076	purine_nucleotide_binding	ADCY8
GO:0017076	purine_nucleotide_binding	TEK
GO:0017076	purine_nucleotide_binding	EGFR
GO:0017076	purine_nucleotide_binding	NTRK2
GO:0017076	purine_nucleotide_binding	EPHA1
GO:0017076	purine_nucleotide_binding	TRPV1
GO:0017076	purine_nucleotide_binding	ROR2
GO:0017076	purine_nucleotide_binding	P2RX7
GO:0030169	low-density_lipoprotein_binding	CDH13
GO:0030169	low-density_lipoprotein_binding	COLEC12
GO:0008035	high-density_lipoprotein_binding	ABCA1
GO:0046872	metal_ion_binding	ADCY8
GO:0046872	metal_ion_binding	XIRP2
GO:0046872	metal_ion_binding	CAR12
GO:0046872	metal_ion_binding	BMP1
GO:0046872	metal_ion_binding	COLEC12
GO:0046872	metal_ion_binding	CAR4
GO:0046872	metal_ion_binding	ERAP1
GO:0046872	metal_ion_binding	CDH13
GO:0046872	metal_ion_binding	IGF1R
GO:0046872	metal_ion_binding	NT5E
GO:0046872	metal_ion_binding	CDH2
GO:0046872	metal_ion_binding	XPNPEP2
GO:0046872	metal_ion_binding	STIM1
GO:0046872	metal_ion_binding	LRP4
GO:0046872	metal_ion_binding	P2RX4
GO:0046872	metal_ion_binding	CELSR2
GO:0046872	metal_ion_binding	MEGF8
GO:0046872	metal_ion_binding	SCUBE3
GO:0046872	metal_ion_binding	SUMF1
GO:0046872	metal_ion_binding	LTBP1
GO:0046872	metal_ion_binding	FKBP10
GO:0046872	metal_ion_binding	CACNA2D1
GO:0046872	metal_ion_binding	TLL1
GO:0046872	metal_ion_binding	P2RX7
GO:0046872	metal_ion_binding	ADAM10
GO:0046872	metal_ion_binding	FREM2
GO:0046872	metal_ion_binding	CPD
GO:0046872	metal_ion_binding	LOXL2
GO:0046872	metal_ion_binding	PXDN
GO:0043559	insulin_binding	IGF1R
GO:0032841	calcitonin_binding	CALCR
GO:0035091	phosphoinositide_binding	THY1
GO:0035091	phosphoinositide_binding	TULP1
GO:0035091	phosphoinositide_binding	ITPR1
GO:0048029	monosaccharide_binding	ENG
GO:0048029	monosaccharide_binding	GLA
GO:0048029	monosaccharide_binding	L1CAM
GO:0005539	glycosaminoglycan_binding	ENG
GO:0005539	glycosaminoglycan_binding	FGFRL1
GO:0045309	protein_phosphorylated_amino_acid_binding	SIRPA
GO:0045309	protein_phosphorylated_amino_acid_binding	ACP2
GO:0046982	protein_heterodimerization_activity	TYRO3
GO:0046982	protein_heterodimerization_activity	EGFR
GO:0046982	protein_heterodimerization_activity	ITGA1
GO:0046982	protein_heterodimerization_activity	PVRL1
GO:0042803	protein_homodimerization_activity	ENG
GO:0042803	protein_homodimerization_activity	CDH13
GO:0042803	protein_homodimerization_activity	NAGA
GO:0042803	protein_homodimerization_activity	BST2
GO:0042803	protein_homodimerization_activity	SUMF1
GO:0042803	protein_homodimerization_activity	CADM1
GO:0042803	protein_homodimerization_activity	GLA
GO:0042803	protein_homodimerization_activity	CSF1
GO:0042803	protein_homodimerization_activity	DPP4
GO:0042803	protein_homodimerization_activity	PVRL1
GO:0042803	protein_homodimerization_activity	ADAM10
GO:0034186	apolipoprotein_A-I_binding	ABCA1
GO:0030226	apolipoprotein_receptor_activity	ABCA1
GO:0005178	integrin_binding	THY1
GO:0005178	integrin_binding	ITGA1
GO:0005178	integrin_binding	L1CAM
GO:0005158	insulin_receptor_binding	IGF1R
GO:0004896	cytokine_receptor_activity	CSF2RA
GO:0042169	SH2_domain_binding	ADAM10
GO:0030165	PDZ_domain_binding	CADM1
GO:0030165	PDZ_domain_binding	CPD
GO:0030165	PDZ_domain_binding	LPHN2
GO:0030165	PDZ_domain_binding	L1CAM
GO:0017124	SH3_domain_binding	SIRPA
GO:0051020	GTPase_binding	ABCA1
GO:0019902	phosphatase_binding	EGFR
GO:0019902	phosphatase_binding	CPD
GO:0019902	phosphatase_binding	CDH2
GO:0019900	kinase_binding	THY1
GO:0019900	kinase_binding	TYRO3
GO:0019900	kinase_binding	IGF1R
GO:0019900	kinase_binding	CDH2
GO:0019900	kinase_binding	CPD
GO:0019900	kinase_binding	ADAM10
GO:0002020	protease_binding	DPP4
GO:0015631	tubulin_binding	STIM1
GO:0003779	actin_binding	XIRP2
GO:0003779	actin_binding	EGFR
GO:0003779	actin_binding	TULP1
GO:0048408	epidermal_growth_factor_binding	EGFR
GO:0017134	fibroblast_growth_factor_binding	FGFRL1
GO:0050431	transforming_growth_factor_beta_binding	ENG
GO:0005520	insulin-like_growth_factor_binding	IGF1R
GO:0043121	neurotrophin_binding	NTRK2
GO:0045296	cadherin_binding	CDH13
GO:0045296	cadherin_binding	P2RX4
GO:0070851	growth_factor_receptor_binding	ERAP1
GO:0070851	growth_factor_receptor_binding	NPTN
GO:0070325	lipoprotein_receptor_binding	ABCA1
GO:0046703	natural_killer_cell_lectin-like_receptor_binding	H60B
GO:0035254	glutamate_receptor_binding	CPD
GO:0008083	growth_factor_activity	CSF1
GO:0008083	growth_factor_activity	BMP1
GO:0005126	cytokine_receptor_binding	NRADD
GO:0005126	cytokine_receptor_binding	ENG
GO:0005126	cytokine_receptor_binding	ERAP1
GO:0005126	cytokine_receptor_binding	TNFSF11
GO:0005126	cytokine_receptor_binding	CSF1
GO:0005125	cytokine_activity	TNFSF11
GO:0005125	cytokine_activity	CSF1
GO:0005125	cytokine_activity	BMP1
GO:0046875	ephrin_receptor_binding	EFNB1
GO:0001664	G-protein-coupled_receptor_binding	ROR2
GO:0019905	syntaxin_binding	ABCA1
GO:0032555	purine_ribonucleotide_binding	ABCA1
GO:0032555	purine_ribonucleotide_binding	TYRO3
GO:0032555	purine_ribonucleotide_binding	IGF1R
GO:0032555	purine_ribonucleotide_binding	P2RX4
GO:0032555	purine_ribonucleotide_binding	TEK
GO:0032555	purine_ribonucleotide_binding	ADCY8
GO:0032555	purine_ribonucleotide_binding	EGFR
GO:0032555	purine_ribonucleotide_binding	NTRK2
GO:0032555	purine_ribonucleotide_binding	TRPV1
GO:0032555	purine_ribonucleotide_binding	EPHA1
GO:0032555	purine_ribonucleotide_binding	ROR2
GO:0032555	purine_ribonucleotide_binding	P2RX7
GO:0030554	adenyl_nucleotide_binding	ABCA1
GO:0030554	adenyl_nucleotide_binding	TYRO3
GO:0030554	adenyl_nucleotide_binding	IGF1R
GO:0030554	adenyl_nucleotide_binding	P2RX4
GO:0030554	adenyl_nucleotide_binding	TEK
GO:0030554	adenyl_nucleotide_binding	ADCY8
GO:0030554	adenyl_nucleotide_binding	EGFR
GO:0030554	adenyl_nucleotide_binding	NTRK2
GO:0030554	adenyl_nucleotide_binding	TRPV1
GO:0030554	adenyl_nucleotide_binding	EPHA1
GO:0030554	adenyl_nucleotide_binding	ROR2
GO:0030554	adenyl_nucleotide_binding	P2RX7
GO:0046914	transition_metal_ion_binding	P2RX4
GO:0046914	transition_metal_ion_binding	XIRP2
GO:0046914	transition_metal_ion_binding	CAR12
GO:0046914	transition_metal_ion_binding	BMP1
GO:0046914	transition_metal_ion_binding	TLL1
GO:0046914	transition_metal_ion_binding	P2RX7
GO:0046914	transition_metal_ion_binding	ADAM10
GO:0046914	transition_metal_ion_binding	CAR4
GO:0046914	transition_metal_ion_binding	ERAP1
GO:0046914	transition_metal_ion_binding	NT5E
GO:0046914	transition_metal_ion_binding	CPD
GO:0046914	transition_metal_ion_binding	LOXL2
GO:0046914	transition_metal_ion_binding	PXDN
GO:0005509	calcium_ion_binding	LRP4
GO:0005509	calcium_ion_binding	CDH13
GO:0005509	calcium_ion_binding	CELSR2
GO:0005509	calcium_ion_binding	MEGF8
GO:0005509	calcium_ion_binding	FREM2
GO:0005509	calcium_ion_binding	SCUBE3
GO:0005509	calcium_ion_binding	LTBP1
GO:0005509	calcium_ion_binding	CDH2
GO:0005509	calcium_ion_binding	FKBP10
GO:0005509	calcium_ion_binding	STIM1
GO:0005509	calcium_ion_binding	BMP1
GO:0005509	calcium_ion_binding	TLL1
GO:0000287	magnesium_ion_binding	P2RX7
GO:0034235	GPI_anchor_binding	THY1
GO:0005546	phosphatidylinositol-4,5-bisphosphate_binding	TULP1
GO:0033691	sialic_acid_binding	L1CAM
GO:0005534	galactose_binding	ENG
GO:0016936	galactoside_binding	GLA
GO:0008201	heparin_binding	FGFRL1
GO:0001784	phosphotyrosine_binding	ACP2
GO:0034188	apolipoprotein_A-I_receptor_activity	ABCA1
GO:0031267	small_GTPase_binding	ABCA1
GO:0019903	protein_phosphatase_binding	EGFR
GO:0019903	protein_phosphatase_binding	CDH2
GO:0043548	phosphoinositide_3-kinase_binding	TYRO3
GO:0043548	phosphoinositide_3-kinase_binding	IGF1R
GO:0019901	protein_kinase_binding	THY1
GO:0019901	protein_kinase_binding	CPD
GO:0019901	protein_kinase_binding	CDH2
GO:0019901	protein_kinase_binding	ADAM10
GO:0008017	microtubule_binding	STIM1
GO:0051015	actin_filament_binding	EGFR
GO:0051015	actin_filament_binding	TULP1
GO:0031994	insulin-like_growth_factor_I_binding	IGF1R
GO:0005030	neurotrophin_receptor_activity	NTRK2
GO:0048403	brain-derived_neurotrophic_factor_binding	NTRK2
GO:0005138	interleukin-6_receptor_binding	ERAP1
GO:0005104	fibroblast_growth_factor_receptor_binding	NPTN
GO:0070653	high-density_lipoprotein_receptor_binding	ABCA1
GO:0035255	ionotropic_glutamate_receptor_binding	CPD
GO:0032813	tumor_necrosis_factor_receptor_superfamily_binding	TNFSF11
GO:0005165	neurotrophin_receptor_binding	NRADD
GO:0005160	transforming_growth_factor_beta_receptor_binding	ENG
GO:0005157	macrophage_colony-stimulating_factor_receptor_binding	CSF1
GO:0005109	frizzled_binding	ROR2
GO:0030349	syntaxin-13_binding	ABCA1
GO:0032559	adenyl_ribonucleotide_binding	ABCA1
GO:0032559	adenyl_ribonucleotide_binding	TYRO3
GO:0032559	adenyl_ribonucleotide_binding	P2RX4
GO:0032559	adenyl_ribonucleotide_binding	IGF1R
GO:0032559	adenyl_ribonucleotide_binding	ADCY8
GO:0032559	adenyl_ribonucleotide_binding	TEK
GO:0032559	adenyl_ribonucleotide_binding	EGFR
GO:0032559	adenyl_ribonucleotide_binding	NTRK2
GO:0032559	adenyl_ribonucleotide_binding	EPHA1
GO:0032559	adenyl_ribonucleotide_binding	TRPV1
GO:0032559	adenyl_ribonucleotide_binding	ROR2
GO:0032559	adenyl_ribonucleotide_binding	P2RX7
GO:0008270	zinc_ion_binding	CAR4
GO:0008270	zinc_ion_binding	ERAP1
GO:0008270	zinc_ion_binding	P2RX4
GO:0008270	zinc_ion_binding	XIRP2
GO:0008270	zinc_ion_binding	CAR12
GO:0008270	zinc_ion_binding	CPD
GO:0008270	zinc_ion_binding	BMP1
GO:0008270	zinc_ion_binding	TLL1
GO:0008270	zinc_ion_binding	ADAM10
GO:0008270	zinc_ion_binding	P2RX7
GO:0005507	copper_ion_binding	P2RX4
GO:0005507	copper_ion_binding	LOXL2
GO:0005507	copper_ion_binding	P2RX7
GO:0005506	iron_ion_binding	NT5E
GO:0005506	iron_ion_binding	PXDN
GO:0051010	microtubule_plus-end_binding	STIM1
GO:0005105	type_1_fibroblast_growth_factor_receptor_binding	NPTN
GO:0005164	tumor_necrosis_factor_receptor_binding	TNFSF11
GO:0005166	neurotrophin_p75_receptor_binding	NRADD
GO:0034713	type_I_transforming_growth_factor_beta_receptor_binding	ENG
GO:0005114	type_II_transforming_growth_factor_beta_receptor_binding	ENG
GO:0005524	ATP_binding	ABCA1
GO:0005524	ATP_binding	TYRO3
GO:0005524	ATP_binding	IGF1R
GO:0005524	ATP_binding	P2RX4
GO:0005524	ATP_binding	TEK
GO:0005524	ATP_binding	ADCY8
GO:0005524	ATP_binding	EGFR
GO:0005524	ATP_binding	NTRK2
GO:0005524	ATP_binding	TRPV1
GO:0005524	ATP_binding	EPHA1
GO:0005524	ATP_binding	ROR2
GO:0005524	ATP_binding	P2RX7
GO:0020037	heme_binding	PXDN
GO:0008198	ferrous_iron_binding	NT5E

## Sheet: regulation of signal pathway
GO:0035466	regulation_of_signaling_pathway	EGFR
GO:0035466	regulation_of_signaling_pathway	NPTN
GO:0035466	regulation_of_signaling_pathway	TCTN1
GO:0035466	regulation_of_signaling_pathway	TSPAN6
GO:0035466	regulation_of_signaling_pathway	L1CAM
GO:0035466	regulation_of_signaling_pathway	P2RX7
GO:0035466	regulation_of_signaling_pathway	CDH13
GO:0035466	regulation_of_signaling_pathway	IGF1R
GO:0035466	regulation_of_signaling_pathway	CSF1
GO:0035466	regulation_of_signaling_pathway	BST2
GO:0035466	regulation_of_signaling_pathway	FGFRL1
GO:0035466	regulation_of_signaling_pathway	SLC7A3
GO:0035466	regulation_of_signaling_pathway	SYNGAP1
GO:0035466	regulation_of_signaling_pathway	LRP4
GO:0035466	regulation_of_signaling_pathway	TEK
GO:0035466	regulation_of_signaling_pathway	CDH2
GO:0035466	regulation_of_signaling_pathway	THY1
GO:0035466	regulation_of_signaling_pathway	ENG
GO:0035466	regulation_of_signaling_pathway	ROR2
GO:0035466	regulation_of_signaling_pathway	ITGA1
GO:0035466	regulation_of_signaling_pathway	P2RX4
GO:0035466	regulation_of_signaling_pathway	PLXNB1
GO:0035466	regulation_of_signaling_pathway	TNFSF11
GO:0090092	regulation_of_transmembrane_receptor_protein_serine/threonine_kinase_signaling_pathway	ENG
GO:0051056	regulation_of_small_GTPase_mediated_signal_transduction	CDH2
GO:0051056	regulation_of_small_GTPase_mediated_signal_transduction	CSF1
GO:0051056	regulation_of_small_GTPase_mediated_signal_transduction	PLXNB1
GO:0050854	regulation_of_antigen_receptor-mediated_signaling_pathway	THY1
GO:0050848	regulation_of_calcium-mediated_signaling	L1CAM
GO:0050848	regulation_of_calcium-mediated_signaling	CDH13
GO:0050848	regulation_of_calcium-mediated_signaling	P2RX4
GO:0043405	regulation_of_MAP_kinase_activity	EGFR
GO:0043405	regulation_of_MAP_kinase_activity	P2RX7
GO:0043405	regulation_of_MAP_kinase_activity	ITGA1
GO:0042058	regulation_of_epidermal_growth_factor_receptor_signaling_pathway	CDH13
GO:0040036	regulation_of_fibroblast_growth_factor_receptor_signaling_pathway	NPTN
GO:0040036	regulation_of_fibroblast_growth_factor_receptor_signaling_pathway	FGFRL1
GO:0035468	positive_regulation_of_signaling_pathway	EGFR
GO:0035468	positive_regulation_of_signaling_pathway	NPTN
GO:0035468	positive_regulation_of_signaling_pathway	TSPAN6
GO:0035468	positive_regulation_of_signaling_pathway	P2RX7
GO:0035468	positive_regulation_of_signaling_pathway	L1CAM
GO:0035468	positive_regulation_of_signaling_pathway	CDH13
GO:0035468	positive_regulation_of_signaling_pathway	IGF1R
GO:0035468	positive_regulation_of_signaling_pathway	CSF1
GO:0035468	positive_regulation_of_signaling_pathway	BST2
GO:0035468	positive_regulation_of_signaling_pathway	TEK
GO:0035468	positive_regulation_of_signaling_pathway	CDH2
GO:0035468	positive_regulation_of_signaling_pathway	ENG
GO:0035468	positive_regulation_of_signaling_pathway	ROR2
GO:0035468	positive_regulation_of_signaling_pathway	P2RX4
GO:0035468	positive_regulation_of_signaling_pathway	TNFSF11
GO:0035467	negative_regulation_of_signaling_pathway	LRP4
GO:0035467	negative_regulation_of_signaling_pathway	CDH2
GO:0035467	negative_regulation_of_signaling_pathway	P2RX7
GO:0035467	negative_regulation_of_signaling_pathway	THY1
GO:0035467	negative_regulation_of_signaling_pathway	ENG
GO:0035467	negative_regulation_of_signaling_pathway	ROR2
GO:0035467	negative_regulation_of_signaling_pathway	IGF1R
GO:0035467	negative_regulation_of_signaling_pathway	FGFRL1
GO:0032006	regulation_of_TOR_signaling_cascade	SLC7A3
GO:0030111	regulation_of_Wnt_receptor_signaling_pathway	LRP4
GO:0030111	regulation_of_Wnt_receptor_signaling_pathway	CDH2
GO:0030111	regulation_of_Wnt_receptor_signaling_pathway	ROR2
GO:0010627	regulation_of_intracellular_protein_kinase_cascade	EGFR
GO:0010627	regulation_of_intracellular_protein_kinase_cascade	TSPAN6
GO:0010627	regulation_of_intracellular_protein_kinase_cascade	TEK
GO:0010627	regulation_of_intracellular_protein_kinase_cascade	CDH2
GO:0010627	regulation_of_intracellular_protein_kinase_cascade	P2RX7
GO:0010627	regulation_of_intracellular_protein_kinase_cascade	IGF1R
GO:0010627	regulation_of_intracellular_protein_kinase_cascade	BST2
GO:0010627	regulation_of_intracellular_protein_kinase_cascade	TNFSF11
GO:0010627	regulation_of_intracellular_protein_kinase_cascade	SYNGAP1
GO:0008589	regulation_of_smoothened_signaling_pathway	TCTN1
GO:0090101	negative_regulation_of_transmembrane_receptor_protein_serine/threonine_kinase_signaling_pathway	ENG
GO:0090100	positive_regulation_of_transmembrane_receptor_protein_serine/threonine_kinase_signaling_pathway	ENG
GO:0060393	regulation_of_pathway-restricted_SMAD_protein_phosphorylation	ENG
GO:0030510	regulation_of_BMP_signaling_pathway	ENG
GO:0017015	regulation_of_transforming_growth_factor_beta_receptor_signaling_pathway	ENG
GO:0051057	positive_regulation_of_small_GTPase_mediated_signal_transduction	CSF1
GO:0046578	regulation_of_Ras_protein_signal_transduction	CDH2
GO:0046578	regulation_of_Ras_protein_signal_transduction	CSF1
GO:0050858	negative_regulation_of_antigen_receptor-mediated_signaling_pathway	THY1
GO:0050856	regulation_of_T_cell_receptor_signaling_pathway	THY1
GO:0050850	positive_regulation_of_calcium-mediated_signaling	L1CAM
GO:0050850	positive_regulation_of_calcium-mediated_signaling	CDH13
GO:0050850	positive_regulation_of_calcium-mediated_signaling	P2RX4
GO:0043406	positive_regulation_of_MAP_kinase_activity	EGFR
GO:0043406	positive_regulation_of_MAP_kinase_activity	P2RX7
GO:0043406	positive_regulation_of_MAP_kinase_activity	ITGA1
GO:0045743	positive_regulation_of_fibroblast_growth_factor_receptor_signaling_pathway	NPTN
GO:0040037	negative_regulation_of_fibroblast_growth_factor_receptor_signaling_pathway	FGFRL1
GO:0060828	regulation_of_canonical_Wnt_receptor_signaling_pathway	LRP4
GO:0060828	regulation_of_canonical_Wnt_receptor_signaling_pathway	CDH2
GO:0060828	regulation_of_canonical_Wnt_receptor_signaling_pathway	ROR2
GO:0030178	negative_regulation_of_Wnt_receptor_signaling_pathway	LRP4
GO:0030178	negative_regulation_of_Wnt_receptor_signaling_pathway	CDH2
GO:0030178	negative_regulation_of_Wnt_receptor_signaling_pathway	ROR2
GO:0030177	positive_regulation_of_Wnt_receptor_signaling_pathway	ROR2
GO:0051896	regulation_of_protein_kinase_B_signaling_cascade	EGFR
GO:0051896	regulation_of_protein_kinase_B_signaling_cascade	TEK
GO:0051896	regulation_of_protein_kinase_B_signaling_cascade	IGF1R
GO:0051896	regulation_of_protein_kinase_B_signaling_cascade	TNFSF11
GO:0043408	regulation_of_MAPKKK_cascade	TEK
GO:0043408	regulation_of_MAPKKK_cascade	CDH2
GO:0043408	regulation_of_MAPKKK_cascade	P2RX7
GO:0043408	regulation_of_MAPKKK_cascade	IGF1R
GO:0043408	regulation_of_MAPKKK_cascade	TNFSF11
GO:0043408	regulation_of_MAPKKK_cascade	SYNGAP1
GO:0043122	regulation_of_I-kappaB_kinase/NF-kappaB_cascade	TSPAN6
GO:0043122	regulation_of_I-kappaB_kinase/NF-kappaB_cascade	BST2
GO:0043122	regulation_of_I-kappaB_kinase/NF-kappaB_cascade	TNFSF11
GO:0010741	negative_regulation_of_intracellular_protein_kinase_cascade	P2RX7
GO:0010741	negative_regulation_of_intracellular_protein_kinase_cascade	IGF1R
GO:0010740	positive_regulation_of_intracellular_protein_kinase_cascade	EGFR
GO:0010740	positive_regulation_of_intracellular_protein_kinase_cascade	TSPAN6
GO:0010740	positive_regulation_of_intracellular_protein_kinase_cascade	TEK
GO:0010740	positive_regulation_of_intracellular_protein_kinase_cascade	P2RX7
GO:0010740	positive_regulation_of_intracellular_protein_kinase_cascade	CDH2
GO:0010740	positive_regulation_of_intracellular_protein_kinase_cascade	IGF1R
GO:0010740	positive_regulation_of_intracellular_protein_kinase_cascade	BST2
GO:0010740	positive_regulation_of_intracellular_protein_kinase_cascade	TNFSF11
GO:0060394	negative_regulation_of_pathway-restricted_SMAD_protein_phosphorylation	ENG
GO:0010862	positive_regulation_of_pathway-restricted_SMAD_protein_phosphorylation	ENG
GO:0030513	positive_regulation_of_BMP_signaling_pathway	ENG
GO:0046579	positive_regulation_of_Ras_protein_signal_transduction	CSF1
GO:0035023	regulation_of_Rho_protein_signal_transduction	CDH2
GO:0050860	negative_regulation_of_T_cell_receptor_signaling_pathway	THY1
GO:0000187	activation_of_MAPK_activity	P2RX7
GO:0000187	activation_of_MAPK_activity	ITGA1
GO:0090090	negative_regulation_of_canonical_Wnt_receptor_signaling_pathway	LRP4
GO:0090090	negative_regulation_of_canonical_Wnt_receptor_signaling_pathway	CDH2
GO:0090090	negative_regulation_of_canonical_Wnt_receptor_signaling_pathway	ROR2
GO:0090263	positive_regulation_of_canonical_Wnt_receptor_signaling_pathway	ROR2
GO:0051898	negative_regulation_of_protein_kinase_B_signaling_cascade	IGF1R
GO:0051897	positive_regulation_of_protein_kinase_B_signaling_cascade	EGFR
GO:0051897	positive_regulation_of_protein_kinase_B_signaling_cascade	TEK
GO:0051897	positive_regulation_of_protein_kinase_B_signaling_cascade	IGF1R
GO:0051897	positive_regulation_of_protein_kinase_B_signaling_cascade	TNFSF11
GO:0070372	regulation_of_ERK1_and_ERK2_cascade	TEK
GO:0070372	regulation_of_ERK1_and_ERK2_cascade	TNFSF11
GO:0043410	positive_regulation_of_MAPKKK_cascade	TEK
GO:0043410	positive_regulation_of_MAPKKK_cascade	CDH2
GO:0043410	positive_regulation_of_MAPKKK_cascade	P2RX7
GO:0043410	positive_regulation_of_MAPKKK_cascade	IGF1R
GO:0043410	positive_regulation_of_MAPKKK_cascade	TNFSF11
GO:0043123	positive_regulation_of_I-kappaB_kinase/NF-kappaB_cascade	TSPAN6
GO:0043123	positive_regulation_of_I-kappaB_kinase/NF-kappaB_cascade	BST2
GO:0043123	positive_regulation_of_I-kappaB_kinase/NF-kappaB_cascade	TNFSF11
GO:0043409	negative_regulation_of_MAPKKK_cascade	P2RX7
GO:0043409	negative_regulation_of_MAPKKK_cascade	IGF1R
GO:0070374	positive_regulation_of_ERK1_and_ERK2_cascade	TEK
GO:0070374	positive_regulation_of_ERK1_and_ERK2_cascade	TNFSF11

## Sheet: extracellular region
GO:0005576	extracellular_region	SMPDL3B
GO:0005576	extracellular_region	FREM2
GO:0005576	extracellular_region	PROM1
GO:0005576	extracellular_region	ENG
GO:0005576	extracellular_region	ABCA1
GO:0005576	extracellular_region	TCTN1
GO:0005576	extracellular_region	BMP1
GO:0005576	extracellular_region	TLL1
GO:0005576	extracellular_region	CSF1
GO:0005576	extracellular_region	TNFSF11
GO:0005576	extracellular_region	PLAUR
GO:0005576	extracellular_region	PXDN
GO:0005576	extracellular_region	DPP4
GO:0005576	extracellular_region	GGT1
GO:0005576	extracellular_region	NAPSA
GO:0005576	extracellular_region	TULP1
GO:0005576	extracellular_region	DPP7
GO:0005576	extracellular_region	LOXL2
GO:0005576	extracellular_region	ST14
GO:0005576	extracellular_region	LAMA4
GO:0005576	extracellular_region	ATRN
GO:0005576	extracellular_region	PTPRG
GO:0005576	extracellular_region	CRLF1
GO:0005576	extracellular_region	GLA
GO:0005576	extracellular_region	ERAP1
GO:0005576	extracellular_region	SCUBE3
GO:0005576	extracellular_region	LTBP1
GO:0005576	extracellular_region	SEMA3E
GO:0005576	extracellular_region	CDH13
GO:0044421	extracellular_region_part	FREM2
GO:0044421	extracellular_region_part	SMPDL3B
GO:0044421	extracellular_region_part	PROM1
GO:0044421	extracellular_region_part	ENG
GO:0044421	extracellular_region_part	ABCA1
GO:0044421	extracellular_region_part	ST14
GO:0044421	extracellular_region_part	BMP1
GO:0044421	extracellular_region_part	TCTN1
GO:0044421	extracellular_region_part	LAMA4
GO:0044421	extracellular_region_part	ATRN
GO:0044421	extracellular_region_part	CSF1
GO:0044421	extracellular_region_part	TNFSF11
GO:0044421	extracellular_region_part	PTPRG
GO:0044421	extracellular_region_part	PXDN
GO:0044421	extracellular_region_part	GGT1
GO:0044421	extracellular_region_part	LTBP1
GO:0044421	extracellular_region_part	CDH13
GO:0031012	extracellular_matrix	FREM2
GO:0031012	extracellular_matrix	PXDN
GO:0031012	extracellular_matrix	LAMA4
GO:0031012	extracellular_matrix	LTBP1
GO:0005615	extracellular_space	SMPDL3B
GO:0005615	extracellular_space	PROM1
GO:0005615	extracellular_space	ENG
GO:0005615	extracellular_space	ABCA1
GO:0005615	extracellular_space	ST14
GO:0005615	extracellular_space	BMP1
GO:0005615	extracellular_space	TCTN1
GO:0005615	extracellular_space	ATRN
GO:0005615	extracellular_space	CSF1
GO:0005615	extracellular_space	TNFSF11
GO:0005615	extracellular_space	PTPRG
GO:0005615	extracellular_space	PXDN
GO:0005615	extracellular_space	GGT1
GO:0005615	extracellular_space	CDH13
GO:0044420	extracellular_matrix_part	FREM2
GO:0044420	extracellular_matrix_part	LAMA4
GO:0005578	proteinaceous_extracellular_matrix	FREM2
GO:0005578	proteinaceous_extracellular_matrix	PXDN
GO:0005578	proteinaceous_extracellular_matrix	LTBP1
GO:0005578	proteinaceous_extracellular_matrix	LAMA4
GO:0034358	plasma_lipoprotein_particle	ABCA1
GO:0005604	basement_membrane	FREM2
GO:0005604	basement_membrane	LAMA4
GO:0034364	high-density_lipoprotein_particle	ABCA1
GO:0005605	basal_lamina	LAMA4
GO:0043256	laminin_complex	LAMA4
GO:0005606	laminin-1_complex	LAMA4

## Sheet: BP
GO:0008150	biological_process	TULP1
GO:0008150	biological_process	CD151
GO:0008150	biological_process	EPHA1
GO:0008150	biological_process	THEM5
GO:0008150	biological_process	PCDHGA6
GO:0008150	biological_process	CACNA2D1
GO:0008150	biological_process	CDCP1
GO:0008150	biological_process	TYRO3
GO:0008150	biological_process	PTPRJ
GO:0008150	biological_process	PCDHGB8
GO:0008150	biological_process	ODZ3
GO:0008150	biological_process	TDRD6
GO:0008150	biological_process	LOXL2
GO:0008150	biological_process	ATP1B2
GO:0008150	biological_process	GLA
GO:0008150	biological_process	PGAP1
GO:0008150	biological_process	TNFSF11
GO:0008150	biological_process	SLC19A2
GO:0008150	biological_process	PROM2
GO:0008150	biological_process	PCDHGC3
GO:0008150	biological_process	L1CAM
GO:0008150	biological_process	FGFRL1
GO:0008150	biological_process	SLC7A3
GO:0008150	biological_process	LTBP1
GO:0008150	biological_process	XIRP2
GO:0008150	biological_process	CELSR2
GO:0008150	biological_process	ENG
GO:0008150	biological_process	CPD
GO:0008150	biological_process	ITPR1
GO:0008150	biological_process	FAT2
GO:0008150	biological_process	ADCY8
GO:0008150	biological_process	PLXNB1
GO:0008150	biological_process	OLFR535
GO:0008150	biological_process	TACSTD2
GO:0008150	biological_process	BST1
GO:0008150	biological_process	CD276
GO:0008150	biological_process	SUMF1
GO:0008150	biological_process	PXDN
GO:0008150	biological_process	ROR2
GO:0008150	biological_process	CDH13
GO:0008150	biological_process	STIM1
GO:0008150	biological_process	TLL1
GO:0008150	biological_process	ACP2
GO:0008150	biological_process	CDH2
GO:0008150	biological_process	SIRPA
GO:0008150	biological_process	BMP1
GO:0008150	biological_process	SLC39A6
GO:0008150	biological_process	H2-L
GO:0008150	biological_process	NRADD
GO:0008150	biological_process	SYNGAP1
GO:0008150	biological_process	EFNB1
GO:0008150	biological_process	TCTN1
GO:0008150	biological_process	PCDHGB7
GO:0008150	biological_process	GM2A
GO:0008150	biological_process	CAR4
GO:0008150	biological_process	SCUBE3
GO:0008150	biological_process	HMGB1L
GO:0008150	biological_process	CD38
GO:0008150	biological_process	RAET1A
GO:0008150	biological_process	CADM1
GO:0008150	biological_process	NPTN
GO:0008150	biological_process	ATP1B1
GO:0008150	biological_process	ADAM10
GO:0008150	biological_process	TMED9
GO:0008150	biological_process	TM2D3
GO:0008150	biological_process	BST2
GO:0008150	biological_process	IGSF3
GO:0008150	biological_process	TRPV1
GO:0008150	biological_process	COLEC12
GO:0008150	biological_process	TANC2
GO:0008150	biological_process	RAET1B
GO:0008150	biological_process	NAGA
GO:0008150	biological_process	EGFR
GO:0008150	biological_process	GGT1
GO:0008150	biological_process	GPR116
GO:0008150	biological_process	NTRK2
GO:0008150	biological_process	CALCR
GO:0008150	biological_process	PTPRG
GO:0008150	biological_process	IGF1R
GO:0008150	biological_process	TMEM132A
GO:0008150	biological_process	PROCR
GO:0008150	biological_process	ATRN
GO:0008150	biological_process	P2RX4
GO:0008150	biological_process	MRC2
GO:0008150	biological_process	FKBP10
GO:0008150	biological_process	PROM1
GO:0008150	biological_process	FREM2
GO:0008150	biological_process	SMPDL3B
GO:0008150	biological_process	NCSTN
GO:0008150	biological_process	ATP1B3
GO:0008150	biological_process	NPC1
GO:0008150	biological_process	H60B
GO:0008150	biological_process	ALCAM
GO:0008150	biological_process	DPP7
GO:0008150	biological_process	TEK
GO:0008150	biological_process	CERCAM
GO:0008150	biological_process	ROBO4
GO:0008150	biological_process	PCDH1
GO:0008150	biological_process	SYPL
GO:0008150	biological_process	LAMA4
GO:0008150	biological_process	PPAP2C
GO:0008150	biological_process	DPP4
GO:0008150	biological_process	GBA
GO:0008150	biological_process	LRP4
GO:0008150	biological_process	ITGA11
GO:0008150	biological_process	LPHN2
GO:0008150	biological_process	THY1
GO:0008150	biological_process	XPNPEP2
GO:0008150	biological_process	CMKLR1
GO:0008150	biological_process	ABCA1
GO:0008150	biological_process	CAR12
GO:0008150	biological_process	PVRL1
GO:0008150	biological_process	TSPAN6
GO:0008150	biological_process	NT5E
GO:0008150	biological_process	GM44
GO:0008150	biological_process	ITGA1
GO:0008150	biological_process	ERAP1
GO:0008150	biological_process	ITGA9
GO:0008150	biological_process	CSF1
GO:0008150	biological_process	HYAL2
GO:0008150	biological_process	SLC15A1
GO:0008150	biological_process	P2RX7
GO:0008150	biological_process	CASD1
GO:0008150	biological_process	TMEM106B
GO:0008150	biological_process	FSIP2
GO:0008150	biological_process	TSGA10
GO:0008150	biological_process	DCHS1
GO:0008150	biological_process	PCDHGB5
GO:0008150	biological_process	PCDHGA10
GO:0008150	biological_process	VSIG8
GO:0008150	biological_process	ST14
GO:0008150	biological_process	SLC5A9
GO:0008150	biological_process	SEMA4B
GO:0008150	biological_process	TM9SF3
GO:0008150	biological_process	ITFG3
GO:0008150	biological_process	GPR56
GO:0008150	biological_process	NAPSA
GO:0008150	biological_process	PLAUR
GO:0008150	biological_process	DPP6
GO:0008150	biological_process	PIGT
GO:0008150	biological_process	VASN
GO:0008150	biological_process	SEMA4D
GO:0008150	biological_process	SEMA3E
GO:0071840	cellular_component_organization_or_biogenesis	TULP1
GO:0071840	cellular_component_organization_or_biogenesis	SIRPA
GO:0071840	cellular_component_organization_or_biogenesis	CD151
GO:0071840	cellular_component_organization_or_biogenesis	ITGA1
GO:0071840	cellular_component_organization_or_biogenesis	NTRK2
GO:0071840	cellular_component_organization_or_biogenesis	PTPRG
GO:0071840	cellular_component_organization_or_biogenesis	IGF1R
GO:0071840	cellular_component_organization_or_biogenesis	TYRO3
GO:0071840	cellular_component_organization_or_biogenesis	SYNGAP1
GO:0071840	cellular_component_organization_or_biogenesis	EFNB1
GO:0071840	cellular_component_organization_or_biogenesis	P2RX7
GO:0071840	cellular_component_organization_or_biogenesis	P2RX4
GO:0071840	cellular_component_organization_or_biogenesis	TCTN1
GO:0071840	cellular_component_organization_or_biogenesis	MRC2
GO:0071840	cellular_component_organization_or_biogenesis	GM2A
GO:0071840	cellular_component_organization_or_biogenesis	TNFSF11
GO:0071840	cellular_component_organization_or_biogenesis	TSGA10
GO:0071840	cellular_component_organization_or_biogenesis	SCUBE3
GO:0071840	cellular_component_organization_or_biogenesis	CD38
GO:0071840	cellular_component_organization_or_biogenesis	L1CAM
GO:0071840	cellular_component_organization_or_biogenesis	NPTN
GO:0071840	cellular_component_organization_or_biogenesis	CADM1
GO:0071840	cellular_component_organization_or_biogenesis	NPC1
GO:0071840	cellular_component_organization_or_biogenesis	ALCAM
GO:0071840	cellular_component_organization_or_biogenesis	ADAM10
GO:0071840	cellular_component_organization_or_biogenesis	XIRP2
GO:0071840	cellular_component_organization_or_biogenesis	CELSR2
GO:0071840	cellular_component_organization_or_biogenesis	ENG
GO:0071840	cellular_component_organization_or_biogenesis	CPD
GO:0071840	cellular_component_organization_or_biogenesis	TEK
GO:0071840	cellular_component_organization_or_biogenesis	DPP4
GO:0071840	cellular_component_organization_or_biogenesis	GBA
GO:0071840	cellular_component_organization_or_biogenesis	LRP4
GO:0071840	cellular_component_organization_or_biogenesis	COLEC12
GO:0071840	cellular_component_organization_or_biogenesis	PLXNB1
GO:0071840	cellular_component_organization_or_biogenesis	THY1
GO:0071840	cellular_component_organization_or_biogenesis	ABCA1
GO:0071840	cellular_component_organization_or_biogenesis	PXDN
GO:0071840	cellular_component_organization_or_biogenesis	PVRL1
GO:0071840	cellular_component_organization_or_biogenesis	SEMA4D
GO:0071840	cellular_component_organization_or_biogenesis	EGFR
GO:0071840	cellular_component_organization_or_biogenesis	CDH13
GO:0071840	cellular_component_organization_or_biogenesis	CDH2
GO:0071840	cellular_component_organization_or_biogenesis	ACP2
GO:0065007	biological_regulation	TULP1
GO:0065007	biological_regulation	CALCR
GO:0065007	biological_regulation	NTRK2
GO:0065007	biological_regulation	PTPRG
GO:0065007	biological_regulation	CACNA2D1
GO:0065007	biological_regulation	IGF1R
GO:0065007	biological_regulation	TYRO3
GO:0065007	biological_regulation	ODZ3
GO:0065007	biological_regulation	TMEM132A
GO:0065007	biological_regulation	PROCR
GO:0065007	biological_regulation	ATRN
GO:0065007	biological_regulation	P2RX4
GO:0065007	biological_regulation	TNFSF11
GO:0065007	biological_regulation	NCSTN
GO:0065007	biological_regulation	L1CAM
GO:0065007	biological_regulation	FGFRL1
GO:0065007	biological_regulation	SLC7A3
GO:0065007	biological_regulation	NPC1
GO:0065007	biological_regulation	CELSR2
GO:0065007	biological_regulation	ENG
GO:0065007	biological_regulation	CPD
GO:0065007	biological_regulation	ITPR1
GO:0065007	biological_regulation	TEK
GO:0065007	biological_regulation	ROBO4
GO:0065007	biological_regulation	LAMA4
GO:0065007	biological_regulation	DPP4
GO:0065007	biological_regulation	LRP4
GO:0065007	biological_regulation	ADCY8
GO:0065007	biological_regulation	LPHN2
GO:0065007	biological_regulation	PLXNB1
GO:0065007	biological_regulation	OLFR535
GO:0065007	biological_regulation	THY1
GO:0065007	biological_regulation	CMKLR1
GO:0065007	biological_regulation	ABCA1
GO:0065007	biological_regulation	CD276
GO:0065007	biological_regulation	PVRL1
GO:0065007	biological_regulation	ROR2
GO:0065007	biological_regulation	CDH13
GO:0065007	biological_regulation	STIM1
GO:0065007	biological_regulation	TSPAN6
GO:0065007	biological_regulation	NT5E
GO:0065007	biological_regulation	CDH2
GO:0065007	biological_regulation	SIRPA
GO:0065007	biological_regulation	BMP1
GO:0065007	biological_regulation	ITGA1
GO:0065007	biological_regulation	ERAP1
GO:0065007	biological_regulation	NRADD
GO:0065007	biological_regulation	SYNGAP1
GO:0065007	biological_regulation	EFNB1
GO:0065007	biological_regulation	CSF1
GO:0065007	biological_regulation	SLC15A1
GO:0065007	biological_regulation	P2RX7
GO:0065007	biological_regulation	TCTN1
GO:0065007	biological_regulation	GM2A
GO:0065007	biological_regulation	CD38
GO:0065007	biological_regulation	CADM1
GO:0065007	biological_regulation	NPTN
GO:0065007	biological_regulation	ADAM10
GO:0065007	biological_regulation	BST2
GO:0065007	biological_regulation	TRPV1
GO:0065007	biological_regulation	COLEC12
GO:0065007	biological_regulation	GPR56
GO:0065007	biological_regulation	RAET1B
GO:0065007	biological_regulation	EGFR
GO:0065007	biological_regulation	SEMA4D
GO:0051704	multi-organism_process	P2RX7
GO:0051704	multi-organism_process	ABCA1
GO:0051704	multi-organism_process	BST2
GO:0051704	multi-organism_process	RAET1B
GO:0051704	multi-organism_process	PVRL1
GO:0051704	multi-organism_process	RAET1A
GO:0051179	localization	TULP1
GO:0051179	localization	NTRK2
GO:0051179	localization	CACNA2D1
GO:0051179	localization	IGF1R
GO:0051179	localization	TYRO3
GO:0051179	localization	P2RX4
GO:0051179	localization	MRC2
GO:0051179	localization	PGAP1
GO:0051179	localization	ATP1B2
GO:0051179	localization	TNFSF11
GO:0051179	localization	SLC19A2
GO:0051179	localization	ATP1B3
GO:0051179	localization	NPC1
GO:0051179	localization	SLC7A3
GO:0051179	localization	ENG
GO:0051179	localization	CELSR2
GO:0051179	localization	CPD
GO:0051179	localization	ITPR1
GO:0051179	localization	TEK
GO:0051179	localization	ROBO4
GO:0051179	localization	LAMA4
GO:0051179	localization	SYPL
GO:0051179	localization	DPP4
GO:0051179	localization	LRP4
GO:0051179	localization	ITGA11
GO:0051179	localization	THY1
GO:0051179	localization	ABCA1
GO:0051179	localization	ROR2
GO:0051179	localization	CDH13
GO:0051179	localization	STIM1
GO:0051179	localization	CDH2
GO:0051179	localization	SIRPA
GO:0051179	localization	SLC39A6
GO:0051179	localization	ITGA1
GO:0051179	localization	EFNB1
GO:0051179	localization	CSF1
GO:0051179	localization	SLC15A1
GO:0051179	localization	P2RX7
GO:0051179	localization	GM2A
GO:0051179	localization	CD38
GO:0051179	localization	CADM1
GO:0051179	localization	ATP1B1
GO:0051179	localization	ADAM10
GO:0051179	localization	TMED9
GO:0051179	localization	ST14
GO:0051179	localization	TRPV1
GO:0051179	localization	SLC5A9
GO:0051179	localization	COLEC12
GO:0051179	localization	EGFR
GO:0050896	response_to_stimulus	TULP1
GO:0050896	response_to_stimulus	CALCR
GO:0050896	response_to_stimulus	ITGA1
GO:0050896	response_to_stimulus	NTRK2
GO:0050896	response_to_stimulus	IGF1R
GO:0050896	response_to_stimulus	H2-L
GO:0050896	response_to_stimulus	TYRO3
GO:0050896	response_to_stimulus	EFNB1
GO:0050896	response_to_stimulus	SYNGAP1
GO:0050896	response_to_stimulus	ATRN
GO:0050896	response_to_stimulus	PROCR
GO:0050896	response_to_stimulus	P2RX7
GO:0050896	response_to_stimulus	P2RX4
GO:0050896	response_to_stimulus	GM2A
GO:0050896	response_to_stimulus	TNFSF11
GO:0050896	response_to_stimulus	CD38
GO:0050896	response_to_stimulus	RAET1A
GO:0050896	response_to_stimulus	L1CAM
GO:0050896	response_to_stimulus	CADM1
GO:0050896	response_to_stimulus	ATP1B1
GO:0050896	response_to_stimulus	NPC1
GO:0050896	response_to_stimulus	ALCAM
GO:0050896	response_to_stimulus	ADAM10
GO:0050896	response_to_stimulus	ENG
GO:0050896	response_to_stimulus	CPD
GO:0050896	response_to_stimulus	BST2
GO:0050896	response_to_stimulus	ITPR1
GO:0050896	response_to_stimulus	TEK
GO:0050896	response_to_stimulus	TRPV1
GO:0050896	response_to_stimulus	DPP4
GO:0050896	response_to_stimulus	COLEC12
GO:0050896	response_to_stimulus	ADCY8
GO:0050896	response_to_stimulus	THY1
GO:0050896	response_to_stimulus	ABCA1
GO:0050896	response_to_stimulus	CD276
GO:0050896	response_to_stimulus	RAET1B
GO:0050896	response_to_stimulus	PXDN
GO:0050896	response_to_stimulus	PVRL1
GO:0050896	response_to_stimulus	ROR2
GO:0050896	response_to_stimulus	EGFR
GO:0050896	response_to_stimulus	CDH13
GO:0050896	response_to_stimulus	STIM1
GO:0050896	response_to_stimulus	NT5E
GO:0050896	response_to_stimulus	ACP2
GO:0048511	rhythmic_process	EGFR
GO:0048511	rhythmic_process	TYRO3
GO:0043473	pigmentation	ATRN
GO:0040011	locomotion	SIRPA
GO:0040011	locomotion	ALCAM
GO:0040011	locomotion	ADAM10
GO:0040011	locomotion	CELSR2
GO:0040011	locomotion	ENG
GO:0040011	locomotion	ITGA1
GO:0040011	locomotion	TEK
GO:0040011	locomotion	ROBO4
GO:0040011	locomotion	ST14
GO:0040011	locomotion	LAMA4
GO:0040011	locomotion	IGF1R
GO:0040011	locomotion	TYRO3
GO:0040011	locomotion	DPP4
GO:0040011	locomotion	EFNB1
GO:0040011	locomotion	ITGA11
GO:0040011	locomotion	CSF1
GO:0040011	locomotion	THY1
GO:0040011	locomotion	TNFSF11
GO:0040011	locomotion	PVRL1
GO:0040011	locomotion	ROR2
GO:0040011	locomotion	EGFR
GO:0040011	locomotion	CDH13
GO:0040011	locomotion	L1CAM
GO:0040011	locomotion	CDH2
GO:0032502	developmental_process	TULP1
GO:0032502	developmental_process	CALCR
GO:0032502	developmental_process	NTRK2
GO:0032502	developmental_process	PTPRG
GO:0032502	developmental_process	IGF1R
GO:0032502	developmental_process	TYRO3
GO:0032502	developmental_process	PTPRJ
GO:0032502	developmental_process	TDRD6
GO:0032502	developmental_process	FREM2
GO:0032502	developmental_process	PROM1
GO:0032502	developmental_process	GLA
GO:0032502	developmental_process	PGAP1
GO:0032502	developmental_process	TNFSF11
GO:0032502	developmental_process	L1CAM
GO:0032502	developmental_process	FGFRL1
GO:0032502	developmental_process	ALCAM
GO:0032502	developmental_process	CELSR2
GO:0032502	developmental_process	ENG
GO:0032502	developmental_process	CPD
GO:0032502	developmental_process	ITPR1
GO:0032502	developmental_process	TEK
GO:0032502	developmental_process	ROBO4
GO:0032502	developmental_process	LAMA4
GO:0032502	developmental_process	LRP4
GO:0032502	developmental_process	PLXNB1
GO:0032502	developmental_process	THY1
GO:0032502	developmental_process	CD276
GO:0032502	developmental_process	ROR2
GO:0032502	developmental_process	PVRL1
GO:0032502	developmental_process	CDH13
GO:0032502	developmental_process	ACP2
GO:0032502	developmental_process	CDH2
GO:0032502	developmental_process	TLL1
GO:0032502	developmental_process	BMP1
GO:0032502	developmental_process	ITGA1
GO:0032502	developmental_process	ERAP1
GO:0032502	developmental_process	EFNB1
GO:0032502	developmental_process	SYNGAP1
GO:0032502	developmental_process	CSF1
GO:0032502	developmental_process	P2RX7
GO:0032502	developmental_process	TCTN1
GO:0032502	developmental_process	CADM1
GO:0032502	developmental_process	NPTN
GO:0032502	developmental_process	ADAM10
GO:0032502	developmental_process	TRPV1
GO:0032502	developmental_process	SEMA4B
GO:0032502	developmental_process	GPR56
GO:0032502	developmental_process	PIGT
GO:0032502	developmental_process	SEMA4D
GO:0032502	developmental_process	EGFR
GO:0032502	developmental_process	SEMA3E
GO:0032501	multicellular_organismal_process	TULP1
GO:0032501	multicellular_organismal_process	GGT1
GO:0032501	multicellular_organismal_process	NTRK2
GO:0032501	multicellular_organismal_process	CALCR
GO:0032501	multicellular_organismal_process	PTPRG
GO:0032501	multicellular_organismal_process	IGF1R
GO:0032501	multicellular_organismal_process	TYRO3
GO:0032501	multicellular_organismal_process	PTPRJ
GO:0032501	multicellular_organismal_process	PROCR
GO:0032501	multicellular_organismal_process	ATRN
GO:0032501	multicellular_organismal_process	TDRD6
GO:0032501	multicellular_organismal_process	P2RX4
GO:0032501	multicellular_organismal_process	FREM2
GO:0032501	multicellular_organismal_process	PROM1
GO:0032501	multicellular_organismal_process	PGAP1
GO:0032501	multicellular_organismal_process	GLA
GO:0032501	multicellular_organismal_process	TNFSF11
GO:0032501	multicellular_organismal_process	L1CAM
GO:0032501	multicellular_organismal_process	FGFRL1
GO:0032501	multicellular_organismal_process	ALCAM
GO:0032501	multicellular_organismal_process	ENG
GO:0032501	multicellular_organismal_process	CELSR2
GO:0032501	multicellular_organismal_process	CPD
GO:0032501	multicellular_organismal_process	ITPR1
GO:0032501	multicellular_organismal_process	TEK
GO:0032501	multicellular_organismal_process	ROBO4
GO:0032501	multicellular_organismal_process	LAMA4
GO:0032501	multicellular_organismal_process	LRP4
GO:0032501	multicellular_organismal_process	ADCY8
GO:0032501	multicellular_organismal_process	PLXNB1
GO:0032501	multicellular_organismal_process	OLFR535
GO:0032501	multicellular_organismal_process	THY1
GO:0032501	multicellular_organismal_process	ABCA1
GO:0032501	multicellular_organismal_process	CD276
GO:0032501	multicellular_organismal_process	PVRL1
GO:0032501	multicellular_organismal_process	ROR2
GO:0032501	multicellular_organismal_process	CDH13
GO:0032501	multicellular_organismal_process	CDH2
GO:0032501	multicellular_organismal_process	ACP2
GO:0032501	multicellular_organismal_process	TLL1
GO:0032501	multicellular_organismal_process	SIRPA
GO:0032501	multicellular_organismal_process	BMP1
GO:0032501	multicellular_organismal_process	ITGA1
GO:0032501	multicellular_organismal_process	ERAP1
GO:0032501	multicellular_organismal_process	EFNB1
GO:0032501	multicellular_organismal_process	SYNGAP1
GO:0032501	multicellular_organismal_process	CSF1
GO:0032501	multicellular_organismal_process	P2RX7
GO:0032501	multicellular_organismal_process	TCTN1
GO:0032501	multicellular_organismal_process	GM2A
GO:0032501	multicellular_organismal_process	CD38
GO:0032501	multicellular_organismal_process	CADM1
GO:0032501	multicellular_organismal_process	NPTN
GO:0032501	multicellular_organismal_process	ADAM10
GO:0032501	multicellular_organismal_process	TRPV1
GO:0032501	multicellular_organismal_process	COLEC12
GO:0032501	multicellular_organismal_process	SEMA4B
GO:0032501	multicellular_organismal_process	GPR56
GO:0032501	multicellular_organismal_process	PIGT
GO:0032501	multicellular_organismal_process	RAET1B
GO:0032501	multicellular_organismal_process	SEMA4D
GO:0032501	multicellular_organismal_process	EGFR
GO:0032501	multicellular_organismal_process	SEMA3E
GO:0023052	signaling	TULP1
GO:0023052	signaling	EPHA1
GO:0023052	signaling	CALCR
GO:0023052	signaling	NTRK2
GO:0023052	signaling	ITGA1
GO:0023052	signaling	IGF1R
GO:0023052	signaling	TYRO3
GO:0023052	signaling	ODZ3
GO:0023052	signaling	SYNGAP1
GO:0023052	signaling	ITGA9
GO:0023052	signaling	ATRN
GO:0023052	signaling	CSF1
GO:0023052	signaling	P2RX7
GO:0023052	signaling	P2RX4
GO:0023052	signaling	TCTN1
GO:0023052	signaling	TNFSF11
GO:0023052	signaling	NCSTN
GO:0023052	signaling	CD38
GO:0023052	signaling	NPTN
GO:0023052	signaling	L1CAM
GO:0023052	signaling	FGFRL1
GO:0023052	signaling	SLC7A3
GO:0023052	signaling	ADAM10
GO:0023052	signaling	LTBP1
GO:0023052	signaling	CELSR2
GO:0023052	signaling	ENG
GO:0023052	signaling	ITPR1
GO:0023052	signaling	BST2
GO:0023052	signaling	TEK
GO:0023052	signaling	ROBO4
GO:0023052	signaling	TRPV1
GO:0023052	signaling	LRP4
GO:0023052	signaling	COLEC12
GO:0023052	signaling	ITGA11
GO:0023052	signaling	ADCY8
GO:0023052	signaling	PLXNB1
GO:0023052	signaling	LPHN2
GO:0023052	signaling	THY1
GO:0023052	signaling	OLFR535
GO:0023052	signaling	GPR56
GO:0023052	signaling	ABCA1
GO:0023052	signaling	CMKLR1
GO:0023052	signaling	ROR2
GO:0023052	signaling	PVRL1
GO:0023052	signaling	EGFR
GO:0023052	signaling	CDH13
GO:0023052	signaling	TSPAN6
GO:0023052	signaling	CDH2
GO:0022610	biological_adhesion	SIRPA
GO:0022610	biological_adhesion	ITGA1
GO:0022610	biological_adhesion	PCDHGA6
GO:0022610	biological_adhesion	TYRO3
GO:0022610	biological_adhesion	PCDHGB8
GO:0022610	biological_adhesion	ITGA9
GO:0022610	biological_adhesion	CSF1
GO:0022610	biological_adhesion	PCDHGB7
GO:0022610	biological_adhesion	FREM2
GO:0022610	biological_adhesion	ATP1B2
GO:0022610	biological_adhesion	TNFSF11
GO:0022610	biological_adhesion	PCDHGC3
GO:0022610	biological_adhesion	L1CAM
GO:0022610	biological_adhesion	CADM1
GO:0022610	biological_adhesion	NPTN
GO:0022610	biological_adhesion	DCHS1
GO:0022610	biological_adhesion	PCDHGB5
GO:0022610	biological_adhesion	PCDHGA10
GO:0022610	biological_adhesion	ALCAM
GO:0022610	biological_adhesion	ADAM10
GO:0022610	biological_adhesion	ENG
GO:0022610	biological_adhesion	CELSR2
GO:0022610	biological_adhesion	CPD
GO:0022610	biological_adhesion	TEK
GO:0022610	biological_adhesion	CERCAM
GO:0022610	biological_adhesion	FAT2
GO:0022610	biological_adhesion	PCDH1
GO:0022610	biological_adhesion	LAMA4
GO:0022610	biological_adhesion	DPP4
GO:0022610	biological_adhesion	ITGA11
GO:0022610	biological_adhesion	THY1
GO:0022610	biological_adhesion	GPR56
GO:0022610	biological_adhesion	ROR2
GO:0022610	biological_adhesion	PVRL1
GO:0022610	biological_adhesion	EGFR
GO:0022610	biological_adhesion	CDH13
GO:0022610	biological_adhesion	CDH2
GO:0016265	death	ITGA1
GO:0016265	death	TEK
GO:0016265	death	TRPV1
GO:0016265	death	IGF1R
GO:0016265	death	NRADD
GO:0016265	death	TYRO3
GO:0016265	death	TMEM132A
GO:0016265	death	SYNGAP1
GO:0016265	death	P2RX7
GO:0016265	death	P2RX4
GO:0016265	death	PIGT
GO:0016265	death	RAET1B
GO:0016265	death	NCSTN
GO:0016265	death	EGFR
GO:0016265	death	CDH13
GO:0016265	death	CD38
GO:0016265	death	CADM1
GO:0009987	cellular_process	TULP1
GO:0009987	cellular_process	CD151
GO:0009987	cellular_process	EPHA1
GO:0009987	cellular_process	PCDHGA6
GO:0009987	cellular_process	PCDHGB8
GO:0009987	cellular_process	TYRO3
GO:0009987	cellular_process	PTPRJ
GO:0009987	cellular_process	ODZ3
GO:0009987	cellular_process	TDRD6
GO:0009987	cellular_process	ATP1B2
GO:0009987	cellular_process	GLA
GO:0009987	cellular_process	PGAP1
GO:0009987	cellular_process	TNFSF11
GO:0009987	cellular_process	SLC19A2
GO:0009987	cellular_process	PCDHGC3
GO:0009987	cellular_process	L1CAM
GO:0009987	cellular_process	FGFRL1
GO:0009987	cellular_process	SLC7A3
GO:0009987	cellular_process	XIRP2
GO:0009987	cellular_process	CELSR2
GO:0009987	cellular_process	ENG
GO:0009987	cellular_process	CPD
GO:0009987	cellular_process	ITPR1
GO:0009987	cellular_process	FAT2
GO:0009987	cellular_process	ADCY8
GO:0009987	cellular_process	PLXNB1
GO:0009987	cellular_process	OLFR535
GO:0009987	cellular_process	CD276
GO:0009987	cellular_process	PXDN
GO:0009987	cellular_process	ROR2
GO:0009987	cellular_process	CDH13
GO:0009987	cellular_process	STIM1
GO:0009987	cellular_process	TLL1
GO:0009987	cellular_process	CDH2
GO:0009987	cellular_process	ACP2
GO:0009987	cellular_process	SIRPA
GO:0009987	cellular_process	BMP1
GO:0009987	cellular_process	SLC39A6
GO:0009987	cellular_process	NRADD
GO:0009987	cellular_process	EFNB1
GO:0009987	cellular_process	SYNGAP1
GO:0009987	cellular_process	TCTN1
GO:0009987	cellular_process	PCDHGB7
GO:0009987	cellular_process	GM2A
GO:0009987	cellular_process	CAR4
GO:0009987	cellular_process	RAET1A
GO:0009987	cellular_process	CD38
GO:0009987	cellular_process	NPTN
GO:0009987	cellular_process	CADM1
GO:0009987	cellular_process	ATP1B1
GO:0009987	cellular_process	ADAM10
GO:0009987	cellular_process	BST2
GO:0009987	cellular_process	TRPV1
GO:0009987	cellular_process	COLEC12
GO:0009987	cellular_process	RAET1B
GO:0009987	cellular_process	NAGA
GO:0009987	cellular_process	EGFR
GO:0009987	cellular_process	GGT1
GO:0009987	cellular_process	NTRK2
GO:0009987	cellular_process	CALCR
GO:0009987	cellular_process	PTPRG
GO:0009987	cellular_process	IGF1R
GO:0009987	cellular_process	TMEM132A
GO:0009987	cellular_process	ATRN
GO:0009987	cellular_process	P2RX4
GO:0009987	cellular_process	MRC2
GO:0009987	cellular_process	FKBP10
GO:0009987	cellular_process	FREM2
GO:0009987	cellular_process	PROM1
GO:0009987	cellular_process	NCSTN
GO:0009987	cellular_process	SMPDL3B
GO:0009987	cellular_process	ATP1B3
GO:0009987	cellular_process	H60B
GO:0009987	cellular_process	NPC1
GO:0009987	cellular_process	ALCAM
GO:0009987	cellular_process	CERCAM
GO:0009987	cellular_process	TEK
GO:0009987	cellular_process	ROBO4
GO:0009987	cellular_process	PCDH1
GO:0009987	cellular_process	LAMA4
GO:0009987	cellular_process	PPAP2C
GO:0009987	cellular_process	DPP4
GO:0009987	cellular_process	GBA
GO:0009987	cellular_process	LRP4
GO:0009987	cellular_process	ITGA11
GO:0009987	cellular_process	LPHN2
GO:0009987	cellular_process	THY1
GO:0009987	cellular_process	CMKLR1
GO:0009987	cellular_process	ABCA1
GO:0009987	cellular_process	CAR12
GO:0009987	cellular_process	PVRL1
GO:0009987	cellular_process	TSPAN6
GO:0009987	cellular_process	NT5E
GO:0009987	cellular_process	ITGA1
GO:0009987	cellular_process	ITGA9
GO:0009987	cellular_process	CSF1
GO:0009987	cellular_process	SLC15A1
GO:0009987	cellular_process	P2RX7
GO:0009987	cellular_process	TSGA10
GO:0009987	cellular_process	PCDHGB5
GO:0009987	cellular_process	DCHS1
GO:0009987	cellular_process	PCDHGA10
GO:0009987	cellular_process	ST14
GO:0009987	cellular_process	SLC5A9
GO:0009987	cellular_process	SEMA4B
GO:0009987	cellular_process	GPR56
GO:0009987	cellular_process	PLAUR
GO:0009987	cellular_process	PIGT
GO:0009987	cellular_process	SEMA4D
GO:0009987	cellular_process	SEMA3E
GO:0016032	viral_reproduction	PVRL1
GO:0008283	cell_proliferation	ADAM10
GO:0008283	cell_proliferation	ENG
GO:0008283	cell_proliferation	CPD
GO:0008283	cell_proliferation	TEK
GO:0008283	cell_proliferation	DPP4
GO:0008283	cell_proliferation	EFNB1
GO:0008283	cell_proliferation	CSF1
GO:0008283	cell_proliferation	P2RX7
GO:0008283	cell_proliferation	CD276
GO:0008283	cell_proliferation	TNFSF11
GO:0008283	cell_proliferation	ROR2
GO:0008283	cell_proliferation	EGFR
GO:0008283	cell_proliferation	CD38
GO:0008283	cell_proliferation	CDH13
GO:0008283	cell_proliferation	FGFRL1
GO:0040007	growth	ADAM10
GO:0040007	growth	CPD
GO:0040007	growth	TRPV1
GO:0040007	growth	CDH13
GO:0040007	growth	CD38
GO:0040007	growth	LRP4
GO:0040007	growth	ATRN
GO:0040007	growth	CSF1
GO:0002376	immune_system_process	H60B
GO:0002376	immune_system_process	ADAM10
GO:0002376	immune_system_process	ITGA1
GO:0002376	immune_system_process	CPD
GO:0002376	immune_system_process	CALCR
GO:0002376	immune_system_process	BST2
GO:0002376	immune_system_process	TEK
GO:0002376	immune_system_process	TRPV1
GO:0002376	immune_system_process	IGF1R
GO:0002376	immune_system_process	TYRO3
GO:0002376	immune_system_process	DPP4
GO:0002376	immune_system_process	EFNB1
GO:0002376	immune_system_process	COLEC12
GO:0002376	immune_system_process	PROCR
GO:0002376	immune_system_process	CSF1
GO:0002376	immune_system_process	THY1
GO:0002376	immune_system_process	P2RX7
GO:0002376	immune_system_process	CD276
GO:0002376	immune_system_process	RAET1B
GO:0002376	immune_system_process	TNFSF11
GO:0002376	immune_system_process	CD38
GO:0002376	immune_system_process	CADM1
GO:0001906	cell_killing	P2RX7
GO:0001906	cell_killing	RAET1B
GO:0001906	cell_killing	CADM1
GO:0008152	metabolic_process	GGT1
GO:0008152	metabolic_process	EPHA1
GO:0008152	metabolic_process	CALCR
GO:0008152	metabolic_process	NTRK2
GO:0008152	metabolic_process	PTPRG
GO:0008152	metabolic_process	IGF1R
GO:0008152	metabolic_process	PTPRJ
GO:0008152	metabolic_process	TYRO3
GO:0008152	metabolic_process	P2RX4
GO:0008152	metabolic_process	LOXL2
GO:0008152	metabolic_process	FKBP10
GO:0008152	metabolic_process	ATP1B2
GO:0008152	metabolic_process	GLA
GO:0008152	metabolic_process	PGAP1
GO:0008152	metabolic_process	TNFSF11
GO:0008152	metabolic_process	SMPDL3B
GO:0008152	metabolic_process	NCSTN
GO:0008152	metabolic_process	SLC19A2
GO:0008152	metabolic_process	ATP1B3
GO:0008152	metabolic_process	FGFRL1
GO:0008152	metabolic_process	NPC1
GO:0008152	metabolic_process	DPP7
GO:0008152	metabolic_process	ENG
GO:0008152	metabolic_process	CELSR2
GO:0008152	metabolic_process	CPD
GO:0008152	metabolic_process	CERCAM
GO:0008152	metabolic_process	TEK
GO:0008152	metabolic_process	PPAP2C
GO:0008152	metabolic_process	GBA
GO:0008152	metabolic_process	DPP4
GO:0008152	metabolic_process	LRP4
GO:0008152	metabolic_process	ADCY8
GO:0008152	metabolic_process	THY1
GO:0008152	metabolic_process	BST1
GO:0008152	metabolic_process	ABCA1
GO:0008152	metabolic_process	CD276
GO:0008152	metabolic_process	CAR12
GO:0008152	metabolic_process	SUMF1
GO:0008152	metabolic_process	PXDN
GO:0008152	metabolic_process	ROR2
GO:0008152	metabolic_process	CDH13
GO:0008152	metabolic_process	NT5E
GO:0008152	metabolic_process	ACP2
GO:0008152	metabolic_process	TLL1
GO:0008152	metabolic_process	BMP1
GO:0008152	metabolic_process	ITGA1
GO:0008152	metabolic_process	ERAP1
GO:0008152	metabolic_process	SYNGAP1
GO:0008152	metabolic_process	HYAL2
GO:0008152	metabolic_process	CSF1
GO:0008152	metabolic_process	P2RX7
GO:0008152	metabolic_process	GM2A
GO:0008152	metabolic_process	CAR4
GO:0008152	metabolic_process	CD38
GO:0008152	metabolic_process	NPTN
GO:0008152	metabolic_process	ATP1B1
GO:0008152	metabolic_process	ADAM10
GO:0008152	metabolic_process	ST14
GO:0008152	metabolic_process	TRPV1
GO:0008152	metabolic_process	NAPSA
GO:0008152	metabolic_process	PLAUR
GO:0008152	metabolic_process	DPP6
GO:0008152	metabolic_process	PIGT
GO:0008152	metabolic_process	RAET1B
GO:0008152	metabolic_process	NAGA
GO:0008152	metabolic_process	EGFR
GO:0000003	reproduction	GGT1
GO:0000003	reproduction	TDRD6
GO:0000003	reproduction	CPD
GO:0000003	reproduction	ROR2
GO:0000003	reproduction	PVRL1
GO:0000003	reproduction	EGFR
GO:0000003	reproduction	IGF1R
GO:0000003	reproduction	TYRO3
GO:0000003	reproduction	CADM1
GO:0000003	reproduction	CSF1
GO:0071841	cellular_component_organization_or_biogenesis_at_cellular_level	SIRPA
GO:0071841	cellular_component_organization_or_biogenesis_at_cellular_level	CD151
GO:0071841	cellular_component_organization_or_biogenesis_at_cellular_level	XIRP2
GO:0071841	cellular_component_organization_or_biogenesis_at_cellular_level	ENG
GO:0071841	cellular_component_organization_or_biogenesis_at_cellular_level	CPD
GO:0071841	cellular_component_organization_or_biogenesis_at_cellular_level	DPP4
GO:0071841	cellular_component_organization_or_biogenesis_at_cellular_level	GBA
GO:0071841	cellular_component_organization_or_biogenesis_at_cellular_level	SYNGAP1
GO:0071841	cellular_component_organization_or_biogenesis_at_cellular_level	LRP4
GO:0071841	cellular_component_organization_or_biogenesis_at_cellular_level	PLXNB1
GO:0071841	cellular_component_organization_or_biogenesis_at_cellular_level	THY1
GO:0071841	cellular_component_organization_or_biogenesis_at_cellular_level	P2RX7
GO:0071841	cellular_component_organization_or_biogenesis_at_cellular_level	ABCA1
GO:0071841	cellular_component_organization_or_biogenesis_at_cellular_level	PXDN
GO:0071841	cellular_component_organization_or_biogenesis_at_cellular_level	TSGA10
GO:0071841	cellular_component_organization_or_biogenesis_at_cellular_level	PVRL1
GO:0071841	cellular_component_organization_or_biogenesis_at_cellular_level	CDH13
GO:0071841	cellular_component_organization_or_biogenesis_at_cellular_level	CADM1
GO:0071841	cellular_component_organization_or_biogenesis_at_cellular_level	ACP2
GO:0071841	cellular_component_organization_or_biogenesis_at_cellular_level	CDH2
GO:0044085	cellular_component_biogenesis	CD151
GO:0044085	cellular_component_biogenesis	CPD
GO:0044085	cellular_component_biogenesis	TEK
GO:0044085	cellular_component_biogenesis	IGF1R
GO:0044085	cellular_component_biogenesis	SYNGAP1
GO:0044085	cellular_component_biogenesis	LRP4
GO:0044085	cellular_component_biogenesis	THY1
GO:0044085	cellular_component_biogenesis	P2RX7
GO:0044085	cellular_component_biogenesis	P2RX4
GO:0044085	cellular_component_biogenesis	ABCA1
GO:0044085	cellular_component_biogenesis	TSGA10
GO:0044085	cellular_component_biogenesis	TNFSF11
GO:0044085	cellular_component_biogenesis	SCUBE3
GO:0044085	cellular_component_biogenesis	PVRL1
GO:0044085	cellular_component_biogenesis	CDH13
GO:0044085	cellular_component_biogenesis	CADM1
GO:0044085	cellular_component_biogenesis	CDH2
GO:0016043	cellular_component_organization	SIRPA
GO:0016043	cellular_component_organization	TULP1
GO:0016043	cellular_component_organization	CD151
GO:0016043	cellular_component_organization	NTRK2
GO:0016043	cellular_component_organization	ITGA1
GO:0016043	cellular_component_organization	PTPRG
GO:0016043	cellular_component_organization	IGF1R
GO:0016043	cellular_component_organization	TYRO3
GO:0016043	cellular_component_organization	EFNB1
GO:0016043	cellular_component_organization	SYNGAP1
GO:0016043	cellular_component_organization	P2RX7
GO:0016043	cellular_component_organization	TCTN1
GO:0016043	cellular_component_organization	P2RX4
GO:0016043	cellular_component_organization	MRC2
GO:0016043	cellular_component_organization	GM2A
GO:0016043	cellular_component_organization	TNFSF11
GO:0016043	cellular_component_organization	TSGA10
GO:0016043	cellular_component_organization	SCUBE3
GO:0016043	cellular_component_organization	CD38
GO:0016043	cellular_component_organization	L1CAM
GO:0016043	cellular_component_organization	NPTN
GO:0016043	cellular_component_organization	CADM1
GO:0016043	cellular_component_organization	NPC1
GO:0016043	cellular_component_organization	ALCAM
GO:0016043	cellular_component_organization	ADAM10
GO:0016043	cellular_component_organization	XIRP2
GO:0016043	cellular_component_organization	ENG
GO:0016043	cellular_component_organization	CELSR2
GO:0016043	cellular_component_organization	CPD
GO:0016043	cellular_component_organization	TEK
GO:0016043	cellular_component_organization	GBA
GO:0016043	cellular_component_organization	DPP4
GO:0016043	cellular_component_organization	COLEC12
GO:0016043	cellular_component_organization	LRP4
GO:0016043	cellular_component_organization	PLXNB1
GO:0016043	cellular_component_organization	THY1
GO:0016043	cellular_component_organization	ABCA1
GO:0016043	cellular_component_organization	PXDN
GO:0016043	cellular_component_organization	PVRL1
GO:0016043	cellular_component_organization	EGFR
GO:0016043	cellular_component_organization	SEMA4D
GO:0016043	cellular_component_organization	CDH13
GO:0016043	cellular_component_organization	ACP2
GO:0016043	cellular_component_organization	CDH2
GO:0065009	regulation_of_molecular_function	ENG
GO:0065009	regulation_of_molecular_function	CPD
GO:0065009	regulation_of_molecular_function	ITGA1
GO:0065009	regulation_of_molecular_function	CALCR
GO:0065009	regulation_of_molecular_function	NTRK2
GO:0065009	regulation_of_molecular_function	SYNGAP1
GO:0065009	regulation_of_molecular_function	ADCY8
GO:0065009	regulation_of_molecular_function	CSF1
GO:0065009	regulation_of_molecular_function	THY1
GO:0065009	regulation_of_molecular_function	P2RX7
GO:0065009	regulation_of_molecular_function	GM2A
GO:0065009	regulation_of_molecular_function	TNFSF11
GO:0065009	regulation_of_molecular_function	NCSTN
GO:0065009	regulation_of_molecular_function	ROR2
GO:0065009	regulation_of_molecular_function	EGFR
GO:0065009	regulation_of_molecular_function	STIM1
GO:0065008	regulation_of_biological_quality	NPC1
GO:0065008	regulation_of_biological_quality	ADAM10
GO:0065008	regulation_of_biological_quality	ENG
GO:0065008	regulation_of_biological_quality	ITGA1
GO:0065008	regulation_of_biological_quality	NTRK2
GO:0065008	regulation_of_biological_quality	CPD
GO:0065008	regulation_of_biological_quality	CALCR
GO:0065008	regulation_of_biological_quality	ITPR1
GO:0065008	regulation_of_biological_quality	TRPV1
GO:0065008	regulation_of_biological_quality	TYRO3
GO:0065008	regulation_of_biological_quality	SYNGAP1
GO:0065008	regulation_of_biological_quality	PROCR
GO:0065008	regulation_of_biological_quality	PLXNB1
GO:0065008	regulation_of_biological_quality	CSF1
GO:0065008	regulation_of_biological_quality	THY1
GO:0065008	regulation_of_biological_quality	P2RX7
GO:0065008	regulation_of_biological_quality	P2RX4
GO:0065008	regulation_of_biological_quality	ABCA1
GO:0065008	regulation_of_biological_quality	TNFSF11
GO:0065008	regulation_of_biological_quality	PVRL1
GO:0065008	regulation_of_biological_quality	CDH13
GO:0065008	regulation_of_biological_quality	CD38
GO:0065008	regulation_of_biological_quality	NPTN
GO:0065008	regulation_of_biological_quality	CDH2
GO:0050789	regulation_of_biological_process	TULP1
GO:0050789	regulation_of_biological_process	CALCR
GO:0050789	regulation_of_biological_process	NTRK2
GO:0050789	regulation_of_biological_process	PTPRG
GO:0050789	regulation_of_biological_process	CACNA2D1
GO:0050789	regulation_of_biological_process	IGF1R
GO:0050789	regulation_of_biological_process	TYRO3
GO:0050789	regulation_of_biological_process	ODZ3
GO:0050789	regulation_of_biological_process	TMEM132A
GO:0050789	regulation_of_biological_process	PROCR
GO:0050789	regulation_of_biological_process	ATRN
GO:0050789	regulation_of_biological_process	P2RX4
GO:0050789	regulation_of_biological_process	NCSTN
GO:0050789	regulation_of_biological_process	TNFSF11
GO:0050789	regulation_of_biological_process	L1CAM
GO:0050789	regulation_of_biological_process	FGFRL1
GO:0050789	regulation_of_biological_process	NPC1
GO:0050789	regulation_of_biological_process	SLC7A3
GO:0050789	regulation_of_biological_process	ENG
GO:0050789	regulation_of_biological_process	CELSR2
GO:0050789	regulation_of_biological_process	CPD
GO:0050789	regulation_of_biological_process	ITPR1
GO:0050789	regulation_of_biological_process	TEK
GO:0050789	regulation_of_biological_process	ROBO4
GO:0050789	regulation_of_biological_process	LAMA4
GO:0050789	regulation_of_biological_process	DPP4
GO:0050789	regulation_of_biological_process	LRP4
GO:0050789	regulation_of_biological_process	ADCY8
GO:0050789	regulation_of_biological_process	LPHN2
GO:0050789	regulation_of_biological_process	PLXNB1
GO:0050789	regulation_of_biological_process	OLFR535
GO:0050789	regulation_of_biological_process	THY1
GO:0050789	regulation_of_biological_process	CMKLR1
GO:0050789	regulation_of_biological_process	ABCA1
GO:0050789	regulation_of_biological_process	CD276
GO:0050789	regulation_of_biological_process	PVRL1
GO:0050789	regulation_of_biological_process	ROR2
GO:0050789	regulation_of_biological_process	CDH13
GO:0050789	regulation_of_biological_process	STIM1
GO:0050789	regulation_of_biological_process	TSPAN6
GO:0050789	regulation_of_biological_process	NT5E
GO:0050789	regulation_of_biological_process	CDH2
GO:0050789	regulation_of_biological_process	SIRPA
GO:0050789	regulation_of_biological_process	BMP1
GO:0050789	regulation_of_biological_process	ITGA1
GO:0050789	regulation_of_biological_process	ERAP1
GO:0050789	regulation_of_biological_process	NRADD
GO:0050789	regulation_of_biological_process	SYNGAP1
GO:0050789	regulation_of_biological_process	EFNB1
GO:0050789	regulation_of_biological_process	CSF1
GO:0050789	regulation_of_biological_process	P2RX7
GO:0050789	regulation_of_biological_process	SLC15A1
GO:0050789	regulation_of_biological_process	TCTN1
GO:0050789	regulation_of_biological_process	GM2A
GO:0050789	regulation_of_biological_process	CD38
GO:0050789	regulation_of_biological_process	NPTN
GO:0050789	regulation_of_biological_process	CADM1
GO:0050789	regulation_of_biological_process	ADAM10
GO:0050789	regulation_of_biological_process	BST2
GO:0050789	regulation_of_biological_process	TRPV1
GO:0050789	regulation_of_biological_process	COLEC12
GO:0050789	regulation_of_biological_process	GPR56
GO:0050789	regulation_of_biological_process	RAET1B
GO:0050789	regulation_of_biological_process	SEMA4D
GO:0050789	regulation_of_biological_process	EGFR
GO:0044419	interspecies_interaction_between_organisms	PVRL1
GO:0051674	localization_of_cell	SIRPA
GO:0051674	localization_of_cell	ADAM10
GO:0051674	localization_of_cell	ENG
GO:0051674	localization_of_cell	CELSR2
GO:0051674	localization_of_cell	ITGA1
GO:0051674	localization_of_cell	TEK
GO:0051674	localization_of_cell	ROBO4
GO:0051674	localization_of_cell	ST14
GO:0051674	localization_of_cell	LAMA4
GO:0051674	localization_of_cell	IGF1R
GO:0051674	localization_of_cell	TYRO3
GO:0051674	localization_of_cell	DPP4
GO:0051674	localization_of_cell	EFNB1
GO:0051674	localization_of_cell	ITGA11
GO:0051674	localization_of_cell	CSF1
GO:0051674	localization_of_cell	THY1
GO:0051674	localization_of_cell	TNFSF11
GO:0051674	localization_of_cell	ROR2
GO:0051674	localization_of_cell	EGFR
GO:0051674	localization_of_cell	CDH13
GO:0051674	localization_of_cell	CDH2
GO:0051641	cellular_localization	NPC1
GO:0051641	cellular_localization	ADAM10
GO:0051641	cellular_localization	NTRK2
GO:0051641	cellular_localization	TRPV1
GO:0051641	cellular_localization	TYRO3
GO:0051641	cellular_localization	P2RX7
GO:0051641	cellular_localization	ABCA1
GO:0051641	cellular_localization	PGAP1
GO:0051641	cellular_localization	TNFSF11
GO:0051641	cellular_localization	EGFR
GO:0051641	cellular_localization	CD38
GO:0051641	cellular_localization	CDH13
GO:0051641	cellular_localization	CADM1
GO:0051234	establishment_of_localization	TULP1
GO:0051234	establishment_of_localization	SIRPA
GO:0051234	establishment_of_localization	SLC39A6
GO:0051234	establishment_of_localization	NTRK2
GO:0051234	establishment_of_localization	CACNA2D1
GO:0051234	establishment_of_localization	TYRO3
GO:0051234	establishment_of_localization	P2RX7
GO:0051234	establishment_of_localization	SLC15A1
GO:0051234	establishment_of_localization	P2RX4
GO:0051234	establishment_of_localization	MRC2
GO:0051234	establishment_of_localization	GM2A
GO:0051234	establishment_of_localization	ATP1B2
GO:0051234	establishment_of_localization	PGAP1
GO:0051234	establishment_of_localization	TNFSF11
GO:0051234	establishment_of_localization	SLC19A2
GO:0051234	establishment_of_localization	CD38
GO:0051234	establishment_of_localization	CADM1
GO:0051234	establishment_of_localization	ATP1B3
GO:0051234	establishment_of_localization	ATP1B1
GO:0051234	establishment_of_localization	NPC1
GO:0051234	establishment_of_localization	SLC7A3
GO:0051234	establishment_of_localization	ADAM10
GO:0051234	establishment_of_localization	TMED9
GO:0051234	establishment_of_localization	CPD
GO:0051234	establishment_of_localization	ITPR1
GO:0051234	establishment_of_localization	TRPV1
GO:0051234	establishment_of_localization	SYPL
GO:0051234	establishment_of_localization	SLC5A9
GO:0051234	establishment_of_localization	DPP4
GO:0051234	establishment_of_localization	COLEC12
GO:0051234	establishment_of_localization	LRP4
GO:0051234	establishment_of_localization	THY1
GO:0051234	establishment_of_localization	ABCA1
GO:0051234	establishment_of_localization	EGFR
GO:0051234	establishment_of_localization	CDH13
GO:0051234	establishment_of_localization	STIM1
GO:0033036	macromolecule_localization	NPC1
GO:0033036	macromolecule_localization	P2RX7
GO:0033036	macromolecule_localization	SLC15A1
GO:0033036	macromolecule_localization	ABCA1
GO:0033036	macromolecule_localization	GM2A
GO:0033036	macromolecule_localization	CPD
GO:0033036	macromolecule_localization	PGAP1
GO:0033036	macromolecule_localization	TNFSF11
GO:0033036	macromolecule_localization	EGFR
GO:0033036	macromolecule_localization	CADM1
GO:0033036	macromolecule_localization	LRP4
GO:0033036	macromolecule_localization	CDH2
GO:0051716	cellular_response_to_stimulus	TULP1
GO:0051716	cellular_response_to_stimulus	NPC1
GO:0051716	cellular_response_to_stimulus	ADAM10
GO:0051716	cellular_response_to_stimulus	ENG
GO:0051716	cellular_response_to_stimulus	ITGA1
GO:0051716	cellular_response_to_stimulus	ADCY8
GO:0051716	cellular_response_to_stimulus	P2RX7
GO:0051716	cellular_response_to_stimulus	ABCA1
GO:0051716	cellular_response_to_stimulus	RAET1B
GO:0051716	cellular_response_to_stimulus	PXDN
GO:0051716	cellular_response_to_stimulus	TNFSF11
GO:0051716	cellular_response_to_stimulus	ROR2
GO:0051716	cellular_response_to_stimulus	RAET1A
GO:0051716	cellular_response_to_stimulus	CDH13
GO:0051606	detection_of_stimulus	TULP1
GO:0051606	detection_of_stimulus	ENG
GO:0051606	detection_of_stimulus	TRPV1
GO:0051606	detection_of_stimulus	CADM1
GO:0051606	detection_of_stimulus	STIM1
GO:0042221	response_to_chemical_stimulus	ITGA1
GO:0042221	response_to_chemical_stimulus	CALCR
GO:0042221	response_to_chemical_stimulus	EFNB1
GO:0042221	response_to_chemical_stimulus	ATRN
GO:0042221	response_to_chemical_stimulus	P2RX7
GO:0042221	response_to_chemical_stimulus	P2RX4
GO:0042221	response_to_chemical_stimulus	TNFSF11
GO:0042221	response_to_chemical_stimulus	CD38
GO:0042221	response_to_chemical_stimulus	RAET1A
GO:0042221	response_to_chemical_stimulus	L1CAM
GO:0042221	response_to_chemical_stimulus	ATP1B1
GO:0042221	response_to_chemical_stimulus	ALCAM
GO:0042221	response_to_chemical_stimulus	ADAM10
GO:0042221	response_to_chemical_stimulus	ENG
GO:0042221	response_to_chemical_stimulus	ITPR1
GO:0042221	response_to_chemical_stimulus	TEK
GO:0042221	response_to_chemical_stimulus	TRPV1
GO:0042221	response_to_chemical_stimulus	DPP4
GO:0042221	response_to_chemical_stimulus	ADCY8
GO:0042221	response_to_chemical_stimulus	ABCA1
GO:0042221	response_to_chemical_stimulus	RAET1B
GO:0042221	response_to_chemical_stimulus	PXDN
GO:0042221	response_to_chemical_stimulus	PVRL1
GO:0042221	response_to_chemical_stimulus	EGFR
GO:0042221	response_to_chemical_stimulus	CDH13
GO:0042221	response_to_chemical_stimulus	STIM1
GO:0042221	response_to_chemical_stimulus	ACP2
GO:0009719	response_to_endogenous_stimulus	ABCA1
GO:0009719	response_to_endogenous_stimulus	CALCR
GO:0009719	response_to_endogenous_stimulus	TEK
GO:0009719	response_to_endogenous_stimulus	CDH13
GO:0009719	response_to_endogenous_stimulus	CD38
GO:0009719	response_to_endogenous_stimulus	ADCY8
GO:0009628	response_to_abiotic_stimulus	TULP1
GO:0009628	response_to_abiotic_stimulus	P2RX7
GO:0009628	response_to_abiotic_stimulus	EGFR
GO:0009628	response_to_abiotic_stimulus	TRPV1
GO:0009628	response_to_abiotic_stimulus	SYNGAP1
GO:0009607	response_to_biotic_stimulus	P2RX7
GO:0009607	response_to_biotic_stimulus	ABCA1
GO:0009607	response_to_biotic_stimulus	BST2
GO:0009607	response_to_biotic_stimulus	RAET1B
GO:0009607	response_to_biotic_stimulus	RAET1A
GO:0009605	response_to_external_stimulus	TULP1
GO:0009605	response_to_external_stimulus	NPC1
GO:0009605	response_to_external_stimulus	ALCAM
GO:0009605	response_to_external_stimulus	ADAM10
GO:0009605	response_to_external_stimulus	ENG
GO:0009605	response_to_external_stimulus	ITGA1
GO:0009605	response_to_external_stimulus	TEK
GO:0009605	response_to_external_stimulus	EFNB1
GO:0009605	response_to_external_stimulus	P2RX7
GO:0009605	response_to_external_stimulus	ABCA1
GO:0009605	response_to_external_stimulus	CD276
GO:0009605	response_to_external_stimulus	TNFSF11
GO:0009605	response_to_external_stimulus	PVRL1
GO:0009605	response_to_external_stimulus	CDH13
GO:0009605	response_to_external_stimulus	L1CAM
GO:0009605	response_to_external_stimulus	NT5E
GO:0007610	behavior	ADAM10
GO:0007610	behavior	NTRK2
GO:0007610	behavior	GM2A
GO:0007610	behavior	CDH13
GO:0007610	behavior	TRPV1
GO:0007610	behavior	SYNGAP1
GO:0007610	behavior	ADCY8
GO:0006955	immune_response	THY1
GO:0006955	immune_response	P2RX7
GO:0006955	immune_response	CD276
GO:0006955	immune_response	CPD
GO:0006955	immune_response	RAET1B
GO:0006955	immune_response	TNFSF11
GO:0006955	immune_response	IGF1R
GO:0006955	immune_response	CD38
GO:0006955	immune_response	CADM1
GO:0006955	immune_response	DPP4
GO:0006955	immune_response	COLEC12
GO:0006955	immune_response	PROCR
GO:0006950	response_to_stress	NPC1
GO:0006950	response_to_stress	ENG
GO:0006950	response_to_stress	ITPR1
GO:0006950	response_to_stress	BST2
GO:0006950	response_to_stress	H2-L
GO:0006950	response_to_stress	TRPV1
GO:0006950	response_to_stress	TYRO3
GO:0006950	response_to_stress	DPP4
GO:0006950	response_to_stress	COLEC12
GO:0006950	response_to_stress	PROCR
GO:0006950	response_to_stress	ATRN
GO:0006950	response_to_stress	P2RX7
GO:0006950	response_to_stress	P2RX4
GO:0006950	response_to_stress	CD276
GO:0006950	response_to_stress	RAET1B
GO:0006950	response_to_stress	PXDN
GO:0006950	response_to_stress	TNFSF11
GO:0006950	response_to_stress	ROR2
GO:0006950	response_to_stress	CD38
GO:0006950	response_to_stress	RAET1A
GO:0006950	response_to_stress	CADM1
GO:0006950	response_to_stress	NT5E
GO:0006950	response_to_stress	ATP1B1
GO:0048869	cellular_developmental_process	TULP1
GO:0048869	cellular_developmental_process	BMP1
GO:0048869	cellular_developmental_process	ITGA1
GO:0048869	cellular_developmental_process	NTRK2
GO:0048869	cellular_developmental_process	CALCR
GO:0048869	cellular_developmental_process	PTPRG
GO:0048869	cellular_developmental_process	IGF1R
GO:0048869	cellular_developmental_process	PTPRJ
GO:0048869	cellular_developmental_process	TYRO3
GO:0048869	cellular_developmental_process	SYNGAP1
GO:0048869	cellular_developmental_process	EFNB1
GO:0048869	cellular_developmental_process	CSF1
GO:0048869	cellular_developmental_process	P2RX7
GO:0048869	cellular_developmental_process	TDRD6
GO:0048869	cellular_developmental_process	TCTN1
GO:0048869	cellular_developmental_process	PROM1
GO:0048869	cellular_developmental_process	TNFSF11
GO:0048869	cellular_developmental_process	CADM1
GO:0048869	cellular_developmental_process	NPTN
GO:0048869	cellular_developmental_process	L1CAM
GO:0048869	cellular_developmental_process	ALCAM
GO:0048869	cellular_developmental_process	CELSR2
GO:0048869	cellular_developmental_process	ENG
GO:0048869	cellular_developmental_process	ROBO4
GO:0048869	cellular_developmental_process	TRPV1
GO:0048869	cellular_developmental_process	LAMA4
GO:0048869	cellular_developmental_process	LRP4
GO:0048869	cellular_developmental_process	SEMA4B
GO:0048869	cellular_developmental_process	PLXNB1
GO:0048869	cellular_developmental_process	THY1
GO:0048869	cellular_developmental_process	PIGT
GO:0048869	cellular_developmental_process	CD276
GO:0048869	cellular_developmental_process	PVRL1
GO:0048869	cellular_developmental_process	ROR2
GO:0048869	cellular_developmental_process	SEMA4D
GO:0048869	cellular_developmental_process	EGFR
GO:0048869	cellular_developmental_process	CDH2
GO:0048869	cellular_developmental_process	SEMA3E
GO:0048869	cellular_developmental_process	TLL1
GO:0048856	anatomical_structure_development	TULP1
GO:0048856	anatomical_structure_development	BMP1
GO:0048856	anatomical_structure_development	CALCR
GO:0048856	anatomical_structure_development	NTRK2
GO:0048856	anatomical_structure_development	ITGA1
GO:0048856	anatomical_structure_development	PTPRG
GO:0048856	anatomical_structure_development	ERAP1
GO:0048856	anatomical_structure_development	IGF1R
GO:0048856	anatomical_structure_development	PTPRJ
GO:0048856	anatomical_structure_development	TYRO3
GO:0048856	anatomical_structure_development	EFNB1
GO:0048856	anatomical_structure_development	SYNGAP1
GO:0048856	anatomical_structure_development	CSF1
GO:0048856	anatomical_structure_development	TDRD6
GO:0048856	anatomical_structure_development	P2RX7
GO:0048856	anatomical_structure_development	TCTN1
GO:0048856	anatomical_structure_development	PROM1
GO:0048856	anatomical_structure_development	FREM2
GO:0048856	anatomical_structure_development	PGAP1
GO:0048856	anatomical_structure_development	GLA
GO:0048856	anatomical_structure_development	TNFSF11
GO:0048856	anatomical_structure_development	CADM1
GO:0048856	anatomical_structure_development	NPTN
GO:0048856	anatomical_structure_development	L1CAM
GO:0048856	anatomical_structure_development	FGFRL1
GO:0048856	anatomical_structure_development	ALCAM
GO:0048856	anatomical_structure_development	CELSR2
GO:0048856	anatomical_structure_development	ENG
GO:0048856	anatomical_structure_development	CPD
GO:0048856	anatomical_structure_development	TEK
GO:0048856	anatomical_structure_development	ROBO4
GO:0048856	anatomical_structure_development	TRPV1
GO:0048856	anatomical_structure_development	LAMA4
GO:0048856	anatomical_structure_development	LRP4
GO:0048856	anatomical_structure_development	SEMA4B
GO:0048856	anatomical_structure_development	PLXNB1
GO:0048856	anatomical_structure_development	THY1
GO:0048856	anatomical_structure_development	GPR56
GO:0048856	anatomical_structure_development	PIGT
GO:0048856	anatomical_structure_development	CD276
GO:0048856	anatomical_structure_development	ROR2
GO:0048856	anatomical_structure_development	PVRL1
GO:0048856	anatomical_structure_development	EGFR
GO:0048856	anatomical_structure_development	SEMA4D
GO:0048856	anatomical_structure_development	CDH13
GO:0048856	anatomical_structure_development	ACP2
GO:0048856	anatomical_structure_development	SEMA3E
GO:0048856	anatomical_structure_development	CDH2
GO:0021700	developmental_maturation	TRPV1
GO:0007275	multicellular_organismal_development	TULP1
GO:0007275	multicellular_organismal_development	CALCR
GO:0007275	multicellular_organismal_development	NTRK2
GO:0007275	multicellular_organismal_development	PTPRG
GO:0007275	multicellular_organismal_development	IGF1R
GO:0007275	multicellular_organismal_development	TYRO3
GO:0007275	multicellular_organismal_development	PTPRJ
GO:0007275	multicellular_organismal_development	TDRD6
GO:0007275	multicellular_organismal_development	FREM2
GO:0007275	multicellular_organismal_development	PROM1
GO:0007275	multicellular_organismal_development	PGAP1
GO:0007275	multicellular_organismal_development	GLA
GO:0007275	multicellular_organismal_development	TNFSF11
GO:0007275	multicellular_organismal_development	L1CAM
GO:0007275	multicellular_organismal_development	FGFRL1
GO:0007275	multicellular_organismal_development	ALCAM
GO:0007275	multicellular_organismal_development	ENG
GO:0007275	multicellular_organismal_development	CELSR2
GO:0007275	multicellular_organismal_development	CPD
GO:0007275	multicellular_organismal_development	ITPR1
GO:0007275	multicellular_organismal_development	TEK
GO:0007275	multicellular_organismal_development	ROBO4
GO:0007275	multicellular_organismal_development	LAMA4
GO:0007275	multicellular_organismal_development	LRP4
GO:0007275	multicellular_organismal_development	PLXNB1
GO:0007275	multicellular_organismal_development	THY1
GO:0007275	multicellular_organismal_development	CD276
GO:0007275	multicellular_organismal_development	ROR2
GO:0007275	multicellular_organismal_development	PVRL1
GO:0007275	multicellular_organismal_development	CDH13
GO:0007275	multicellular_organismal_development	ACP2
GO:0007275	multicellular_organismal_development	CDH2
GO:0007275	multicellular_organismal_development	TLL1
GO:0007275	multicellular_organismal_development	BMP1
GO:0007275	multicellular_organismal_development	ITGA1
GO:0007275	multicellular_organismal_development	ERAP1
GO:0007275	multicellular_organismal_development	EFNB1
GO:0007275	multicellular_organismal_development	SYNGAP1
GO:0007275	multicellular_organismal_development	CSF1
GO:0007275	multicellular_organismal_development	P2RX7
GO:0007275	multicellular_organismal_development	TCTN1
GO:0007275	multicellular_organismal_development	CADM1
GO:0007275	multicellular_organismal_development	NPTN
GO:0007275	multicellular_organismal_development	ADAM10
GO:0007275	multicellular_organismal_development	TRPV1
GO:0007275	multicellular_organismal_development	SEMA4B
GO:0007275	multicellular_organismal_development	GPR56
GO:0007275	multicellular_organismal_development	PIGT
GO:0007275	multicellular_organismal_development	EGFR
GO:0007275	multicellular_organismal_development	SEMA4D
GO:0007275	multicellular_organismal_development	SEMA3E
GO:0050879	multicellular_organismal_movement	ITPR1
GO:0050817	coagulation	TYRO3
GO:0050817	coagulation	PROCR
GO:0048771	tissue_remodeling	P2RX7
GO:0048771	tissue_remodeling	CALCR
GO:0048771	tissue_remodeling	TNFSF11
GO:0048771	tissue_remodeling	CD38
GO:0042303	molting_cycle	EGFR
GO:0042303	molting_cycle	TRPV1
GO:0042303	molting_cycle	LRP4
GO:0008037	cell_recognition	SIRPA
GO:0008037	cell_recognition	CPD
GO:0008037	cell_recognition	CADM1
GO:0008037	cell_recognition	COLEC12
GO:0007586	digestion	P2RX7
GO:0007586	digestion	TRPV1
GO:0003008	system_process	TULP1
GO:0003008	system_process	ENG
GO:0003008	system_process	CPD
GO:0003008	system_process	ITGA1
GO:0003008	system_process	NTRK2
GO:0003008	system_process	TRPV1
GO:0003008	system_process	SYNGAP1
GO:0003008	system_process	ADCY8
GO:0003008	system_process	OLFR535
GO:0003008	system_process	P2RX7
GO:0003008	system_process	P2RX4
GO:0003008	system_process	GM2A
GO:0003008	system_process	PGAP1
GO:0003008	system_process	PVRL1
GO:0003008	system_process	EGFR
GO:0003008	system_process	CD38
GO:0003008	system_process	NPTN
GO:0003008	system_process	CDH2
GO:0001816	cytokine_production	P2RX7
GO:0001816	cytokine_production	ABCA1
GO:0001816	cytokine_production	CPD
GO:0001816	cytokine_production	CD276
GO:0001816	cytokine_production	RAET1B
GO:0001816	cytokine_production	CADM1
GO:0001503	ossification	BMP1
GO:0001503	ossification	P2RX7
GO:0001503	ossification	CALCR
GO:0001503	ossification	CD276
GO:0001503	ossification	GLA
GO:0001503	ossification	TNFSF11
GO:0001503	ossification	CSF1
GO:0023046	signaling_process	TULP1
GO:0023046	signaling_process	ITGA1
GO:0023046	signaling_process	NTRK2
GO:0023046	signaling_process	CALCR
GO:0023046	signaling_process	IGF1R
GO:0023046	signaling_process	TYRO3
GO:0023046	signaling_process	SYNGAP1
GO:0023046	signaling_process	ODZ3
GO:0023046	signaling_process	CSF1
GO:0023046	signaling_process	ATRN
GO:0023046	signaling_process	P2RX7
GO:0023046	signaling_process	P2RX4
GO:0023046	signaling_process	TNFSF11
GO:0023046	signaling_process	CD38
GO:0023046	signaling_process	L1CAM
GO:0023046	signaling_process	NPTN
GO:0023046	signaling_process	FGFRL1
GO:0023046	signaling_process	SLC7A3
GO:0023046	signaling_process	CELSR2
GO:0023046	signaling_process	ITPR1
GO:0023046	signaling_process	BST2
GO:0023046	signaling_process	TEK
GO:0023046	signaling_process	ROBO4
GO:0023046	signaling_process	TRPV1
GO:0023046	signaling_process	COLEC12
GO:0023046	signaling_process	ADCY8
GO:0023046	signaling_process	LPHN2
GO:0023046	signaling_process	PLXNB1
GO:0023046	signaling_process	OLFR535
GO:0023046	signaling_process	GPR56
GO:0023046	signaling_process	CMKLR1
GO:0023046	signaling_process	ABCA1
GO:0023046	signaling_process	ROR2
GO:0023046	signaling_process	PVRL1
GO:0023046	signaling_process	EGFR
GO:0023046	signaling_process	CDH13
GO:0023046	signaling_process	TSPAN6
GO:0023046	signaling_process	CDH2
GO:0023033	signaling_pathway	TULP1
GO:0023033	signaling_pathway	EPHA1
GO:0023033	signaling_pathway	CALCR
GO:0023033	signaling_pathway	NTRK2
GO:0023033	signaling_pathway	ITGA1
GO:0023033	signaling_pathway	IGF1R
GO:0023033	signaling_pathway	TYRO3
GO:0023033	signaling_pathway	SYNGAP1
GO:0023033	signaling_pathway	ITGA9
GO:0023033	signaling_pathway	CSF1
GO:0023033	signaling_pathway	P2RX7
GO:0023033	signaling_pathway	P2RX4
GO:0023033	signaling_pathway	TCTN1
GO:0023033	signaling_pathway	TNFSF11
GO:0023033	signaling_pathway	NCSTN
GO:0023033	signaling_pathway	CD38
GO:0023033	signaling_pathway	L1CAM
GO:0023033	signaling_pathway	NPTN
GO:0023033	signaling_pathway	FGFRL1
GO:0023033	signaling_pathway	SLC7A3
GO:0023033	signaling_pathway	ADAM10
GO:0023033	signaling_pathway	LTBP1
GO:0023033	signaling_pathway	ENG
GO:0023033	signaling_pathway	CELSR2
GO:0023033	signaling_pathway	BST2
GO:0023033	signaling_pathway	TEK
GO:0023033	signaling_pathway	COLEC12
GO:0023033	signaling_pathway	LRP4
GO:0023033	signaling_pathway	ADCY8
GO:0023033	signaling_pathway	ITGA11
GO:0023033	signaling_pathway	LPHN2
GO:0023033	signaling_pathway	PLXNB1
GO:0023033	signaling_pathway	OLFR535
GO:0023033	signaling_pathway	THY1
GO:0023033	signaling_pathway	GPR56
GO:0023033	signaling_pathway	CMKLR1
GO:0023033	signaling_pathway	ABCA1
GO:0023033	signaling_pathway	ROR2
GO:0023033	signaling_pathway	EGFR
GO:0023033	signaling_pathway	CDH13
GO:0023033	signaling_pathway	TSPAN6
GO:0023033	signaling_pathway	CDH2
GO:0007155	cell_adhesion	SIRPA
GO:0007155	cell_adhesion	ITGA1
GO:0007155	cell_adhesion	PCDHGA6
GO:0007155	cell_adhesion	PCDHGB8
GO:0007155	cell_adhesion	TYRO3
GO:0007155	cell_adhesion	ITGA9
GO:0007155	cell_adhesion	CSF1
GO:0007155	cell_adhesion	PCDHGB7
GO:0007155	cell_adhesion	FREM2
GO:0007155	cell_adhesion	ATP1B2
GO:0007155	cell_adhesion	TNFSF11
GO:0007155	cell_adhesion	PCDHGC3
GO:0007155	cell_adhesion	L1CAM
GO:0007155	cell_adhesion	CADM1
GO:0007155	cell_adhesion	NPTN
GO:0007155	cell_adhesion	DCHS1
GO:0007155	cell_adhesion	PCDHGB5
GO:0007155	cell_adhesion	PCDHGA10
GO:0007155	cell_adhesion	ALCAM
GO:0007155	cell_adhesion	ADAM10
GO:0007155	cell_adhesion	ENG
GO:0007155	cell_adhesion	CELSR2
GO:0007155	cell_adhesion	CPD
GO:0007155	cell_adhesion	TEK
GO:0007155	cell_adhesion	CERCAM
GO:0007155	cell_adhesion	FAT2
GO:0007155	cell_adhesion	PCDH1
GO:0007155	cell_adhesion	LAMA4
GO:0007155	cell_adhesion	DPP4
GO:0007155	cell_adhesion	ITGA11
GO:0007155	cell_adhesion	THY1
GO:0007155	cell_adhesion	GPR56
GO:0007155	cell_adhesion	PVRL1
GO:0007155	cell_adhesion	ROR2
GO:0007155	cell_adhesion	EGFR
GO:0007155	cell_adhesion	CDH13
GO:0007155	cell_adhesion	CDH2
GO:0008219	cell_death	ITGA1
GO:0008219	cell_death	TEK
GO:0008219	cell_death	TRPV1
GO:0008219	cell_death	IGF1R
GO:0008219	cell_death	NRADD
GO:0008219	cell_death	TYRO3
GO:0008219	cell_death	TMEM132A
GO:0008219	cell_death	SYNGAP1
GO:0008219	cell_death	P2RX7
GO:0008219	cell_death	P2RX4
GO:0008219	cell_death	PIGT
GO:0008219	cell_death	RAET1B
GO:0008219	cell_death	NCSTN
GO:0008219	cell_death	EGFR
GO:0008219	cell_death	CD38
GO:0008219	cell_death	CDH13
GO:0008219	cell_death	CADM1
GO:0051301	cell_division	IGF1R
GO:0030029	actin_filament-based_process	SIRPA
GO:0030029	actin_filament-based_process	XIRP2
GO:0030029	actin_filament-based_process	CPD
GO:0007163	establishment_or_maintenance_of_cell_polarity	IGF1R
GO:0007154	cell_communication	NTRK2
GO:0007154	cell_communication	IGF1R
GO:0007154	cell_communication	SYNGAP1
GO:0007154	cell_communication	CSF1
GO:0007154	cell_communication	P2RX7
GO:0007154	cell_communication	P2RX4
GO:0007154	cell_communication	FREM2
GO:0007154	cell_communication	TNFSF11
GO:0007154	cell_communication	CD38
GO:0007154	cell_communication	NPTN
GO:0007154	cell_communication	L1CAM
GO:0007154	cell_communication	FGFRL1
GO:0007154	cell_communication	NPC1
GO:0007154	cell_communication	ENG
GO:0007154	cell_communication	BST2
GO:0007154	cell_communication	TEK
GO:0007154	cell_communication	TRPV1
GO:0007154	cell_communication	LRP4
GO:0007154	cell_communication	THY1
GO:0007154	cell_communication	ABCA1
GO:0007154	cell_communication	PVRL1
GO:0007154	cell_communication	ROR2
GO:0007154	cell_communication	EGFR
GO:0007154	cell_communication	CDH13
GO:0007154	cell_communication	TSPAN6
GO:0007154	cell_communication	CDH2
GO:0007049	cell_cycle	CPD
GO:0007049	cell_cycle	EGFR
GO:0006928	cellular_component_movement	SIRPA
GO:0006928	cellular_component_movement	ADAM10
GO:0006928	cellular_component_movement	ENG
GO:0006928	cellular_component_movement	CELSR2
GO:0006928	cellular_component_movement	ITGA1
GO:0006928	cellular_component_movement	TEK
GO:0006928	cellular_component_movement	ROBO4
GO:0006928	cellular_component_movement	ST14
GO:0006928	cellular_component_movement	LAMA4
GO:0006928	cellular_component_movement	IGF1R
GO:0006928	cellular_component_movement	TYRO3
GO:0006928	cellular_component_movement	DPP4
GO:0006928	cellular_component_movement	EFNB1
GO:0006928	cellular_component_movement	ITGA11
GO:0006928	cellular_component_movement	CSF1
GO:0006928	cellular_component_movement	THY1
GO:0006928	cellular_component_movement	TNFSF11
GO:0006928	cellular_component_movement	ROR2
GO:0006928	cellular_component_movement	EGFR
GO:0006928	cellular_component_movement	CDH13
GO:0006928	cellular_component_movement	CDH2
GO:0001775	cell_activation	H60B
GO:0001775	cell_activation	ADAM10
GO:0001775	cell_activation	CPD
GO:0001775	cell_activation	TRPV1
GO:0001775	cell_activation	TYRO3
GO:0001775	cell_activation	DPP4
GO:0001775	cell_activation	EFNB1
GO:0001775	cell_activation	THY1
GO:0001775	cell_activation	P2RX7
GO:0001775	cell_activation	CD276
GO:0001775	cell_activation	RAET1B
GO:0001775	cell_activation	TNFSF11
GO:0001775	cell_activation	EGFR
GO:0001775	cell_activation	CD38
GO:0070661	leukocyte_proliferation	P2RX7
GO:0070661	leukocyte_proliferation	CPD
GO:0070661	leukocyte_proliferation	CD276
GO:0070661	leukocyte_proliferation	CD38
GO:0070661	leukocyte_proliferation	EFNB1
GO:0070661	leukocyte_proliferation	CSF1
GO:0050673	epithelial_cell_proliferation	ENG
GO:0050673	epithelial_cell_proliferation	CPD
GO:0050673	epithelial_cell_proliferation	TNFSF11
GO:0050673	epithelial_cell_proliferation	EGFR
GO:0050673	epithelial_cell_proliferation	CDH13
GO:0043616	keratinocyte_proliferation	CDH13
GO:0033002	muscle_cell_proliferation	EGFR
GO:0033002	muscle_cell_proliferation	CDH13
GO:0048589	developmental_growth	CPD
GO:0048589	developmental_growth	LRP4
GO:0048589	developmental_growth	CSF1
GO:0035264	multicellular_organism_growth	CPD
GO:0035264	multicellular_organism_growth	TRPV1
GO:0035264	multicellular_organism_growth	CSF1
GO:0035264	multicellular_organism_growth	ATRN
GO:0019882	antigen_processing_and_presentation	PROCR
GO:0002440	production_of_molecular_mediator_of_immune_response	CPD
GO:0002252	immune_effector_process	P2RX7
GO:0002252	immune_effector_process	CPD
GO:0002252	immune_effector_process	BST2
GO:0002252	immune_effector_process	RAET1B
GO:0002252	immune_effector_process	CADM1
GO:0002252	immune_effector_process	DPP4
GO:0044281	small_molecule_metabolic_process	NPC1
GO:0044281	small_molecule_metabolic_process	GGT1
GO:0044281	small_molecule_metabolic_process	NTRK2
GO:0044281	small_molecule_metabolic_process	CALCR
GO:0044281	small_molecule_metabolic_process	ADCY8
GO:0044281	small_molecule_metabolic_process	THY1
GO:0044281	small_molecule_metabolic_process	ABCA1
GO:0044281	small_molecule_metabolic_process	CAR12
GO:0044281	small_molecule_metabolic_process	ATP1B2
GO:0044281	small_molecule_metabolic_process	CAR4
GO:0044281	small_molecule_metabolic_process	SLC19A2
GO:0044281	small_molecule_metabolic_process	ATP1B3
GO:0044281	small_molecule_metabolic_process	NT5E
GO:0044281	small_molecule_metabolic_process	ATP1B1
GO:0044238	primary_metabolic_process	GGT1
GO:0044238	primary_metabolic_process	EPHA1
GO:0044238	primary_metabolic_process	CALCR
GO:0044238	primary_metabolic_process	NTRK2
GO:0044238	primary_metabolic_process	PTPRG
GO:0044238	primary_metabolic_process	IGF1R
GO:0044238	primary_metabolic_process	PTPRJ
GO:0044238	primary_metabolic_process	TYRO3
GO:0044238	primary_metabolic_process	FKBP10
GO:0044238	primary_metabolic_process	ATP1B2
GO:0044238	primary_metabolic_process	GLA
GO:0044238	primary_metabolic_process	PGAP1
GO:0044238	primary_metabolic_process	TNFSF11
GO:0044238	primary_metabolic_process	SMPDL3B
GO:0044238	primary_metabolic_process	NCSTN
GO:0044238	primary_metabolic_process	ATP1B3
GO:0044238	primary_metabolic_process	NPC1
GO:0044238	primary_metabolic_process	DPP7
GO:0044238	primary_metabolic_process	ENG
GO:0044238	primary_metabolic_process	CELSR2
GO:0044238	primary_metabolic_process	CPD
GO:0044238	primary_metabolic_process	CERCAM
GO:0044238	primary_metabolic_process	TEK
GO:0044238	primary_metabolic_process	GBA
GO:0044238	primary_metabolic_process	DPP4
GO:0044238	primary_metabolic_process	ADCY8
GO:0044238	primary_metabolic_process	THY1
GO:0044238	primary_metabolic_process	ABCA1
GO:0044238	primary_metabolic_process	ROR2
GO:0044238	primary_metabolic_process	NT5E
GO:0044238	primary_metabolic_process	TLL1
GO:0044238	primary_metabolic_process	BMP1
GO:0044238	primary_metabolic_process	ITGA1
GO:0044238	primary_metabolic_process	ERAP1
GO:0044238	primary_metabolic_process	HYAL2
GO:0044238	primary_metabolic_process	CSF1
GO:0044238	primary_metabolic_process	P2RX7
GO:0044238	primary_metabolic_process	GM2A
GO:0044238	primary_metabolic_process	CD38
GO:0044238	primary_metabolic_process	NPTN
GO:0044238	primary_metabolic_process	ATP1B1
GO:0044238	primary_metabolic_process	ADAM10
GO:0044238	primary_metabolic_process	ST14
GO:0044238	primary_metabolic_process	TRPV1
GO:0044238	primary_metabolic_process	PLAUR
GO:0044238	primary_metabolic_process	NAPSA
GO:0044238	primary_metabolic_process	PIGT
GO:0044238	primary_metabolic_process	DPP6
GO:0044238	primary_metabolic_process	NAGA
GO:0044238	primary_metabolic_process	EGFR
GO:0044237	cellular_metabolic_process	GGT1
GO:0044237	cellular_metabolic_process	EPHA1
GO:0044237	cellular_metabolic_process	NTRK2
GO:0044237	cellular_metabolic_process	CALCR
GO:0044237	cellular_metabolic_process	PTPRG
GO:0044237	cellular_metabolic_process	IGF1R
GO:0044237	cellular_metabolic_process	TYRO3
GO:0044237	cellular_metabolic_process	PTPRJ
GO:0044237	cellular_metabolic_process	P2RX4
GO:0044237	cellular_metabolic_process	FKBP10
GO:0044237	cellular_metabolic_process	ATP1B2
GO:0044237	cellular_metabolic_process	GLA
GO:0044237	cellular_metabolic_process	PGAP1
GO:0044237	cellular_metabolic_process	TNFSF11
GO:0044237	cellular_metabolic_process	SMPDL3B
GO:0044237	cellular_metabolic_process	SLC19A2
GO:0044237	cellular_metabolic_process	ATP1B3
GO:0044237	cellular_metabolic_process	FGFRL1
GO:0044237	cellular_metabolic_process	NPC1
GO:0044237	cellular_metabolic_process	ENG
GO:0044237	cellular_metabolic_process	CELSR2
GO:0044237	cellular_metabolic_process	CPD
GO:0044237	cellular_metabolic_process	TEK
GO:0044237	cellular_metabolic_process	CERCAM
GO:0044237	cellular_metabolic_process	PPAP2C
GO:0044237	cellular_metabolic_process	GBA
GO:0044237	cellular_metabolic_process	LRP4
GO:0044237	cellular_metabolic_process	ADCY8
GO:0044237	cellular_metabolic_process	THY1
GO:0044237	cellular_metabolic_process	ABCA1
GO:0044237	cellular_metabolic_process	CD276
GO:0044237	cellular_metabolic_process	CAR12
GO:0044237	cellular_metabolic_process	PXDN
GO:0044237	cellular_metabolic_process	ROR2
GO:0044237	cellular_metabolic_process	NT5E
GO:0044237	cellular_metabolic_process	ACP2
GO:0044237	cellular_metabolic_process	ITGA1
GO:0044237	cellular_metabolic_process	SYNGAP1
GO:0044237	cellular_metabolic_process	CSF1
GO:0044237	cellular_metabolic_process	P2RX7
GO:0044237	cellular_metabolic_process	GM2A
GO:0044237	cellular_metabolic_process	CAR4
GO:0044237	cellular_metabolic_process	CD38
GO:0044237	cellular_metabolic_process	NPTN
GO:0044237	cellular_metabolic_process	ATP1B1
GO:0044237	cellular_metabolic_process	ADAM10
GO:0044237	cellular_metabolic_process	TRPV1
GO:0044237	cellular_metabolic_process	PLAUR
GO:0044237	cellular_metabolic_process	PIGT
GO:0044237	cellular_metabolic_process	RAET1B
GO:0044237	cellular_metabolic_process	NAGA
GO:0044237	cellular_metabolic_process	EGFR
GO:0044236	multicellular_organismal_metabolic_process	P2RX7
GO:0044236	multicellular_organismal_metabolic_process	TRPV1
GO:0043170	macromolecule_metabolic_process	BMP1
GO:0043170	macromolecule_metabolic_process	EPHA1
GO:0043170	macromolecule_metabolic_process	CALCR
GO:0043170	macromolecule_metabolic_process	NTRK2
GO:0043170	macromolecule_metabolic_process	ITGA1
GO:0043170	macromolecule_metabolic_process	PTPRG
GO:0043170	macromolecule_metabolic_process	ERAP1
GO:0043170	macromolecule_metabolic_process	IGF1R
GO:0043170	macromolecule_metabolic_process	TYRO3
GO:0043170	macromolecule_metabolic_process	PTPRJ
GO:0043170	macromolecule_metabolic_process	SYNGAP1
GO:0043170	macromolecule_metabolic_process	HYAL2
GO:0043170	macromolecule_metabolic_process	CSF1
GO:0043170	macromolecule_metabolic_process	P2RX7
GO:0043170	macromolecule_metabolic_process	FKBP10
GO:0043170	macromolecule_metabolic_process	PGAP1
GO:0043170	macromolecule_metabolic_process	TNFSF11
GO:0043170	macromolecule_metabolic_process	NCSTN
GO:0043170	macromolecule_metabolic_process	CD38
GO:0043170	macromolecule_metabolic_process	NPTN
GO:0043170	macromolecule_metabolic_process	DPP7
GO:0043170	macromolecule_metabolic_process	ADAM10
GO:0043170	macromolecule_metabolic_process	ENG
GO:0043170	macromolecule_metabolic_process	CELSR2
GO:0043170	macromolecule_metabolic_process	CPD
GO:0043170	macromolecule_metabolic_process	CERCAM
GO:0043170	macromolecule_metabolic_process	TEK
GO:0043170	macromolecule_metabolic_process	ST14
GO:0043170	macromolecule_metabolic_process	DPP4
GO:0043170	macromolecule_metabolic_process	LRP4
GO:0043170	macromolecule_metabolic_process	NAPSA
GO:0043170	macromolecule_metabolic_process	PLAUR
GO:0043170	macromolecule_metabolic_process	DPP6
GO:0043170	macromolecule_metabolic_process	PIGT
GO:0043170	macromolecule_metabolic_process	ABCA1
GO:0043170	macromolecule_metabolic_process	CD276
GO:0043170	macromolecule_metabolic_process	ROR2
GO:0043170	macromolecule_metabolic_process	EGFR
GO:0043170	macromolecule_metabolic_process	CDH13
GO:0043170	macromolecule_metabolic_process	TLL1
GO:0019637	organophosphate_metabolic_process	PLAUR
GO:0019637	organophosphate_metabolic_process	PIGT
GO:0019637	organophosphate_metabolic_process	PGAP1
GO:0019637	organophosphate_metabolic_process	SMPDL3B
GO:0009058	biosynthetic_process	GGT1
GO:0009058	biosynthetic_process	CALCR
GO:0009058	biosynthetic_process	NTRK2
GO:0009058	biosynthetic_process	IGF1R
GO:0009058	biosynthetic_process	P2RX7
GO:0009058	biosynthetic_process	P2RX4
GO:0009058	biosynthetic_process	PGAP1
GO:0009058	biosynthetic_process	ATP1B2
GO:0009058	biosynthetic_process	TNFSF11
GO:0009058	biosynthetic_process	CD38
GO:0009058	biosynthetic_process	ATP1B3
GO:0009058	biosynthetic_process	ATP1B1
GO:0009058	biosynthetic_process	ENG
GO:0009058	biosynthetic_process	CELSR2
GO:0009058	biosynthetic_process	CERCAM
GO:0009058	biosynthetic_process	TRPV1
GO:0009058	biosynthetic_process	ADCY8
GO:0009058	biosynthetic_process	PLAUR
GO:0009058	biosynthetic_process	ABCA1
GO:0009058	biosynthetic_process	PIGT
GO:0009058	biosynthetic_process	CD276
GO:0009058	biosynthetic_process	RAET1B
GO:0009058	biosynthetic_process	ROR2
GO:0009058	biosynthetic_process	EGFR
GO:0009058	biosynthetic_process	NT5E
GO:0009056	catabolic_process	NPC1
GO:0009056	catabolic_process	THY1
GO:0009056	catabolic_process	P2RX7
GO:0009056	catabolic_process	GM2A
GO:0009056	catabolic_process	GLA
GO:0009056	catabolic_process	PXDN
GO:0009056	catabolic_process	SMPDL3B
GO:0009056	catabolic_process	NAGA
GO:0009056	catabolic_process	NT5E
GO:0009056	catabolic_process	HYAL2
GO:0006807	nitrogen_compound_metabolic_process	GGT1
GO:0006807	nitrogen_compound_metabolic_process	ENG
GO:0006807	nitrogen_compound_metabolic_process	CELSR2
GO:0006807	nitrogen_compound_metabolic_process	CALCR
GO:0006807	nitrogen_compound_metabolic_process	NTRK2
GO:0006807	nitrogen_compound_metabolic_process	TRPV1
GO:0006807	nitrogen_compound_metabolic_process	IGF1R
GO:0006807	nitrogen_compound_metabolic_process	ADCY8
GO:0006807	nitrogen_compound_metabolic_process	HYAL2
GO:0006807	nitrogen_compound_metabolic_process	THY1
GO:0006807	nitrogen_compound_metabolic_process	P2RX4
GO:0006807	nitrogen_compound_metabolic_process	ABCA1
GO:0006807	nitrogen_compound_metabolic_process	ATP1B2
GO:0006807	nitrogen_compound_metabolic_process	RAET1B
GO:0006807	nitrogen_compound_metabolic_process	TNFSF11
GO:0006807	nitrogen_compound_metabolic_process	SLC19A2
GO:0006807	nitrogen_compound_metabolic_process	ROR2
GO:0006807	nitrogen_compound_metabolic_process	EGFR
GO:0006807	nitrogen_compound_metabolic_process	CD38
GO:0006807	nitrogen_compound_metabolic_process	ATP1B3
GO:0006807	nitrogen_compound_metabolic_process	NT5E
GO:0006807	nitrogen_compound_metabolic_process	ATP1B1
GO:0055114	oxidation-reduction_process	LOXL2
GO:0055114	oxidation-reduction_process	SUMF1
GO:0055114	oxidation-reduction_process	PXDN
GO:0032504	multicellular_organism_reproduction	GGT1
GO:0032504	multicellular_organism_reproduction	TDRD6
GO:0032504	multicellular_organism_reproduction	EGFR
GO:0032504	multicellular_organism_reproduction	TYRO3
GO:0032504	multicellular_organism_reproduction	CADM1
GO:0022414	reproductive_process	GGT1
GO:0022414	reproductive_process	TDRD6
GO:0022414	reproductive_process	CPD
GO:0022414	reproductive_process	PVRL1
GO:0022414	reproductive_process	ROR2
GO:0022414	reproductive_process	EGFR
GO:0022414	reproductive_process	IGF1R
GO:0022414	reproductive_process	CADM1
GO:0022414	reproductive_process	TYRO3
GO:0022414	reproductive_process	CSF1
GO:0019953	sexual_reproduction	TDRD6
GO:0019953	sexual_reproduction	GGT1
GO:0019953	sexual_reproduction	CADM1
GO:0019953	sexual_reproduction	TYRO3
GO:0071842	cellular_component_organization_at_cellular_level	SIRPA
GO:0071842	cellular_component_organization_at_cellular_level	CD151
GO:0071842	cellular_component_organization_at_cellular_level	XIRP2
GO:0071842	cellular_component_organization_at_cellular_level	ENG
GO:0071842	cellular_component_organization_at_cellular_level	CPD
GO:0071842	cellular_component_organization_at_cellular_level	DPP4
GO:0071842	cellular_component_organization_at_cellular_level	GBA
GO:0071842	cellular_component_organization_at_cellular_level	SYNGAP1
GO:0071842	cellular_component_organization_at_cellular_level	LRP4
GO:0071842	cellular_component_organization_at_cellular_level	PLXNB1
GO:0071842	cellular_component_organization_at_cellular_level	THY1
GO:0071842	cellular_component_organization_at_cellular_level	P2RX7
GO:0071842	cellular_component_organization_at_cellular_level	ABCA1
GO:0071842	cellular_component_organization_at_cellular_level	TSGA10
GO:0071842	cellular_component_organization_at_cellular_level	PXDN
GO:0071842	cellular_component_organization_at_cellular_level	PVRL1
GO:0071842	cellular_component_organization_at_cellular_level	CDH13
GO:0071842	cellular_component_organization_at_cellular_level	CADM1
GO:0071842	cellular_component_organization_at_cellular_level	CDH2
GO:0071842	cellular_component_organization_at_cellular_level	ACP2
GO:0070271	protein_complex_biogenesis	P2RX7
GO:0070271	protein_complex_biogenesis	P2RX4
GO:0070271	protein_complex_biogenesis	CPD
GO:0070271	protein_complex_biogenesis	TEK
GO:0070271	protein_complex_biogenesis	TNFSF11
GO:0070271	protein_complex_biogenesis	SCUBE3
GO:0070271	protein_complex_biogenesis	IGF1R
GO:0070271	protein_complex_biogenesis	SYNGAP1
GO:0070271	protein_complex_biogenesis	LRP4
GO:0070271	protein_complex_biogenesis	CDH2
GO:0044087	regulation_of_cellular_component_biogenesis	CPD
GO:0044087	regulation_of_cellular_component_biogenesis	PVRL1
GO:0022607	cellular_component_assembly	CD151
GO:0022607	cellular_component_assembly	CPD
GO:0022607	cellular_component_assembly	TEK
GO:0022607	cellular_component_assembly	IGF1R
GO:0022607	cellular_component_assembly	SYNGAP1
GO:0022607	cellular_component_assembly	LRP4
GO:0022607	cellular_component_assembly	THY1
GO:0022607	cellular_component_assembly	P2RX7
GO:0022607	cellular_component_assembly	P2RX4
GO:0022607	cellular_component_assembly	ABCA1
GO:0022607	cellular_component_assembly	TSGA10
GO:0022607	cellular_component_assembly	TNFSF11
GO:0022607	cellular_component_assembly	PVRL1
GO:0022607	cellular_component_assembly	SCUBE3
GO:0022607	cellular_component_assembly	CDH13
GO:0022607	cellular_component_assembly	CADM1
GO:0022607	cellular_component_assembly	CDH2
GO:0061024	membrane_organization	TULP1
GO:0061024	membrane_organization	SIRPA
GO:0061024	membrane_organization	NPC1
GO:0061024	membrane_organization	P2RX7
GO:0061024	membrane_organization	ABCA1
GO:0061024	membrane_organization	MRC2
GO:0061024	membrane_organization	GM2A
GO:0061024	membrane_organization	CPD
GO:0061024	membrane_organization	CDH13
GO:0061024	membrane_organization	TYRO3
GO:0061024	membrane_organization	COLEC12
GO:0061024	membrane_organization	LRP4
GO:0051128	regulation_of_cellular_component_organization	TULP1
GO:0051128	regulation_of_cellular_component_organization	SIRPA
GO:0051128	regulation_of_cellular_component_organization	ADAM10
GO:0051128	regulation_of_cellular_component_organization	CPD
GO:0051128	regulation_of_cellular_component_organization	NTRK2
GO:0051128	regulation_of_cellular_component_organization	PTPRG
GO:0051128	regulation_of_cellular_component_organization	DPP4
GO:0051128	regulation_of_cellular_component_organization	SYNGAP1
GO:0051128	regulation_of_cellular_component_organization	PLXNB1
GO:0051128	regulation_of_cellular_component_organization	THY1
GO:0051128	regulation_of_cellular_component_organization	P2RX7
GO:0051128	regulation_of_cellular_component_organization	PVRL1
GO:0051128	regulation_of_cellular_component_organization	SEMA4D
GO:0051128	regulation_of_cellular_component_organization	CDH13
GO:0051128	regulation_of_cellular_component_organization	CD38
GO:0051128	regulation_of_cellular_component_organization	NPTN
GO:0051128	regulation_of_cellular_component_organization	CDH2
GO:0043954	cellular_component_maintenance	TULP1
GO:0043933	macromolecular_complex_subunit_organization	P2RX7
GO:0043933	macromolecular_complex_subunit_organization	P2RX4
GO:0043933	macromolecular_complex_subunit_organization	ABCA1
GO:0043933	macromolecular_complex_subunit_organization	CPD
GO:0043933	macromolecular_complex_subunit_organization	TNFSF11
GO:0043933	macromolecular_complex_subunit_organization	TEK
GO:0043933	macromolecular_complex_subunit_organization	SCUBE3
GO:0043933	macromolecular_complex_subunit_organization	IGF1R
GO:0043933	macromolecular_complex_subunit_organization	LRP4
GO:0043933	macromolecular_complex_subunit_organization	SYNGAP1
GO:0043933	macromolecular_complex_subunit_organization	CDH2
GO:0034330	cell_junction_organization	THY1
GO:0034330	cell_junction_organization	CD151
GO:0030030	cell_projection_organization	TULP1
GO:0030030	cell_projection_organization	ALCAM
GO:0030030	cell_projection_organization	CELSR2
GO:0030030	cell_projection_organization	NTRK2
GO:0030030	cell_projection_organization	ITGA1
GO:0030030	cell_projection_organization	PTPRG
GO:0030030	cell_projection_organization	IGF1R
GO:0030030	cell_projection_organization	EFNB1
GO:0030030	cell_projection_organization	SYNGAP1
GO:0030030	cell_projection_organization	PLXNB1
GO:0030030	cell_projection_organization	THY1
GO:0030030	cell_projection_organization	P2RX7
GO:0030030	cell_projection_organization	TCTN1
GO:0030030	cell_projection_organization	TSGA10
GO:0030030	cell_projection_organization	PVRL1
GO:0030030	cell_projection_organization	SEMA4D
GO:0030030	cell_projection_organization	EGFR
GO:0030030	cell_projection_organization	CDH13
GO:0030030	cell_projection_organization	NPTN
GO:0030030	cell_projection_organization	L1CAM
GO:0030030	cell_projection_organization	CDH2
GO:0022411	cellular_component_disassembly	ENG
GO:0022411	cellular_component_disassembly	DPP4
GO:0090046	regulation_of_transcription_regulator_activity	TNFSF11
GO:0051098	regulation_of_binding	TNFSF11
GO:0044093	positive_regulation_of_molecular_function	CPD
GO:0044093	positive_regulation_of_molecular_function	ITGA1
GO:0044093	positive_regulation_of_molecular_function	CALCR
GO:0044093	positive_regulation_of_molecular_function	NTRK2
GO:0044093	positive_regulation_of_molecular_function	ADCY8
GO:0044093	positive_regulation_of_molecular_function	CSF1
GO:0044093	positive_regulation_of_molecular_function	THY1
[truncated: 5,917 more rows]

## Sheet: MF
GO:0003674	molecular_function	EPHA1
GO:0003674	molecular_function	ITGA9
GO:0003674	molecular_function	ROBO4
GO:0003674	molecular_function	MEGF8
GO:0003674	molecular_function	NAGA
GO:0003674	molecular_function	NPC1
GO:0003674	molecular_function	PTPRJ
GO:0003674	molecular_function	H60B
GO:0003674	molecular_function	SLC7A3
GO:0003674	molecular_function	L1CAM
GO:0003674	molecular_function	NCSTN
GO:0003674	molecular_function	FGFRL1
GO:0003674	molecular_function	GM2A
GO:0003674	molecular_function	CSF2RA
GO:0003674	molecular_function	GPR56
GO:0003674	molecular_function	ACP2
GO:0003674	molecular_function	BMP1
GO:0003674	molecular_function	STIM1
GO:0003674	molecular_function	TYRO3
GO:0003674	molecular_function	THEM5
GO:0003674	molecular_function	GBA
GO:0003674	molecular_function	PXDN
GO:0003674	molecular_function	ADCY8
GO:0003674	molecular_function	XPNPEP2
GO:0003674	molecular_function	ABCA1
GO:0003674	molecular_function	TSPAN6
GO:0003674	molecular_function	NRADD
GO:0003674	molecular_function	BST2
GO:0003674	molecular_function	TMEM106B
GO:0003674	molecular_function	PLAUR
GO:0003674	molecular_function	THY1
GO:0003674	molecular_function	CACNA2D1
GO:0003674	molecular_function	CDH13
GO:0003674	molecular_function	ITGA11
GO:0003674	molecular_function	GLA
GO:0003674	molecular_function	PIGT
GO:0003674	molecular_function	TNFSF11
GO:0003674	molecular_function	TCTN1
GO:0003674	molecular_function	CPD
GO:0003674	molecular_function	ALCAM
GO:0003674	molecular_function	CDH2
GO:0003674	molecular_function	CADM1
GO:0003674	molecular_function	SLC15A1
GO:0003674	molecular_function	P2RX7
GO:0003674	molecular_function	TANC2
GO:0003674	molecular_function	SIRPA
GO:0003674	molecular_function	HYAL2
GO:0003674	molecular_function	TMED9
GO:0003674	molecular_function	TM2D3
GO:0003674	molecular_function	TSGA10
GO:0003674	molecular_function	SEMA3E
GO:0003674	molecular_function	ROR2
GO:0003674	molecular_function	PVRL1
GO:0003674	molecular_function	ITFG3
GO:0003674	molecular_function	ENG
GO:0003674	molecular_function	LRP4
GO:0003674	molecular_function	TM9SF3
GO:0003674	molecular_function	ERAP1
GO:0003674	molecular_function	FKBP10
GO:0003674	molecular_function	NTRK2
GO:0003674	molecular_function	PROCR
GO:0003674	molecular_function	PTPRG
GO:0003674	molecular_function	IGSF3
GO:0003674	molecular_function	ITGA1
GO:0003674	molecular_function	GM44
GO:0003674	molecular_function	TLL1
GO:0003674	molecular_function	ATRN
GO:0003674	molecular_function	PROM2
GO:0003674	molecular_function	COLEC12
GO:0003674	molecular_function	IGF1R
GO:0003674	molecular_function	SEMA4D
GO:0003674	molecular_function	TRPV1
GO:0003674	molecular_function	VASN
GO:0003674	molecular_function	SLC5A9
GO:0003674	molecular_function	TACSTD2
GO:0003674	molecular_function	CSF1
GO:0003674	molecular_function	LAMA4
GO:0003674	molecular_function	LTBP1
GO:0003674	molecular_function	MRC2
GO:0003674	molecular_function	CD38
GO:0003674	molecular_function	DPP6
GO:0003674	molecular_function	SUMF1
GO:0003674	molecular_function	NT5E
GO:0003674	molecular_function	SCUBE3
GO:0003674	molecular_function	ATP1B2
GO:0003674	molecular_function	NAPSA
GO:0003674	molecular_function	GPR116
GO:0003674	molecular_function	GGT1
GO:0003674	molecular_function	SEMA4B
GO:0003674	molecular_function	DPP4
GO:0003674	molecular_function	LPHN2
GO:0003674	molecular_function	ATP1B1
GO:0003674	molecular_function	FAT2
GO:0003674	molecular_function	LOXL2
GO:0003674	molecular_function	SYPL
GO:0003674	molecular_function	CDCP1
GO:0003674	molecular_function	SLC19A2
GO:0003674	molecular_function	CERCAM
GO:0003674	molecular_function	SLC39A6
GO:0003674	molecular_function	TEK
GO:0003674	molecular_function	ST14
GO:0003674	molecular_function	CRLF1
GO:0003674	molecular_function	CAR4
GO:0003674	molecular_function	DPP7
GO:0003674	molecular_function	CASD1
GO:0003674	molecular_function	OLFR535
GO:0003674	molecular_function	XIRP2
GO:0003674	molecular_function	EFNB1
GO:0003674	molecular_function	PROM1
GO:0003674	molecular_function	FREM2
GO:0003674	molecular_function	ADAM10
GO:0003674	molecular_function	CELSR2
GO:0003674	molecular_function	CMKLR1
GO:0003674	molecular_function	PLXNB1
GO:0003674	molecular_function	DCHS1
GO:0003674	molecular_function	NPTN
GO:0003674	molecular_function	FSIP2
GO:0003674	molecular_function	SYNGAP1
GO:0003674	molecular_function	PPAP2C
GO:0003674	molecular_function	HMGB1L
GO:0003674	molecular_function	CD276
GO:0003674	molecular_function	SMPDL3B
GO:0003674	molecular_function	ATP1B3
GO:0003674	molecular_function	P2RX4
GO:0003674	molecular_function	VSIG8
GO:0003674	molecular_function	TULP1
GO:0003674	molecular_function	EGFR
GO:0003674	molecular_function	CALCR
GO:0003674	molecular_function	CAR12
GO:0003674	molecular_function	PCDH1
GO:0003674	molecular_function	PGAP1
GO:0003674	molecular_function	BST1
GO:0003674	molecular_function	TDRD6
GO:0003674	molecular_function	ITPR1
GO:0060089	molecular_transducer_activity	EPHA1
GO:0060089	molecular_transducer_activity	TSPAN6
GO:0060089	molecular_transducer_activity	NRADD
GO:0060089	molecular_transducer_activity	BST2
GO:0060089	molecular_transducer_activity	ITGA9
GO:0060089	molecular_transducer_activity	PLAUR
GO:0060089	molecular_transducer_activity	ENG
GO:0060089	molecular_transducer_activity	LRP4
GO:0060089	molecular_transducer_activity	SEMA4B
GO:0060089	molecular_transducer_activity	ROBO4
GO:0060089	molecular_transducer_activity	ERAP1
GO:0060089	molecular_transducer_activity	ITGA11
GO:0060089	molecular_transducer_activity	LPHN2
GO:0060089	molecular_transducer_activity	DPP4
GO:0060089	molecular_transducer_activity	TNFSF11
GO:0060089	molecular_transducer_activity	PROCR
GO:0060089	molecular_transducer_activity	NTRK2
GO:0060089	molecular_transducer_activity	LOXL2
GO:0060089	molecular_transducer_activity	NPC1
GO:0060089	molecular_transducer_activity	PTPRJ
GO:0060089	molecular_transducer_activity	TEK
GO:0060089	molecular_transducer_activity	CRLF1
GO:0060089	molecular_transducer_activity	ITGA1
GO:0060089	molecular_transducer_activity	P2RX7
GO:0060089	molecular_transducer_activity	HYAL2
GO:0060089	molecular_transducer_activity	FGFRL1
GO:0060089	molecular_transducer_activity	ATRN
GO:0060089	molecular_transducer_activity	OLFR535
GO:0060089	molecular_transducer_activity	CSF2RA
GO:0060089	molecular_transducer_activity	COLEC12
GO:0060089	molecular_transducer_activity	GPR56
GO:0060089	molecular_transducer_activity	IGF1R
GO:0060089	molecular_transducer_activity	CELSR2
GO:0060089	molecular_transducer_activity	SEMA4D
GO:0060089	molecular_transducer_activity	CMKLR1
GO:0060089	molecular_transducer_activity	PLXNB1
GO:0060089	molecular_transducer_activity	TRPV1
GO:0060089	molecular_transducer_activity	TYRO3
GO:0060089	molecular_transducer_activity	SEMA3E
GO:0060089	molecular_transducer_activity	P2RX4
GO:0060089	molecular_transducer_activity	ROR2
GO:0060089	molecular_transducer_activity	TULP1
GO:0060089	molecular_transducer_activity	MRC2
GO:0060089	molecular_transducer_activity	PVRL1
GO:0060089	molecular_transducer_activity	EGFR
GO:0060089	molecular_transducer_activity	CALCR
GO:0060089	molecular_transducer_activity	ABCA1
GO:0060089	molecular_transducer_activity	ITPR1
GO:0030528	transcription_regulator_activity	CD38
GO:0030234	enzyme_regulator_activity	GM2A
GO:0030234	enzyme_regulator_activity	ROR2
GO:0030234	enzyme_regulator_activity	THY1
GO:0030234	enzyme_regulator_activity	PLXNB1
GO:0030234	enzyme_regulator_activity	P2RX7
GO:0030234	enzyme_regulator_activity	SYNGAP1
GO:0016247	channel_regulator_activity	SLC15A1
GO:0016247	channel_regulator_activity	TRPV1
GO:0016209	antioxidant_activity	PXDN
GO:0005488	binding	EPHA1
GO:0005488	binding	ENG
GO:0005488	binding	LRP4
GO:0005488	binding	TM9SF3
GO:0005488	binding	ERAP1
GO:0005488	binding	FKBP10
GO:0005488	binding	ROBO4
GO:0005488	binding	MEGF8
GO:0005488	binding	PROCR
GO:0005488	binding	NTRK2
GO:0005488	binding	NAGA
GO:0005488	binding	NPC1
GO:0005488	binding	PTPRG
GO:0005488	binding	H60B
GO:0005488	binding	ITGA1
GO:0005488	binding	L1CAM
GO:0005488	binding	TLL1
GO:0005488	binding	ATRN
GO:0005488	binding	NCSTN
GO:0005488	binding	FGFRL1
GO:0005488	binding	COLEC12
GO:0005488	binding	CSF2RA
GO:0005488	binding	IGF1R
GO:0005488	binding	ACP2
GO:0005488	binding	SEMA4D
GO:0005488	binding	TRPV1
GO:0005488	binding	BMP1
GO:0005488	binding	STIM1
GO:0005488	binding	TYRO3
GO:0005488	binding	GBA
GO:0005488	binding	PXDN
GO:0005488	binding	ADCY8
GO:0005488	binding	CSF1
GO:0005488	binding	XPNPEP2
GO:0005488	binding	LAMA4
GO:0005488	binding	LTBP1
GO:0005488	binding	MRC2
GO:0005488	binding	CD38
GO:0005488	binding	ABCA1
GO:0005488	binding	SUMF1
GO:0005488	binding	SCUBE3
GO:0005488	binding	NT5E
GO:0005488	binding	NRADD
GO:0005488	binding	BST2
GO:0005488	binding	PLAUR
GO:0005488	binding	THY1
GO:0005488	binding	CACNA2D1
GO:0005488	binding	CDH13
GO:0005488	binding	GLA
GO:0005488	binding	DPP4
GO:0005488	binding	LPHN2
GO:0005488	binding	ATP1B1
GO:0005488	binding	TNFSF11
GO:0005488	binding	LOXL2
GO:0005488	binding	CPD
GO:0005488	binding	ALCAM
GO:0005488	binding	TEK
GO:0005488	binding	CDH2
GO:0005488	binding	CADM1
GO:0005488	binding	CRLF1
GO:0005488	binding	CAR4
GO:0005488	binding	P2RX7
GO:0005488	binding	TANC2
GO:0005488	binding	SIRPA
GO:0005488	binding	XIRP2
GO:0005488	binding	EFNB1
GO:0005488	binding	FREM2
GO:0005488	binding	CELSR2
GO:0005488	binding	ADAM10
GO:0005488	binding	PLXNB1
GO:0005488	binding	NPTN
GO:0005488	binding	FSIP2
GO:0005488	binding	SYNGAP1
GO:0005488	binding	HMGB1L
GO:0005488	binding	CD276
GO:0005488	binding	P2RX4
GO:0005488	binding	TULP1
GO:0005488	binding	ROR2
GO:0005488	binding	PVRL1
GO:0005488	binding	EGFR
GO:0005488	binding	CAR12
GO:0005488	binding	CALCR
GO:0005488	binding	PCDH1
GO:0005488	binding	BST1
GO:0005488	binding	ITPR1
GO:0005488	binding	TDRD6
GO:0005215	transporter_activity	GM2A
GO:0005215	transporter_activity	CACNA2D1
GO:0005215	transporter_activity	TRPV1
GO:0005215	transporter_activity	SLC5A9
GO:0005215	transporter_activity	ATP1B1
GO:0005215	transporter_activity	SYPL
GO:0005215	transporter_activity	SLC19A2
GO:0005215	transporter_activity	SLC39A6
GO:0005215	transporter_activity	ATP1B3
GO:0005215	transporter_activity	P2RX4
GO:0005215	transporter_activity	SLC15A1
GO:0005215	transporter_activity	SLC7A3
GO:0005215	transporter_activity	P2RX7
GO:0005215	transporter_activity	ABCA1
GO:0005215	transporter_activity	ITPR1
GO:0005215	transporter_activity	ATP1B2
GO:0005198	structural_molecule_activity	CPD
GO:0005198	structural_molecule_activity	PXDN
GO:0005198	structural_molecule_activity	TSGA10
GO:0003824	catalytic_activity	EPHA1
GO:0003824	catalytic_activity	ENG
GO:0003824	catalytic_activity	FKBP10
GO:0003824	catalytic_activity	ERAP1
GO:0003824	catalytic_activity	NTRK2
GO:0003824	catalytic_activity	NAGA
GO:0003824	catalytic_activity	PTPRJ
GO:0003824	catalytic_activity	PTPRG
GO:0003824	catalytic_activity	FGFRL1
GO:0003824	catalytic_activity	TLL1
GO:0003824	catalytic_activity	NCSTN
GO:0003824	catalytic_activity	GM2A
GO:0003824	catalytic_activity	IGF1R
GO:0003824	catalytic_activity	ACP2
GO:0003824	catalytic_activity	BMP1
GO:0003824	catalytic_activity	TYRO3
GO:0003824	catalytic_activity	THEM5
GO:0003824	catalytic_activity	GBA
GO:0003824	catalytic_activity	PXDN
GO:0003824	catalytic_activity	ADCY8
GO:0003824	catalytic_activity	XPNPEP2
GO:0003824	catalytic_activity	CD38
GO:0003824	catalytic_activity	DPP6
GO:0003824	catalytic_activity	SUMF1
GO:0003824	catalytic_activity	ABCA1
GO:0003824	catalytic_activity	NT5E
GO:0003824	catalytic_activity	ATP1B2
GO:0003824	catalytic_activity	NAPSA
GO:0003824	catalytic_activity	PLAUR
GO:0003824	catalytic_activity	GGT1
GO:0003824	catalytic_activity	PIGT
GO:0003824	catalytic_activity	DPP4
GO:0003824	catalytic_activity	GLA
GO:0003824	catalytic_activity	ATP1B1
GO:0003824	catalytic_activity	LOXL2
GO:0003824	catalytic_activity	CPD
GO:0003824	catalytic_activity	TEK
GO:0003824	catalytic_activity	ST14
GO:0003824	catalytic_activity	CAR4
GO:0003824	catalytic_activity	DPP7
GO:0003824	catalytic_activity	HYAL2
GO:0003824	catalytic_activity	ADAM10
GO:0003824	catalytic_activity	PPAP2C
GO:0003824	catalytic_activity	ATP1B3
GO:0003824	catalytic_activity	SMPDL3B
GO:0003824	catalytic_activity	ROR2
GO:0003824	catalytic_activity	EGFR
GO:0003824	catalytic_activity	CAR12
GO:0003824	catalytic_activity	PGAP1
GO:0003824	catalytic_activity	BST1
GO:0004871	signal_transducer_activity	TSPAN6
GO:0004871	signal_transducer_activity	EPHA1
GO:0004871	signal_transducer_activity	NRADD
GO:0004871	signal_transducer_activity	BST2
GO:0004871	signal_transducer_activity	ENG
GO:0004871	signal_transducer_activity	PLAUR
GO:0004871	signal_transducer_activity	ITGA9
GO:0004871	signal_transducer_activity	LRP4
GO:0004871	signal_transducer_activity	SEMA4B
GO:0004871	signal_transducer_activity	ERAP1
GO:0004871	signal_transducer_activity	ROBO4
GO:0004871	signal_transducer_activity	LPHN2
GO:0004871	signal_transducer_activity	ITGA11
GO:0004871	signal_transducer_activity	DPP4
GO:0004871	signal_transducer_activity	TNFSF11
GO:0004871	signal_transducer_activity	PROCR
GO:0004871	signal_transducer_activity	NTRK2
GO:0004871	signal_transducer_activity	LOXL2
GO:0004871	signal_transducer_activity	NPC1
GO:0004871	signal_transducer_activity	PTPRJ
GO:0004871	signal_transducer_activity	TEK
GO:0004871	signal_transducer_activity	CRLF1
GO:0004871	signal_transducer_activity	ITGA1
GO:0004871	signal_transducer_activity	P2RX7
GO:0004871	signal_transducer_activity	HYAL2
GO:0004871	signal_transducer_activity	ATRN
GO:0004871	signal_transducer_activity	FGFRL1
GO:0004871	signal_transducer_activity	OLFR535
GO:0004871	signal_transducer_activity	COLEC12
GO:0004871	signal_transducer_activity	CSF2RA
GO:0004871	signal_transducer_activity	GPR56
GO:0004871	signal_transducer_activity	IGF1R
GO:0004871	signal_transducer_activity	CELSR2
GO:0004871	signal_transducer_activity	PLXNB1
GO:0004871	signal_transducer_activity	CMKLR1
GO:0004871	signal_transducer_activity	SEMA4D
GO:0004871	signal_transducer_activity	TRPV1
GO:0004871	signal_transducer_activity	TYRO3
GO:0004871	signal_transducer_activity	SEMA3E
GO:0004871	signal_transducer_activity	P2RX4
GO:0004871	signal_transducer_activity	TULP1
GO:0004871	signal_transducer_activity	ROR2
GO:0004871	signal_transducer_activity	EGFR
GO:0004871	signal_transducer_activity	PVRL1
GO:0004871	signal_transducer_activity	MRC2
GO:0004871	signal_transducer_activity	CALCR
GO:0004871	signal_transducer_activity	ABCA1
GO:0004871	signal_transducer_activity	ITPR1
GO:0016564	transcription_repressor_activity	CD38
GO:0016563	transcription_activator_activity	CD38
GO:0060589	nucleoside-triphosphatase_regulator_activity	ROR2
GO:0060589	nucleoside-triphosphatase_regulator_activity	THY1
GO:0060589	nucleoside-triphosphatase_regulator_activity	PLXNB1
GO:0060589	nucleoside-triphosphatase_regulator_activity	SYNGAP1
GO:0019207	kinase_regulator_activity	P2RX7
GO:0008047	enzyme_activator_activity	GM2A
GO:0008047	enzyme_activator_activity	THY1
GO:0008047	enzyme_activator_activity	PLXNB1
GO:0008047	enzyme_activator_activity	P2RX7
GO:0008047	enzyme_activator_activity	SYNGAP1
GO:0017081	chloride_channel_regulator_activity	TRPV1
GO:0016248	channel_inhibitor_activity	SLC15A1
GO:0071814	protein-lipid_complex_binding	COLEC12
GO:0071814	protein-lipid_complex_binding	CDH13
GO:0071814	protein-lipid_complex_binding	ABCA1
GO:0046906	tetrapyrrole_binding	PXDN
GO:0046790	virion_binding	PVRL1
GO:0043167	ion_binding	CACNA2D1
GO:0043167	ion_binding	LRP4
GO:0043167	ion_binding	CDH13
GO:0043167	ion_binding	FKBP10
GO:0043167	ion_binding	ERAP1
GO:0043167	ion_binding	GLA
GO:0043167	ion_binding	MEGF8
GO:0043167	ion_binding	LOXL2
GO:0043167	ion_binding	NAGA
GO:0043167	ion_binding	CPD
GO:0043167	ion_binding	CDH2
GO:0043167	ion_binding	P2RX7
GO:0043167	ion_binding	CAR4
GO:0043167	ion_binding	TLL1
GO:0043167	ion_binding	XIRP2
GO:0043167	ion_binding	COLEC12
GO:0043167	ion_binding	IGF1R
GO:0043167	ion_binding	FREM2
GO:0043167	ion_binding	CELSR2
GO:0043167	ion_binding	ADAM10
GO:0043167	ion_binding	BMP1
GO:0043167	ion_binding	STIM1
GO:0043167	ion_binding	GBA
GO:0043167	ion_binding	ADCY8
GO:0043167	ion_binding	PXDN
GO:0043167	ion_binding	XPNPEP2
GO:0043167	ion_binding	P2RX4
GO:0043167	ion_binding	LTBP1
GO:0043167	ion_binding	CAR12
GO:0043167	ion_binding	SUMF1
GO:0043167	ion_binding	SCUBE3
GO:0043167	ion_binding	NT5E
GO:0042562	hormone_binding	IGF1R
GO:0042562	hormone_binding	EGFR
GO:0042562	hormone_binding	CALCR
GO:0042562	hormone_binding	CDH13
GO:0042277	peptide_binding	IGF1R
GO:0042277	peptide_binding	CALCR
GO:0042277	peptide_binding	DPP4
GO:0008144	drug_binding	P2RX4
GO:0008289	lipid_binding	TULP1
GO:0008289	lipid_binding	THY1
GO:0008289	lipid_binding	ITPR1
GO:0030246	carbohydrate_binding	COLEC12
GO:0030246	carbohydrate_binding	ENG
GO:0030246	carbohydrate_binding	PVRL1
GO:0030246	carbohydrate_binding	MRC2
GO:0030246	carbohydrate_binding	L1CAM
GO:0030246	carbohydrate_binding	GLA
GO:0030246	carbohydrate_binding	FGFRL1
GO:0030246	carbohydrate_binding	ATRN
GO:0003676	nucleic_acid_binding	HMGB1L
GO:0003676	nucleic_acid_binding	TDRD6
GO:0001882	nucleoside_binding	EPHA1
GO:0001882	nucleoside_binding	P2RX4
GO:0001882	nucleoside_binding	IGF1R
GO:0001882	nucleoside_binding	ROR2
GO:0001882	nucleoside_binding	TEK
GO:0001882	nucleoside_binding	EGFR
GO:0001882	nucleoside_binding	TRPV1
GO:0001882	nucleoside_binding	P2RX7
GO:0001882	nucleoside_binding	TYRO3
GO:0001882	nucleoside_binding	ADCY8
GO:0001882	nucleoside_binding	ABCA1
GO:0001882	nucleoside_binding	NTRK2
GO:0001871	pattern_binding	ENG
GO:0001871	pattern_binding	FGFRL1
GO:0001530	lipopolysaccharide_binding	P2RX7
GO:0005515	protein_binding	ENG
GO:0005515	protein_binding	LRP4
GO:0005515	protein_binding	ROBO4
GO:0005515	protein_binding	FKBP10
GO:0005515	protein_binding	ERAP1
GO:0005515	protein_binding	NTRK2
GO:0005515	protein_binding	PROCR
GO:0005515	protein_binding	NAGA
GO:0005515	protein_binding	NPC1
GO:0005515	protein_binding	H60B
GO:0005515	protein_binding	PTPRG
GO:0005515	protein_binding	ITGA1
GO:0005515	protein_binding	L1CAM
GO:0005515	protein_binding	ATRN
GO:0005515	protein_binding	NCSTN
GO:0005515	protein_binding	FGFRL1
GO:0005515	protein_binding	CSF2RA
GO:0005515	protein_binding	ACP2
GO:0005515	protein_binding	IGF1R
GO:0005515	protein_binding	SEMA4D
GO:0005515	protein_binding	BMP1
GO:0005515	protein_binding	TRPV1
GO:0005515	protein_binding	STIM1
GO:0005515	protein_binding	GBA
GO:0005515	protein_binding	TYRO3
GO:0005515	protein_binding	CSF1
GO:0005515	protein_binding	LAMA4
GO:0005515	protein_binding	LTBP1
GO:0005515	protein_binding	MRC2
GO:0005515	protein_binding	ABCA1
GO:0005515	protein_binding	SUMF1
GO:0005515	protein_binding	NRADD
GO:0005515	protein_binding	BST2
GO:0005515	protein_binding	PLAUR
GO:0005515	protein_binding	THY1
GO:0005515	protein_binding	CACNA2D1
GO:0005515	protein_binding	CDH13
GO:0005515	protein_binding	GLA
GO:0005515	protein_binding	DPP4
GO:0005515	protein_binding	LPHN2
GO:0005515	protein_binding	ATP1B1
GO:0005515	protein_binding	TNFSF11
GO:0005515	protein_binding	CPD
GO:0005515	protein_binding	ALCAM
GO:0005515	protein_binding	TEK
GO:0005515	protein_binding	CADM1
GO:0005515	protein_binding	CDH2
GO:0005515	protein_binding	CRLF1
GO:0005515	protein_binding	P2RX7
GO:0005515	protein_binding	SIRPA
GO:0005515	protein_binding	XIRP2
GO:0005515	protein_binding	EFNB1
GO:0005515	protein_binding	FREM2
GO:0005515	protein_binding	ADAM10
GO:0005515	protein_binding	PLXNB1
GO:0005515	protein_binding	NPTN
GO:0005515	protein_binding	FSIP2
GO:0005515	protein_binding	SYNGAP1
GO:0005515	protein_binding	CD276
GO:0005515	protein_binding	P2RX4
GO:0005515	protein_binding	ROR2
GO:0005515	protein_binding	TULP1
GO:0005515	protein_binding	PVRL1
GO:0005515	protein_binding	EGFR
GO:0005515	protein_binding	PCDH1
GO:0005515	protein_binding	TDRD6
GO:0005515	protein_binding	ITPR1
GO:0000166	nucleotide_binding	EPHA1
GO:0000166	nucleotide_binding	IGF1R
GO:0000166	nucleotide_binding	TRPV1
GO:0000166	nucleotide_binding	TYRO3
GO:0000166	nucleotide_binding	ADCY8
GO:0000166	nucleotide_binding	NTRK2
GO:0000166	nucleotide_binding	P2RX4
GO:0000166	nucleotide_binding	TEK
GO:0000166	nucleotide_binding	ROR2
GO:0000166	nucleotide_binding	EGFR
GO:0000166	nucleotide_binding	P2RX7
GO:0000166	nucleotide_binding	ABCA1
GO:0000166	nucleotide_binding	NT5E
GO:0022892	substrate-specific_transporter_activity	GM2A
GO:0022892	substrate-specific_transporter_activity	CACNA2D1
GO:0022892	substrate-specific_transporter_activity	TRPV1
GO:0022892	substrate-specific_transporter_activity	SLC5A9
GO:0022892	substrate-specific_transporter_activity	ATP1B1
GO:0022892	substrate-specific_transporter_activity	SLC19A2
GO:0022892	substrate-specific_transporter_activity	SLC39A6
GO:0022892	substrate-specific_transporter_activity	ATP1B3
GO:0022892	substrate-specific_transporter_activity	P2RX4
GO:0022892	substrate-specific_transporter_activity	SLC15A1
GO:0022892	substrate-specific_transporter_activity	SLC7A3
GO:0022892	substrate-specific_transporter_activity	P2RX7
GO:0022892	substrate-specific_transporter_activity	ABCA1
GO:0022892	substrate-specific_transporter_activity	ITPR1
GO:0022892	substrate-specific_transporter_activity	ATP1B2
GO:0022857	transmembrane_transporter_activity	CACNA2D1
GO:0022857	transmembrane_transporter_activity	TRPV1
GO:0022857	transmembrane_transporter_activity	SLC5A9
GO:0022857	transmembrane_transporter_activity	ATP1B1
GO:0022857	transmembrane_transporter_activity	SLC19A2
GO:0022857	transmembrane_transporter_activity	SLC39A6
GO:0022857	transmembrane_transporter_activity	ATP1B3
GO:0022857	transmembrane_transporter_activity	P2RX4
GO:0022857	transmembrane_transporter_activity	SLC15A1
GO:0022857	transmembrane_transporter_activity	SLC7A3
GO:0022857	transmembrane_transporter_activity	P2RX7
GO:0022857	transmembrane_transporter_activity	ABCA1
GO:0022857	transmembrane_transporter_activity	ITPR1
GO:0022857	transmembrane_transporter_activity	ATP1B2
GO:0005201	extracellular_matrix_structural_constituent	PXDN
GO:0016853	isomerase_activity	FKBP10
GO:0016829	lyase_activity	CD38
GO:0016829	lyase_activity	CAR12
GO:0016829	lyase_activity	CAR4
GO:0016829	lyase_activity	ADCY8
GO:0016787	hydrolase_activity	NAPSA
GO:0016787	hydrolase_activity	ERAP1
GO:0016787	hydrolase_activity	GLA
GO:0016787	hydrolase_activity	DPP4
GO:0016787	hydrolase_activity	PIGT
GO:0016787	hydrolase_activity	ATP1B1
GO:0016787	hydrolase_activity	NAGA
GO:0016787	hydrolase_activity	CPD
GO:0016787	hydrolase_activity	PTPRG
GO:0016787	hydrolase_activity	PTPRJ
GO:0016787	hydrolase_activity	ST14
GO:0016787	hydrolase_activity	DPP7
GO:0016787	hydrolase_activity	HYAL2
GO:0016787	hydrolase_activity	TLL1
GO:0016787	hydrolase_activity	NCSTN
GO:0016787	hydrolase_activity	GM2A
GO:0016787	hydrolase_activity	ACP2
GO:0016787	hydrolase_activity	ADAM10
GO:0016787	hydrolase_activity	BMP1
GO:0016787	hydrolase_activity	THEM5
GO:0016787	hydrolase_activity	GBA
GO:0016787	hydrolase_activity	PPAP2C
GO:0016787	hydrolase_activity	XPNPEP2
GO:0016787	hydrolase_activity	ATP1B3
GO:0016787	hydrolase_activity	SMPDL3B
GO:0016787	hydrolase_activity	CD38
GO:0016787	hydrolase_activity	PGAP1
GO:0016787	hydrolase_activity	DPP6
GO:0016787	hydrolase_activity	ABCA1
GO:0016787	hydrolase_activity	BST1
GO:0016787	hydrolase_activity	NT5E
GO:0016787	hydrolase_activity	ATP1B2
GO:0016740	transferase_activity	EPHA1
GO:0016740	transferase_activity	PLAUR
GO:0016740	transferase_activity	ROR2
GO:0016740	transferase_activity	IGF1R
GO:0016740	transferase_activity	TEK
GO:0016740	transferase_activity	ENG
GO:0016740	transferase_activity	EGFR
GO:0016740	transferase_activity	GGT1
GO:0016740	transferase_activity	TYRO3
GO:0016740	transferase_activity	FGFRL1
GO:0016740	transferase_activity	NTRK2
GO:0009975	cyclase_activity	ADCY8
GO:0016491	oxidoreductase_activity	LOXL2
GO:0016491	oxidoreductase_activity	PXDN
GO:0016491	oxidoreductase_activity	SUMF1
GO:0005057	receptor_signaling_protein_activity	ENG
GO:0005057	receptor_signaling_protein_activity	EGFR
GO:0004872	receptor_activity	EPHA1
GO:0004872	receptor_activity	NRADD
GO:0004872	receptor_activity	ITGA9
GO:0004872	receptor_activity	PLAUR
GO:0004872	receptor_activity	ENG
GO:0004872	receptor_activity	LRP4
GO:0004872	receptor_activity	SEMA4B
GO:0004872	receptor_activity	ROBO4
GO:0004872	receptor_activity	ERAP1
GO:0004872	receptor_activity	DPP4
GO:0004872	receptor_activity	ITGA11
GO:0004872	receptor_activity	LPHN2
GO:0004872	receptor_activity	TNFSF11
GO:0004872	receptor_activity	PROCR
GO:0004872	receptor_activity	NTRK2
GO:0004872	receptor_activity	LOXL2
GO:0004872	receptor_activity	NPC1
GO:0004872	receptor_activity	PTPRJ
GO:0004872	receptor_activity	TEK
GO:0004872	receptor_activity	CRLF1
GO:0004872	receptor_activity	ITGA1
GO:0004872	receptor_activity	P2RX7
GO:0004872	receptor_activity	HYAL2
GO:0004872	receptor_activity	ATRN
GO:0004872	receptor_activity	FGFRL1
GO:0004872	receptor_activity	OLFR535
GO:0004872	receptor_activity	CSF2RA
GO:0004872	receptor_activity	COLEC12
GO:0004872	receptor_activity	GPR56
GO:0004872	receptor_activity	IGF1R
GO:0004872	receptor_activity	CELSR2
GO:0004872	receptor_activity	SEMA4D
GO:0004872	receptor_activity	CMKLR1
GO:0004872	receptor_activity	PLXNB1
GO:0004872	receptor_activity	TRPV1
GO:0004872	receptor_activity	TYRO3
GO:0004872	receptor_activity	SEMA3E
GO:0004872	receptor_activity	P2RX4
GO:0004872	receptor_activity	ROR2
GO:0004872	receptor_activity	TULP1
GO:0004872	receptor_activity	MRC2
GO:0004872	receptor_activity	PVRL1
GO:0004872	receptor_activity	EGFR
GO:0004872	receptor_activity	CALCR
GO:0004872	receptor_activity	ABCA1
GO:0004872	receptor_activity	ITPR1
GO:0030695	GTPase_regulator_activity	ROR2
GO:0030695	GTPase_regulator_activity	THY1
GO:0030695	GTPase_regulator_activity	PLXNB1
GO:0030695	GTPase_regulator_activity	SYNGAP1
GO:0019209	kinase_activator_activity	P2RX7
GO:0019887	protein_kinase_regulator_activity	P2RX7
GO:0060229	lipase_activator_activity	GM2A
GO:0071813	lipoprotein_particle_binding	COLEC12
GO:0071813	lipoprotein_particle_binding	CDH13
GO:0071813	lipoprotein_particle_binding	ABCA1
GO:0043169	cation_binding	LRP4
GO:0043169	cation_binding	CACNA2D1
GO:0043169	cation_binding	CDH13
GO:0043169	cation_binding	ERAP1
GO:0043169	cation_binding	FKBP10
GO:0043169	cation_binding	GLA
GO:0043169	cation_binding	MEGF8
GO:0043169	cation_binding	LOXL2
GO:0043169	cation_binding	NAGA
GO:0043169	cation_binding	CPD
GO:0043169	cation_binding	CDH2
GO:0043169	cation_binding	CAR4
GO:0043169	cation_binding	P2RX7
GO:0043169	cation_binding	TLL1
GO:0043169	cation_binding	XIRP2
GO:0043169	cation_binding	COLEC12
GO:0043169	cation_binding	IGF1R
GO:0043169	cation_binding	FREM2
GO:0043169	cation_binding	CELSR2
GO:0043169	cation_binding	ADAM10
GO:0043169	cation_binding	BMP1
GO:0043169	cation_binding	STIM1
GO:0043169	cation_binding	GBA
GO:0043169	cation_binding	ADCY8
GO:0043169	cation_binding	PXDN
GO:0043169	cation_binding	XPNPEP2
GO:0043169	cation_binding	P2RX4
GO:0043169	cation_binding	LTBP1
GO:0043169	cation_binding	CAR12
GO:0043169	cation_binding	SUMF1
GO:0043169	cation_binding	NT5E
GO:0043169	cation_binding	SCUBE3
GO:0055100	adiponectin_binding	CDH13
GO:0017046	peptide_hormone_binding	IGF1R
GO:0017046	peptide_hormone_binding	CALCR
GO:0005543	phospholipid_binding	TULP1
GO:0005543	phospholipid_binding	THY1
GO:0005543	phospholipid_binding	ITPR1
GO:0005529	sugar_binding	COLEC12
GO:0005529	sugar_binding	ENG
GO:0005529	sugar_binding	MRC2
GO:0005529	sugar_binding	GLA
GO:0005529	sugar_binding	L1CAM
GO:0005529	sugar_binding	ATRN
GO:0003677	DNA_binding	HMGB1L
GO:0001883	purine_nucleoside_binding	EPHA1
GO:0001883	purine_nucleoside_binding	P2RX4
GO:0001883	purine_nucleoside_binding	TEK
GO:0001883	purine_nucleoside_binding	ROR2
GO:0001883	purine_nucleoside_binding	IGF1R
GO:0001883	purine_nucleoside_binding	EGFR
GO:0001883	purine_nucleoside_binding	P2RX7
GO:0001883	purine_nucleoside_binding	TRPV1
GO:0001883	purine_nucleoside_binding	TYRO3
GO:0001883	purine_nucleoside_binding	ADCY8
GO:0001883	purine_nucleoside_binding	ABCA1
GO:0001883	purine_nucleoside_binding	NTRK2
GO:0030247	polysaccharide_binding	ENG
GO:0030247	polysaccharide_binding	FGFRL1
GO:0051219	phosphoprotein_binding	ACP2
GO:0051219	phosphoprotein_binding	SIRPA
GO:0046983	protein_dimerization_activity	BST2
GO:0046983	protein_dimerization_activity	ENG
GO:0046983	protein_dimerization_activity	ADAM10
GO:0046983	protein_dimerization_activity	CDH13
GO:0046983	protein_dimerization_activity	TYRO3
GO:0046983	protein_dimerization_activity	GLA
GO:0046983	protein_dimerization_activity	DPP4
GO:0046983	protein_dimerization_activity	NAGA
GO:0046983	protein_dimerization_activity	CSF1
GO:0046983	protein_dimerization_activity	CADM1
GO:0046983	protein_dimerization_activity	PVRL1
GO:0046983	protein_dimerization_activity	EGFR
GO:0046983	protein_dimerization_activity	ITGA1
GO:0046983	protein_dimerization_activity	SUMF1
GO:0045295	gamma-catenin_binding	CDH2
GO:0045294	alpha-catenin_binding	CDH2
GO:0043621	protein_self-association	L1CAM
GO:0043560	insulin_receptor_substrate_binding	IGF1R
GO:0042153	RPTP-like_protein_binding	CDH2
GO:0034185	apolipoprotein_binding	ABCA1
GO:0032947	protein_complex_scaffold	CPD
GO:0032403	protein_complex_binding	IGF1R
GO:0032403	protein_complex_binding	CDH2
GO:0032403	protein_complex_binding	THY1
GO:0032403	protein_complex_binding	ITGA1
GO:0032403	protein_complex_binding	L1CAM
GO:0019955	cytokine_binding	CSF2RA
GO:0019955	cytokine_binding	ENG
GO:0019955	cytokine_binding	CRLF1
GO:0019904	protein_domain_specific_binding	CPD
GO:0019904	protein_domain_specific_binding	CADM1
GO:0019904	protein_domain_specific_binding	ADAM10
GO:0019904	protein_domain_specific_binding	SIRPA
GO:0019904	protein_domain_specific_binding	L1CAM
GO:0019904	protein_domain_specific_binding	LPHN2
GO:0017147	Wnt-protein_binding	ROR2
GO:0019899	enzyme_binding	CPD
GO:0019899	enzyme_binding	PLAUR
GO:0019899	enzyme_binding	IGF1R
GO:0019899	enzyme_binding	EGFR
GO:0019899	enzyme_binding	CDH2
GO:0019899	enzyme_binding	THY1
GO:0019899	enzyme_binding	ADAM10
GO:0019899	enzyme_binding	TYRO3
GO:0019899	enzyme_binding	DPP4
GO:0019899	enzyme_binding	ABCA1
GO:0042802	identical_protein_binding	BST2
GO:0042802	identical_protein_binding	IGF1R
GO:0042802	identical_protein_binding	ENG
GO:0042802	identical_protein_binding	ADAM10
GO:0042802	identical_protein_binding	CDH13
GO:0042802	identical_protein_binding	GLA
GO:0042802	identical_protein_binding	DPP4
GO:0042802	identical_protein_binding	NAGA
GO:0042802	identical_protein_binding	CSF1
GO:0042802	identical_protein_binding	PTPRG
GO:0042802	identical_protein_binding	EGFR
GO:0042802	identical_protein_binding	CADM1
GO:0042802	identical_protein_binding	PVRL1
GO:0042802	identical_protein_binding	L1CAM
GO:0042802	identical_protein_binding	SUMF1
GO:0008092	cytoskeletal_protein_binding	XIRP2
GO:0008092	cytoskeletal_protein_binding	TULP1
GO:0008092	cytoskeletal_protein_binding	EGFR
GO:0008092	cytoskeletal_protein_binding	STIM1
GO:0008022	protein_C-terminus_binding	CPD
GO:0008022	protein_C-terminus_binding	CADM1
GO:0008022	protein_C-terminus_binding	PROCR
GO:0008013	beta-catenin_binding	CDH2
GO:0005518	collagen_binding	MRC2
GO:0005518	collagen_binding	ITGA1
GO:0005518	collagen_binding	DPP4
GO:0005516	calmodulin_binding	TRPV1
GO:0019838	growth_factor_binding	LTBP1
GO:0019838	growth_factor_binding	TEK
GO:0019838	growth_factor_binding	ENG
GO:0019838	growth_factor_binding	IGF1R
GO:0019838	growth_factor_binding	EGFR
GO:0019838	growth_factor_binding	FGFRL1
GO:0019838	growth_factor_binding	NTRK2
GO:0050839	cell_adhesion_molecule_binding	P2RX4
GO:0050839	cell_adhesion_molecule_binding	PVRL1
GO:0050839	cell_adhesion_molecule_binding	CDH13
GO:0050839	cell_adhesion_molecule_binding	NPTN
GO:0005102	receptor_binding	EFNB1
GO:0005102	receptor_binding	NRADD
GO:0005102	receptor_binding	ENG
GO:0005102	receptor_binding	IGF1R
GO:0005102	receptor_binding	THY1
GO:0005102	receptor_binding	SEMA4D
GO:0005102	receptor_binding	BMP1
GO:0005102	receptor_binding	NPTN
GO:0005102	receptor_binding	ERAP1
GO:0005102	receptor_binding	GLA
GO:0005102	receptor_binding	DPP4
GO:0005102	receptor_binding	TNFSF11
GO:0005102	receptor_binding	CD276
GO:0005102	receptor_binding	CSF1
GO:0005102	receptor_binding	CPD
GO:0005102	receptor_binding	LAMA4
GO:0005102	receptor_binding	H60B
GO:0005102	receptor_binding	P2RX4
GO:0005102	receptor_binding	ROR2
GO:0005102	receptor_binding	CADM1
GO:0005102	receptor_binding	ITGA1
GO:0005102	receptor_binding	P2RX7
GO:0005102	receptor_binding	L1CAM
GO:0005102	receptor_binding	ABCA1
GO:0000149	SNARE_binding	ABCA1
GO:0032553	ribonucleotide_binding	EPHA1
GO:0032553	ribonucleotide_binding	P2RX4
GO:0032553	ribonucleotide_binding	TEK
GO:0032553	ribonucleotide_binding	ROR2
GO:0032553	ribonucleotide_binding	IGF1R
GO:0032553	ribonucleotide_binding	EGFR
GO:0032553	ribonucleotide_binding	P2RX7
GO:0032553	ribonucleotide_binding	TRPV1
GO:0032553	ribonucleotide_binding	TYRO3
GO:0032553	ribonucleotide_binding	ADCY8
GO:0032553	ribonucleotide_binding	ABCA1
GO:0032553	ribonucleotide_binding	NTRK2
GO:0017076	purine_nucleotide_binding	EPHA1
GO:0017076	purine_nucleotide_binding	P2RX4
GO:0017076	purine_nucleotide_binding	TEK
GO:0017076	purine_nucleotide_binding	ROR2
GO:0017076	purine_nucleotide_binding	IGF1R
GO:0017076	purine_nucleotide_binding	EGFR
GO:0017076	purine_nucleotide_binding	P2RX7
GO:0017076	purine_nucleotide_binding	TRPV1
GO:0017076	purine_nucleotide_binding	TYRO3
GO:0017076	purine_nucleotide_binding	ADCY8
GO:0017076	purine_nucleotide_binding	ABCA1
GO:0017076	purine_nucleotide_binding	NTRK2
GO:0022891	substrate-specific_transmembrane_transporter_activity	CACNA2D1
GO:0022891	substrate-specific_transmembrane_transporter_activity	TRPV1
GO:0022891	substrate-specific_transmembrane_transporter_activity	SLC5A9
GO:0022891	substrate-specific_transmembrane_transporter_activity	ATP1B1
GO:0022891	substrate-specific_transmembrane_transporter_activity	SLC19A2
GO:0022891	substrate-specific_transmembrane_transporter_activity	SLC39A6
GO:0022891	substrate-specific_transmembrane_transporter_activity	ATP1B3
GO:0022891	substrate-specific_transmembrane_transporter_activity	P2RX4
GO:0022891	substrate-specific_transmembrane_transporter_activity	SLC7A3
GO:0022891	substrate-specific_transmembrane_transporter_activity	P2RX7
GO:0022891	substrate-specific_transmembrane_transporter_activity	ABCA1
GO:0022891	substrate-specific_transmembrane_transporter_activity	ITPR1
GO:0022891	substrate-specific_transmembrane_transporter_activity	ATP1B2
GO:0015197	peptide_transporter_activity	SLC15A1
GO:0005319	lipid_transporter_activity	GM2A
GO:0005319	lipid_transporter_activity	ABCA1
GO:0022804	active_transmembrane_transporter_activity	ATP1B3
GO:0022804	active_transmembrane_transporter_activity	SLC15A1
GO:0022804	active_transmembrane_transporter_activity	SLC7A3
GO:0022804	active_transmembrane_transporter_activity	SLC5A9
GO:0022804	active_transmembrane_transporter_activity	ATP1B1
GO:0022804	active_transmembrane_transporter_activity	ABCA1
GO:0022804	active_transmembrane_transporter_activity	ATP1B2
GO:0022803	passive_transmembrane_transporter_activity	P2RX4
GO:0022803	passive_transmembrane_transporter_activity	CACNA2D1
GO:0022803	passive_transmembrane_transporter_activity	P2RX7
GO:0022803	passive_transmembrane_transporter_activity	TRPV1
GO:0022803	passive_transmembrane_transporter_activity	ITPR1
GO:0051183	vitamin_transporter_activity	SLC19A2
GO:0016859	cis-trans_isomerase_activity	FKBP10
GO:0016849	phosphorus-oxygen_lyase_activity	CD38
GO:0016849	phosphorus-oxygen_lyase_activity	ADCY8
GO:0016835	carbon-oxygen_lyase_activity	CAR4
GO:0016835	carbon-oxygen_lyase_activity	CAR12
GO:0017171	serine_hydrolase_activity	CPD
GO:0017171	serine_hydrolase_activity	ST14
GO:0017171	serine_hydrolase_activity	DPP7
GO:0017171	serine_hydrolase_activity	DPP4
GO:0017171	serine_hydrolase_activity	DPP6
GO:0016817	hydrolase_activity,_acting_on_acid_anhydrides	ATP1B3
GO:0016817	hydrolase_activity,_acting_on_acid_anhydrides	ATP1B1
GO:0016817	hydrolase_activity,_acting_on_acid_anhydrides	ABCA1
GO:0016817	hydrolase_activity,_acting_on_acid_anhydrides	ATP1B2
GO:0016810	hydrolase_activity,_acting_on_carbon-nitrogen_(but_not_peptide)_bonds	GBA
GO:0016798	hydrolase_activity,_acting_on_glycosyl_bonds	GM2A
GO:0016798	hydrolase_activity,_acting_on_glycosyl_bonds	NAGA
GO:0016798	hydrolase_activity,_acting_on_glycosyl_bonds	SMPDL3B
GO:0016798	hydrolase_activity,_acting_on_glycosyl_bonds	CD38
GO:0016798	hydrolase_activity,_acting_on_glycosyl_bonds	GBA
GO:0016798	hydrolase_activity,_acting_on_glycosyl_bonds	HYAL2
GO:0016798	hydrolase_activity,_acting_on_glycosyl_bonds	GLA
GO:0016798	hydrolase_activity,_acting_on_glycosyl_bonds	BST1
GO:0016788	hydrolase_activity,_acting_on_ester_bonds	PTPRG
GO:0016788	hydrolase_activity,_acting_on_ester_bonds	PTPRJ
GO:0016788	hydrolase_activity,_acting_on_ester_bonds	SMPDL3B
GO:0016788	hydrolase_activity,_acting_on_ester_bonds	ACP2
GO:0016788	hydrolase_activity,_acting_on_ester_bonds	PGAP1
GO:0016788	hydrolase_activity,_acting_on_ester_bonds	NT5E
GO:0016788	hydrolase_activity,_acting_on_ester_bonds	PPAP2C
GO:0008233	peptidase_activity	CPD
GO:0008233	peptidase_activity	XPNPEP2
GO:0008233	peptidase_activity	NAPSA
GO:0008233	peptidase_activity	ADAM10
GO:0008233	peptidase_activity	ST14
GO:0008233	peptidase_activity	BMP1
GO:0008233	peptidase_activity	ERAP1
GO:0008233	peptidase_activity	DPP7
GO:0008233	peptidase_activity	DPP4
GO:0008233	peptidase_activity	DPP6
GO:0008233	peptidase_activity	NCSTN
GO:0008233	peptidase_activity	TLL1
GO:0003923	GPI-anchor_transamidase_activity	PIGT
GO:0016772	transferase_activity,_transferring_phosphorus-containing_groups	EPHA1
GO:0016772	transferase_activity,_transferring_phosphorus-containing_groups	ENG
GO:0016772	transferase_activity,_transferring_phosphorus-containing_groups	TEK
GO:0016772	transferase_activity,_transferring_phosphorus-containing_groups	IGF1R
GO:0016772	transferase_activity,_transferring_phosphorus-containing_groups	ROR2
GO:0016772	transferase_activity,_transferring_phosphorus-containing_groups	PLAUR
GO:0016772	transferase_activity,_transferring_phosphorus-containing_groups	EGFR
GO:0016772	transferase_activity,_transferring_phosphorus-containing_groups	TYRO3
GO:0016772	transferase_activity,_transferring_phosphorus-containing_groups	FGFRL1
GO:0016772	transferase_activity,_transferring_phosphorus-containing_groups	NTRK2
GO:0016746	transferase_activity,_transferring_acyl_groups	GGT1
GO:0016684	oxidoreductase_activity,_acting_on_peroxide_as_acceptor	PXDN
GO:0016638	oxidoreductase_activity,_acting_on_the_CH-NH2_group_of_donors	LOXL2
GO:0005072	transforming_growth_factor_beta_receptor,_cytoplasmic_mediator_activity	ENG
GO:0030377	U-plasminogen_activator_receptor_activity	PLAUR
GO:0009881	photoreceptor_activity	TULP1
GO:0008095	inositol-1,4,5-trisphosphate_receptor_activity	ITPR1
GO:0008329	pattern_recognition_receptor_activity	COLEC12
GO:0004888	transmembrane_receptor_activity	EPHA1
GO:0004888	transmembrane_receptor_activity	CSF2RA
GO:0004888	transmembrane_receptor_activity	GPR56
GO:0004888	transmembrane_receptor_activity	ENG
GO:0004888	transmembrane_receptor_activity	IGF1R
GO:0004888	transmembrane_receptor_activity	CELSR2
GO:0004888	transmembrane_receptor_activity	PLXNB1
GO:0004888	transmembrane_receptor_activity	CMKLR1
GO:0004888	transmembrane_receptor_activity	TYRO3
GO:0004888	transmembrane_receptor_activity	LPHN2
GO:0004888	transmembrane_receptor_activity	NTRK2
GO:0004888	transmembrane_receptor_activity	LOXL2
GO:0004888	transmembrane_receptor_activity	NPC1
GO:0004888	transmembrane_receptor_activity	P2RX4
GO:0004888	transmembrane_receptor_activity	ROR2
GO:0004888	transmembrane_receptor_activity	TEK
GO:0004888	transmembrane_receptor_activity	TULP1
GO:0004888	transmembrane_receptor_activity	EGFR
GO:0004888	transmembrane_receptor_activity	CALCR
GO:0004888	transmembrane_receptor_activity	P2RX7
GO:0004888	transmembrane_receptor_activity	FGFRL1
GO:0004888	transmembrane_receptor_activity	OLFR535
GO:0005096	GTPase_activator_activity	THY1
GO:0005096	GTPase_activator_activity	PLXNB1
GO:0005096	GTPase_activator_activity	SYNGAP1
GO:0005083	small_GTPase_regulator_activity	ROR2
GO:0005083	small_GTPase_regulator_activity	THY1
GO:0005083	small_GTPase_regulator_activity	SYNGAP1
GO:0030295	protein_kinase_activator_activity	P2RX7
GO:0016004	phospholipase_activator_activity	GM2A
GO:0030169	low-density_lipoprotein_binding	COLEC12
GO:0030169	low-density_lipoprotein_binding	CDH13
GO:0008035	high-density_lipoprotein_binding	ABCA1
GO:0046872	metal_ion_binding	CACNA2D1
GO:0046872	metal_ion_binding	LRP4
GO:0046872	metal_ion_binding	CDH13
GO:0046872	metal_ion_binding	FKBP10
GO:0046872	metal_ion_binding	ERAP1
GO:0046872	metal_ion_binding	MEGF8
GO:0046872	metal_ion_binding	LOXL2
GO:0046872	metal_ion_binding	CPD
GO:0046872	metal_ion_binding	CDH2
GO:0046872	metal_ion_binding	P2RX7
GO:0046872	metal_ion_binding	CAR4
GO:0046872	metal_ion_binding	TLL1
GO:0046872	metal_ion_binding	XIRP2
GO:0046872	metal_ion_binding	COLEC12
GO:0046872	metal_ion_binding	IGF1R
GO:0046872	metal_ion_binding	FREM2
GO:0046872	metal_ion_binding	CELSR2
GO:0046872	metal_ion_binding	ADAM10
GO:0046872	metal_ion_binding	BMP1
GO:0046872	metal_ion_binding	STIM1
GO:0046872	metal_ion_binding	ADCY8
GO:0046872	metal_ion_binding	PXDN
GO:0046872	metal_ion_binding	XPNPEP2
GO:0046872	metal_ion_binding	P2RX4
GO:0046872	metal_ion_binding	LTBP1
GO:0046872	metal_ion_binding	CAR12
GO:0046872	metal_ion_binding	SUMF1
GO:0046872	metal_ion_binding	SCUBE3
GO:0046872	metal_ion_binding	NT5E
GO:0043559	insulin_binding	IGF1R
GO:0032841	calcitonin_binding	CALCR
GO:0035091	phosphoinositide_binding	TULP1
GO:0035091	phosphoinositide_binding	THY1
GO:0035091	phosphoinositide_binding	ITPR1
GO:0048029	monosaccharide_binding	ENG
GO:0048029	monosaccharide_binding	L1CAM
GO:0048029	monosaccharide_binding	GLA
GO:0005539	glycosaminoglycan_binding	ENG
GO:0005539	glycosaminoglycan_binding	FGFRL1
GO:0045309	protein_phosphorylated_amino_acid_binding	ACP2
GO:0045309	protein_phosphorylated_amino_acid_binding	SIRPA
GO:0046982	protein_heterodimerization_activity	EGFR
GO:0046982	protein_heterodimerization_activity	PVRL1
GO:0046982	protein_heterodimerization_activity	ITGA1
GO:0046982	protein_heterodimerization_activity	TYRO3
GO:0042803	protein_homodimerization_activity	NAGA
GO:0042803	protein_homodimerization_activity	CSF1
GO:0042803	protein_homodimerization_activity	BST2
GO:0042803	protein_homodimerization_activity	ENG
GO:0042803	protein_homodimerization_activity	CADM1
GO:0042803	protein_homodimerization_activity	PVRL1
GO:0042803	protein_homodimerization_activity	ADAM10
GO:0042803	protein_homodimerization_activity	CDH13
GO:0042803	protein_homodimerization_activity	GLA
GO:0042803	protein_homodimerization_activity	DPP4
GO:0042803	protein_homodimerization_activity	SUMF1
GO:0034186	apolipoprotein_A-I_binding	ABCA1
GO:0030226	apolipoprotein_receptor_activity	ABCA1
GO:0005178	integrin_binding	THY1
GO:0005178	integrin_binding	ITGA1
GO:0005178	integrin_binding	L1CAM
GO:0005158	insulin_receptor_binding	IGF1R
GO:0042169	SH2_domain_binding	ADAM10
GO:0030165	PDZ_domain_binding	CPD
GO:0030165	PDZ_domain_binding	CADM1
GO:0030165	PDZ_domain_binding	LPHN2
GO:0030165	PDZ_domain_binding	L1CAM
GO:0017124	SH3_domain_binding	SIRPA
GO:0051020	GTPase_binding	ABCA1
GO:0019902	phosphatase_binding	CPD
GO:0019902	phosphatase_binding	EGFR
GO:0019902	phosphatase_binding	CDH2
GO:0019900	kinase_binding	CPD
GO:0019900	kinase_binding	IGF1R
GO:0019900	kinase_binding	THY1
GO:0019900	kinase_binding	CDH2
GO:0019900	kinase_binding	ADAM10
GO:0019900	kinase_binding	TYRO3
GO:0002020	protease_binding	DPP4
GO:0015631	tubulin_binding	STIM1
GO:0003779	actin_binding	XIRP2
GO:0003779	actin_binding	TULP1
GO:0003779	actin_binding	EGFR
GO:0048408	epidermal_growth_factor_binding	EGFR
GO:0017134	fibroblast_growth_factor_binding	FGFRL1
GO:0050431	transforming_growth_factor_beta_binding	ENG
GO:0005520	insulin-like_growth_factor_binding	IGF1R
GO:0043121	neurotrophin_binding	NTRK2
GO:0045296	cadherin_binding	P2RX4
GO:0045296	cadherin_binding	CDH13
GO:0070851	growth_factor_receptor_binding	ERAP1
GO:0070851	growth_factor_receptor_binding	NPTN
GO:0070325	lipoprotein_receptor_binding	ABCA1
GO:0046703	natural_killer_cell_lectin-like_receptor_binding	H60B
GO:0035254	glutamate_receptor_binding	CPD
GO:0008083	growth_factor_activity	CSF1
GO:0008083	growth_factor_activity	BMP1
GO:0005126	cytokine_receptor_binding	CSF1
GO:0005126	cytokine_receptor_binding	NRADD
GO:0005126	cytokine_receptor_binding	ENG
GO:0005126	cytokine_receptor_binding	ERAP1
GO:0005126	cytokine_receptor_binding	TNFSF11
GO:0005125	cytokine_activity	CSF1
GO:0005125	cytokine_activity	BMP1
GO:0005125	cytokine_activity	TNFSF11
GO:0046875	ephrin_receptor_binding	EFNB1
GO:0001664	G-protein-coupled_receptor_binding	ROR2
GO:0019905	syntaxin_binding	ABCA1
GO:0032555	purine_ribonucleotide_binding	EPHA1
GO:0032555	purine_ribonucleotide_binding	P2RX4
GO:0032555	purine_ribonucleotide_binding	IGF1R
GO:0032555	purine_ribonucleotide_binding	ROR2
GO:0032555	purine_ribonucleotide_binding	TEK
GO:0032555	purine_ribonucleotide_binding	EGFR
GO:0032555	purine_ribonucleotide_binding	TRPV1
GO:0032555	purine_ribonucleotide_binding	P2RX7
GO:0032555	purine_ribonucleotide_binding	TYRO3
GO:0032555	purine_ribonucleotide_binding	ADCY8
GO:0032555	purine_ribonucleotide_binding	ABCA1
GO:0032555	purine_ribonucleotide_binding	NTRK2
GO:0030554	adenyl_nucleotide_binding	EPHA1
GO:0030554	adenyl_nucleotide_binding	P2RX4
GO:0030554	adenyl_nucleotide_binding	IGF1R
GO:0030554	adenyl_nucleotide_binding	ROR2
GO:0030554	adenyl_nucleotide_binding	TEK
GO:0030554	adenyl_nucleotide_binding	EGFR
GO:0030554	adenyl_nucleotide_binding	TRPV1
GO:0030554	adenyl_nucleotide_binding	P2RX7
GO:0030554	adenyl_nucleotide_binding	TYRO3
GO:0030554	adenyl_nucleotide_binding	ADCY8
GO:0030554	adenyl_nucleotide_binding	ABCA1
GO:0030554	adenyl_nucleotide_binding	NTRK2
GO:0015144	carbohydrate_transmembrane_transporter_activity	SLC5A9
GO:0015075	ion_transmembrane_transporter_activity	SLC39A6
GO:0015075	ion_transmembrane_transporter_activity	ATP1B3
GO:0015075	ion_transmembrane_transporter_activity	P2RX4
GO:0015075	ion_transmembrane_transporter_activity	CACNA2D1
GO:0015075	ion_transmembrane_transporter_activity	SLC7A3
GO:0015075	ion_transmembrane_transporter_activity	TRPV1
GO:0015075	ion_transmembrane_transporter_activity	P2RX7
GO:0015075	ion_transmembrane_transporter_activity	SLC5A9
GO:0015075	ion_transmembrane_transporter_activity	ABCA1
GO:0015075	ion_transmembrane_transporter_activity	ATP1B1
GO:0015075	ion_transmembrane_transporter_activity	ITPR1
GO:0015075	ion_transmembrane_transporter_activity	ATP1B2
GO:0005342	organic_acid_transmembrane_transporter_activity	SLC7A3
GO:0015198	oligopeptide_transporter_activity	SLC15A1
GO:0015248	sterol_transporter_activity	ABCA1
GO:0005548	phospholipid_transporter_activity	ABCA1
GO:0015399	primary_active_transmembrane_transporter_activity	ATP1B3
GO:0015399	primary_active_transmembrane_transporter_activity	ABCA1
GO:0015399	primary_active_transmembrane_transporter_activity	ATP1B1
GO:0015399	primary_active_transmembrane_transporter_activity	ATP1B2
GO:0015291	secondary_active_transmembrane_transporter_activity	SLC15A1
GO:0015291	secondary_active_transmembrane_transporter_activity	SLC5A9
GO:0005275	amine_transmembrane_transporter_activity	SLC7A3
GO:0015267	channel_activity	P2RX4
GO:0015267	channel_activity	CACNA2D1
GO:0015267	channel_activity	TRPV1
GO:0015267	channel_activity	P2RX7
GO:0015267	channel_activity	ITPR1
GO:0015234	thiamine_transmembrane_transporter_activity	SLC19A2
GO:0003755	peptidyl-prolyl_cis-trans_isomerase_activity	FKBP10
GO:0004016	adenylate_cyclase_activity	ADCY8
GO:0016836	hydro-lyase_activity	CAR12
GO:0016836	hydro-lyase_activity	CAR4
GO:0016820	hydrolase_activity,_acting_on_acid_anhydrides,_catalyzing_transmembrane_movement_of_substances	ATP1B3
GO:0016820	hydrolase_activity,_acting_on_acid_anhydrides,_catalyzing_transmembrane_movement_of_substances	ATP1B1
GO:0016820	hydrolase_activity,_acting_on_acid_anhydrides,_catalyzing_transmembrane_movement_of_substances	ABCA1
GO:0016820	hydrolase_activity,_acting_on_acid_anhydrides,_catalyzing_transmembrane_movement_of_substances	ATP1B2
GO:0016818	hydrolase_activity,_acting_on_acid_anhydrides,_in_phosphorus-containing_anhydrides	ATP1B3
GO:0016818	hydrolase_activity,_acting_on_acid_anhydrides,_in_phosphorus-containing_anhydrides	ABCA1
GO:0016818	hydrolase_activity,_acting_on_acid_anhydrides,_in_phosphorus-containing_anhydrides	ATP1B1
GO:0016818	hydrolase_activity,_acting_on_acid_anhydrides,_in_phosphorus-containing_anhydrides	ATP1B2
GO:0016811	hydrolase_activity,_acting_on_carbon-nitrogen_(but_not_peptide)_bonds,_in_linear_amides	GBA
GO:0016799	hydrolase_activity,_hydrolyzing_N-glycosyl_compounds	CD38
GO:0016799	hydrolase_activity,_hydrolyzing_N-glycosyl_compounds	BST1
GO:0004553	hydrolase_activity,_hydrolyzing_O-glycosyl_compounds	GM2A
GO:0004553	hydrolase_activity,_hydrolyzing_O-glycosyl_compounds	NAGA
GO:0004553	hydrolase_activity,_hydrolyzing_O-glycosyl_compounds	HYAL2
GO:0004553	hydrolase_activity,_hydrolyzing_O-glycosyl_compounds	GBA
GO:0004553	hydrolase_activity,_hydrolyzing_O-glycosyl_compounds	GLA
GO:0042578	phosphoric_ester_hydrolase_activity	PTPRJ
GO:0042578	phosphoric_ester_hydrolase_activity	PTPRG
GO:0042578	phosphoric_ester_hydrolase_activity	SMPDL3B
GO:0042578	phosphoric_ester_hydrolase_activity	ACP2
GO:0042578	phosphoric_ester_hydrolase_activity	PGAP1
GO:0042578	phosphoric_ester_hydrolase_activity	NT5E
GO:0042578	phosphoric_ester_hydrolase_activity	PPAP2C
GO:0016298	lipase_activity	SMPDL3B
GO:0004518	nuclease_activity	PGAP1
GO:0070011	peptidase_activity,_acting_on_L-amino_acid_peptides	XPNPEP2
GO:0070011	peptidase_activity,_acting_on_L-amino_acid_peptides	CPD
GO:0070011	peptidase_activity,_acting_on_L-amino_acid_peptides	NAPSA
GO:0070011	peptidase_activity,_acting_on_L-amino_acid_peptides	ADAM10
GO:0070011	peptidase_activity,_acting_on_L-amino_acid_peptides	ST14
GO:0070011	peptidase_activity,_acting_on_L-amino_acid_peptides	BMP1
GO:0070011	peptidase_activity,_acting_on_L-amino_acid_peptides	DPP7
GO:0070011	peptidase_activity,_acting_on_L-amino_acid_peptides	ERAP1
GO:0070011	peptidase_activity,_acting_on_L-amino_acid_peptides	DPP6
GO:0070011	peptidase_activity,_acting_on_L-amino_acid_peptides	DPP4
GO:0070011	peptidase_activity,_acting_on_L-amino_acid_peptides	TLL1
GO:0016773	phosphotransferase_activity,_alcohol_group_as_acceptor	EPHA1
GO:0016773	phosphotransferase_activity,_alcohol_group_as_acceptor	ROR2
GO:0016773	phosphotransferase_activity,_alcohol_group_as_acceptor	IGF1R
GO:0016773	phosphotransferase_activity,_alcohol_group_as_acceptor	TEK
GO:0016773	phosphotransferase_activity,_alcohol_group_as_acceptor	ENG
GO:0016773	phosphotransferase_activity,_alcohol_group_as_acceptor	EGFR
GO:0016773	phosphotransferase_activity,_alcohol_group_as_acceptor	TYRO3
GO:0016773	phosphotransferase_activity,_alcohol_group_as_acceptor	FGFRL1
GO:0016773	phosphotransferase_activity,_alcohol_group_as_acceptor	NTRK2
GO:0016301	kinase_activity	EPHA1
GO:0016301	kinase_activity	PLAUR
GO:0016301	kinase_activity	ROR2
GO:0016301	kinase_activity	IGF1R
GO:0016301	kinase_activity	TEK
GO:0016301	kinase_activity	ENG
GO:0016301	kinase_activity	EGFR
GO:0016301	kinase_activity	TYRO3
GO:0016301	kinase_activity	FGFRL1
GO:0016301	kinase_activity	NTRK2
GO:0016755	transferase_activity,_transferring_amino-acyl_groups	GGT1
GO:0016747	transferase_activity,_transferring_acyl_groups_other_than_amino-acyl_groups	GGT1
GO:0004601	peroxidase_activity	PXDN
GO:0016641	oxidoreductase_activity,_acting_on_the_CH-NH2_group_of_donors,_oxygen_as_acceptor	LOXL2
GO:0035586	purinergic_receptor_activity	P2RX4
GO:0035586	purinergic_receptor_activity	P2RX7
GO:0017154	semaphorin_receptor_activity	PLXNB1
GO:0016502	nucleotide_receptor_activity	P2RX4
GO:0016502	nucleotide_receptor_activity	P2RX7
GO:0008158	hedgehog_receptor_activity	NPC1
GO:0005044	scavenger_receptor_activity	LOXL2
GO:0004930	G-protein_coupled_receptor_activity	GPR56
GO:0004930	G-protein_coupled_receptor_activity	TULP1
GO:0004930	G-protein_coupled_receptor_activity	CELSR2
GO:0004930	G-protein_coupled_receptor_activity	CMKLR1
GO:0004930	G-protein_coupled_receptor_activity	CALCR
GO:0004930	G-protein_coupled_receptor_activity	LPHN2
GO:0004930	G-protein_coupled_receptor_activity	OLFR535
GO:0004896	cytokine_receptor_activity	CSF2RA
GO:0001571	non-tyrosine_kinase_fibroblast_growth_factor_receptor_activity	FGFRL1
GO:0005099	Ras_GTPase_activator_activity	THY1
GO:0005099	Ras_GTPase_activator_activity	SYNGAP1
GO:0043539	protein_serine/threonine_kinase_activator_activity	P2RX7
GO:0046914	transition_metal_ion_binding	XIRP2
GO:0046914	transition_metal_ion_binding	ADAM10
GO:0046914	transition_metal_ion_binding	BMP1
GO:0046914	transition_metal_ion_binding	ERAP1
GO:0046914	transition_metal_ion_binding	PXDN
GO:0046914	transition_metal_ion_binding	LOXL2
GO:0046914	transition_metal_ion_binding	CPD
GO:0046914	transition_metal_ion_binding	P2RX4
GO:0046914	transition_metal_ion_binding	P2RX7
GO:0046914	transition_metal_ion_binding	CAR4
GO:0046914	transition_metal_ion_binding	CAR12
GO:0046914	transition_metal_ion_binding	TLL1
GO:0046914	transition_metal_ion_binding	NT5E
GO:0005509	calcium_ion_binding	LTBP1
GO:0005509	calcium_ion_binding	CDH2
GO:0005509	calcium_ion_binding	FREM2
GO:0005509	calcium_ion_binding	CELSR2
GO:0005509	calcium_ion_binding	LRP4
GO:0005509	calcium_ion_binding	BMP1
GO:0005509	calcium_ion_binding	STIM1
GO:0005509	calcium_ion_binding	CDH13
GO:0005509	calcium_ion_binding	FKBP10
GO:0005509	calcium_ion_binding	MEGF8
GO:0005509	calcium_ion_binding	TLL1
GO:0005509	calcium_ion_binding	SCUBE3
GO:0000287	magnesium_ion_binding	P2RX7
GO:0034235	GPI_anchor_binding	THY1
GO:0005546	phosphatidylinositol-4,5-bisphosphate_binding	TULP1
GO:0033691	sialic_acid_binding	L1CAM
GO:0005534	galactose_binding	ENG
GO:0016936	galactoside_binding	GLA
GO:0008201	heparin_binding	FGFRL1
GO:0001784	phosphotyrosine_binding	ACP2
GO:0034188	apolipoprotein_A-I_receptor_activity	ABCA1
GO:0031267	small_GTPase_binding	ABCA1
GO:0019903	protein_phosphatase_binding	CDH2
GO:0019903	protein_phosphatase_binding	EGFR
GO:0043548	phosphoinositide_3-kinase_binding	IGF1R
GO:0043548	phosphoinositide_3-kinase_binding	TYRO3
GO:0019901	protein_kinase_binding	CPD
GO:0019901	protein_kinase_binding	CDH2
GO:0019901	protein_kinase_binding	THY1
GO:0019901	protein_kinase_binding	ADAM10
GO:0008017	microtubule_binding	STIM1
GO:0051015	actin_filament_binding	TULP1
GO:0051015	actin_filament_binding	EGFR
GO:0031994	insulin-like_growth_factor_I_binding	IGF1R
GO:0005030	neurotrophin_receptor_activity	NTRK2
GO:0048403	brain-derived_neurotrophic_factor_binding	NTRK2
GO:0005138	interleukin-6_receptor_binding	ERAP1
GO:0005104	fibroblast_growth_factor_receptor_binding	NPTN
GO:0070653	high-density_lipoprotein_receptor_binding	ABCA1
GO:0035255	ionotropic_glutamate_receptor_binding	CPD
GO:0032813	tumor_necrosis_factor_receptor_superfamily_binding	TNFSF11
GO:0005165	neurotrophin_receptor_binding	NRADD
GO:0005160	transforming_growth_factor_beta_receptor_binding	ENG
GO:0005157	macrophage_colony-stimulating_factor_receptor_binding	CSF1
GO:0005109	frizzled_binding	ROR2
GO:0030349	syntaxin-13_binding	ABCA1
GO:0032559	adenyl_ribonucleotide_binding	EPHA1
GO:0032559	adenyl_ribonucleotide_binding	P2RX4
GO:0032559	adenyl_ribonucleotide_binding	TEK
GO:0032559	adenyl_ribonucleotide_binding	ROR2
GO:0032559	adenyl_ribonucleotide_binding	IGF1R
GO:0032559	adenyl_ribonucleotide_binding	EGFR
GO:0032559	adenyl_ribonucleotide_binding	P2RX7
GO:0032559	adenyl_ribonucleotide_binding	TRPV1
GO:0032559	adenyl_ribonucleotide_binding	TYRO3
GO:0032559	adenyl_ribonucleotide_binding	ADCY8
GO:0032559	adenyl_ribonucleotide_binding	ABCA1
GO:0032559	adenyl_ribonucleotide_binding	NTRK2
GO:0051119	sugar_transmembrane_transporter_activity	SLC5A9
GO:0008509	anion_transmembrane_transporter_activity	ABCA1
GO:0008324	cation_transmembrane_transporter_activity	SLC39A6
GO:0008324	cation_transmembrane_transporter_activity	P2RX4
GO:0008324	cation_transmembrane_transporter_activity	ATP1B3
GO:0008324	cation_transmembrane_transporter_activity	CACNA2D1
GO:0008324	cation_transmembrane_transporter_activity	SLC7A3
GO:0008324	cation_transmembrane_transporter_activity	P2RX7
GO:0008324	cation_transmembrane_transporter_activity	TRPV1
GO:0008324	cation_transmembrane_transporter_activity	SLC5A9
GO:0008324	cation_transmembrane_transporter_activity	ATP1B1
GO:0008324	cation_transmembrane_transporter_activity	ITPR1
GO:0008324	cation_transmembrane_transporter_activity	ATP1B2
GO:0046943	carboxylic_acid_transmembrane_transporter_activity	SLC7A3
GO:0015322	secondary_active_oligopeptide_transmembrane_transporter_activity	SLC15A1
GO:0017127	cholesterol_transporter_activity	ABCA1
GO:0015405	P-P-bond-hydrolysis-driven_transmembrane_transporter_activity	ATP1B3
GO:0015405	P-P-bond-hydrolysis-driven_transmembrane_transporter_activity	ATP1B1
GO:0015405	P-P-bond-hydrolysis-driven_transmembrane_transporter_activity	ABCA1
GO:0015405	P-P-bond-hydrolysis-driven_transmembrane_transporter_activity	ATP1B2
GO:0015293	symporter_activity	SLC15A1
GO:0015293	symporter_activity	SLC5A9
GO:0022838	substrate-specific_channel_activity	P2RX4
GO:0022838	substrate-specific_channel_activity	CACNA2D1
GO:0022838	substrate-specific_channel_activity	TRPV1
GO:0022838	substrate-specific_channel_activity	P2RX7
GO:0022838	substrate-specific_channel_activity	ITPR1
GO:0022836	gated_channel_activity	P2RX4
GO:0022836	gated_channel_activity	CACNA2D1
GO:0022836	gated_channel_activity	P2RX7
GO:0022836	gated_channel_activity	ITPR1
GO:0008294	calcium-_and_calmodulin-responsive_adenylate_cyclase_activity	ADCY8
GO:0004089	carbonate_dehydratase_activity	CAR4
GO:0004089	carbonate_dehydratase_activity	CAR12
GO:0016462	pyrophosphatase_activity	ATP1B3
GO:0016462	pyrophosphatase_activity	ATP1B1
GO:0016462	pyrophosphatase_activity	ABCA1
GO:0016462	pyrophosphatase_activity	ATP1B2
GO:0017040	ceramidase_activity	GBA
GO:0003953	NAD+_nucleosidase_activity	CD38
GO:0003953	NAD+_nucleosidase_activity	BST1
GO:0015929	hexosaminidase_activity	GM2A
GO:0015929	hexosaminidase_activity	NAGA
GO:0015929	hexosaminidase_activity	HYAL2
GO:0015925	galactosidase_activity	GLA
GO:0016791	phosphatase_activity	PTPRG
GO:0016791	phosphatase_activity	PTPRJ
GO:0016791	phosphatase_activity	ACP2
GO:0016791	phosphatase_activity	NT5E
GO:0016791	phosphatase_activity	PPAP2C
GO:0008081	phosphoric_diester_hydrolase_activity	SMPDL3B
GO:0004620	phospholipase_activity	SMPDL3B
GO:0070001	aspartic-type_peptidase_activity	NAPSA
GO:0008238	exopeptidase_activity	CPD
GO:0008238	exopeptidase_activity	XPNPEP2
GO:0008238	exopeptidase_activity	DPP7
GO:0008238	exopeptidase_activity	ERAP1
GO:0008238	exopeptidase_activity	DPP4
GO:0008236	serine-type_peptidase_activity	CPD
GO:0008236	serine-type_peptidase_activity	ST14
GO:0008236	serine-type_peptidase_activity	DPP7
GO:0008236	serine-type_peptidase_activity	DPP6
GO:0008236	serine-type_peptidase_activity	DPP4
GO:0008237	metallopeptidase_activity	CPD
GO:0008237	metallopeptidase_activity	ADAM10
GO:0008237	metallopeptidase_activity	BMP1
GO:0008237	metallopeptidase_activity	ERAP1
GO:0008237	metallopeptidase_activity	TLL1
GO:0004175	endopeptidase_activity	NAPSA
GO:0004175	endopeptidase_activity	ADAM10
GO:0004175	endopeptidase_activity	ST14
GO:0004175	endopeptidase_activity	BMP1
GO:0004175	endopeptidase_activity	DPP4
GO:0004175	endopeptidase_activity	TLL1
GO:0004672	protein_kinase_activity	EPHA1
GO:0004672	protein_kinase_activity	ENG
GO:0004672	protein_kinase_activity	TEK
GO:0004672	protein_kinase_activity	IGF1R
GO:0004672	protein_kinase_activity	ROR2
GO:0004672	protein_kinase_activity	EGFR
GO:0004672	protein_kinase_activity	TYRO3
GO:0004672	protein_kinase_activity	FGFRL1
GO:0004672	protein_kinase_activity	NTRK2
GO:0003840	gamma-glutamyltransferase_activity	GGT1
GO:0008415	acyltransferase_activity	GGT1
GO:0001614	purinergic_nucleotide_receptor_activity	P2RX4
GO:0001614	purinergic_nucleotide_receptor_activity	P2RX7
GO:0008020	G-protein_coupled_photoreceptor_activity	TULP1
GO:0004984	olfactory_receptor_activity	OLFR535
GO:0004948	calcitonin_receptor_activity	CALCR
GO:0005100	Rho_GTPase_activator_activity	THY1
GO:0005097	Rab_GTPase_activator_activity	SYNGAP1
GO:0008270	zinc_ion_binding	XIRP2
GO:0008270	zinc_ion_binding	CPD
GO:0008270	zinc_ion_binding	P2RX4
GO:0008270	zinc_ion_binding	ADAM10
GO:0008270	zinc_ion_binding	CAR4
GO:0008270	zinc_ion_binding	BMP1
GO:0008270	zinc_ion_binding	CAR12
GO:0008270	zinc_ion_binding	P2RX7
GO:0008270	zinc_ion_binding	ERAP1
GO:0008270	zinc_ion_binding	TLL1
GO:0005507	copper_ion_binding	LOXL2
GO:0005507	copper_ion_binding	P2RX4
GO:0005507	copper_ion_binding	P2RX7
GO:0005506	iron_ion_binding	PXDN
GO:0005506	iron_ion_binding	NT5E
GO:0051010	microtubule_plus-end_binding	STIM1
GO:0005105	type_1_fibroblast_growth_factor_receptor_binding	NPTN
GO:0005164	tumor_necrosis_factor_receptor_binding	TNFSF11
GO:0005166	neurotrophin_p75_receptor_binding	NRADD
GO:0034713	type_I_transforming_growth_factor_beta_receptor_binding	ENG
GO:0005114	type_II_transforming_growth_factor_beta_receptor_binding	ENG
GO:0005524	ATP_binding	EPHA1
GO:0005524	ATP_binding	P2RX4
GO:0005524	ATP_binding	IGF1R
GO:0005524	ATP_binding	ROR2
GO:0005524	ATP_binding	TEK
GO:0005524	ATP_binding	EGFR
GO:0005524	ATP_binding	TRPV1
GO:0005524	ATP_binding	P2RX7
GO:0005524	ATP_binding	TYRO3
GO:0005524	ATP_binding	ADCY8
GO:0005524	ATP_binding	ABCA1
GO:0005524	ATP_binding	NTRK2
GO:0015145	monosaccharide_transmembrane_transporter_activity	SLC5A9
GO:0022890	inorganic_cation_transmembrane_transporter_activity	ATP1B3
GO:0022890	inorganic_cation_transmembrane_transporter_activity	SLC5A9
GO:0022890	inorganic_cation_transmembrane_transporter_activity	ATP1B1
GO:0022890	inorganic_cation_transmembrane_transporter_activity	ATP1B2
GO:0046873	metal_ion_transmembrane_transporter_activity	SLC39A6
GO:0046873	metal_ion_transmembrane_transporter_activity	ATP1B3
GO:0046873	metal_ion_transmembrane_transporter_activity	SLC5A9
GO:0046873	metal_ion_transmembrane_transporter_activity	ATP1B1
GO:0046873	metal_ion_transmembrane_transporter_activity	ATP1B2
GO:0015171	amino_acid_transmembrane_transporter_activity	SLC7A3
GO:0005427	proton-dependent_oligopeptide_secondary_active_transmembrane_transporter_activity	SLC15A1
GO:0015294	solute:cation_symporter_activity	SLC5A9
GO:0005216	ion_channel_activity	P2RX4
GO:0005216	ion_channel_activity	CACNA2D1
GO:0005216	ion_channel_activity	P2RX7
GO:0005216	ion_channel_activity	TRPV1
GO:0005216	ion_channel_activity	ITPR1
GO:0022834	ligand-gated_channel_activity	P2RX4
GO:0022834	ligand-gated_channel_activity	P2RX7
GO:0022834	ligand-gated_channel_activity	ITPR1
GO:0022832	voltage-gated_channel_activity	CACNA2D1
GO:0017111	nucleoside-triphosphatase_activity	ATP1B3
GO:0017111	nucleoside-triphosphatase_activity	ABCA1
GO:0017111	nucleoside-triphosphatase_activity	ATP1B1
GO:0017111	nucleoside-triphosphatase_activity	ATP1B2
GO:0004348	glucosylceramidase_activity	GBA
GO:0008456	alpha-N-acetylgalactosaminidase_activity	NAGA
GO:0004563	beta-N-acetylhexosaminidase_activity	GM2A
GO:0004415	hyalurononglucosaminidase_activity	HYAL2
GO:0004557	alpha-galactosidase_activity	GLA
GO:0042392	sphingosine-1-phosphate_phosphatase_activity	PPAP2C
GO:0008252	nucleotidase_activity	NT5E
GO:0008195	phosphatidate_phosphatase_activity	PPAP2C
GO:0004721	phosphoprotein_phosphatase_activity	PTPRJ
GO:0004721	phosphoprotein_phosphatase_activity	PTPRG
GO:0004721	phosphoprotein_phosphatase_activity	ACP2
GO:0003993	acid_phosphatase_activity	ACP2
GO:0004767	sphingomyelin_phosphodiesterase_activity	SMPDL3B
GO:0004190	aspartic-type_endopeptidase_activity	NAPSA
GO:0008239	dipeptidyl-peptidase_activity	DPP7
GO:0008239	dipeptidyl-peptidase_activity	DPP4
GO:0004180	carboxypeptidase_activity	CPD
GO:0004177	aminopeptidase_activity	XPNPEP2
GO:0004177	aminopeptidase_activity	ERAP1
GO:0004177	aminopeptidase_activity	DPP7
GO:0004177	aminopeptidase_activity	DPP4
GO:0070008	serine-type_exopeptidase_activity	CPD
GO:0008235	metalloexopeptidase_activity	CPD
GO:0008235	metalloexopeptidase_activity	ERAP1
GO:0004222	metalloendopeptidase_activity	ADAM10
GO:0004222	metalloendopeptidase_activity	BMP1
GO:0004222	metalloendopeptidase_activity	TLL1
GO:0004252	serine-type_endopeptidase_activity	ST14
GO:0004252	serine-type_endopeptidase_activity	DPP4
GO:0019199	transmembrane_receptor_protein_kinase_activity	EPHA1
GO:0019199	transmembrane_receptor_protein_kinase_activity	IGF1R
GO:0019199	transmembrane_receptor_protein_kinase_activity	TEK
GO:0019199	transmembrane_receptor_protein_kinase_activity	ROR2
GO:0019199	transmembrane_receptor_protein_kinase_activity	ENG
GO:0019199	transmembrane_receptor_protein_kinase_activity	EGFR
GO:0019199	transmembrane_receptor_protein_kinase_activity	TYRO3
GO:0019199	transmembrane_receptor_protein_kinase_activity	FGFRL1
GO:0019199	transmembrane_receptor_protein_kinase_activity	NTRK2
GO:0004713	protein_tyrosine_kinase_activity	EPHA1
GO:0004713	protein_tyrosine_kinase_activity	IGF1R
GO:0004713	protein_tyrosine_kinase_activity	TEK
GO:0004713	protein_tyrosine_kinase_activity	ROR2
GO:0004713	protein_tyrosine_kinase_activity	EGFR
GO:0004713	protein_tyrosine_kinase_activity	TYRO3
GO:0004713	protein_tyrosine_kinase_activity	FGFRL1
GO:0004713	protein_tyrosine_kinase_activity	NTRK2
GO:0004674	protein_serine/threonine_kinase_activity	ROR2
GO:0020037	heme_binding	PXDN
GO:0008198	ferrous_iron_binding	NT5E
GO:0015149	hexose_transmembrane_transporter_activity	SLC5A9
GO:0015077	monovalent_inorganic_cation_transmembrane_transporter_activity	ATP1B3
GO:0015077	monovalent_inorganic_cation_transmembrane_transporter_activity	SLC5A9
GO:0015077	monovalent_inorganic_cation_transmembrane_transporter_activity	ATP1B1
GO:0015077	monovalent_inorganic_cation_transmembrane_transporter_activity	ATP1B2
GO:0015326	cationic_amino_acid_transmembrane_transporter_activity	SLC7A3
GO:0015179	L-amino_acid_transmembrane_transporter_activity	SLC7A3
GO:0015174	basic_amino_acid_transmembrane_transporter_activity	SLC7A3
GO:0005261	cation_channel_activity	P2RX4
GO:0005261	cation_channel_activity	CACNA2D1
GO:0005261	cation_channel_activity	TRPV1
GO:0005261	cation_channel_activity	P2RX7
GO:0005261	cation_channel_activity	ITPR1
GO:0015276	ligand-gated_ion_channel_activity	P2RX4
GO:0015276	ligand-gated_ion_channel_activity	P2RX7
GO:0015276	ligand-gated_ion_channel_activity	ITPR1
GO:0005244	voltage-gated_ion_channel_activity	CACNA2D1
GO:0016887	ATPase_activity	ATP1B3
GO:0016887	ATPase_activity	ATP1B1
GO:0016887	ATPase_activity	ABCA1
GO:0016887	ATPase_activity	ATP1B2
GO:0032428	beta-N-acetylgalactosaminidase_activity	GM2A
GO:0008253	5'-nucleotidase_activity	NT5E
GO:0004725	protein_tyrosine_phosphatase_activity	PTPRG
GO:0004725	protein_tyrosine_phosphatase_activity	PTPRJ
GO:0004185	serine-type_carboxypeptidase_activity	CPD
GO:0004181	metallocarboxypeptidase_activity	CPD
GO:0004714	transmembrane_receptor_protein_tyrosine_kinase_activity	EPHA1
GO:0004714	transmembrane_receptor_protein_tyrosine_kinase_activity	ROR2
GO:0004714	transmembrane_receptor_protein_tyrosine_kinase_activity	TEK
GO:0004714	transmembrane_receptor_protein_tyrosine_kinase_activity	IGF1R
GO:0004714	transmembrane_receptor_protein_tyrosine_kinase_activity	EGFR
GO:0004714	transmembrane_receptor_protein_tyrosine_kinase_activity	TYRO3
GO:0004714	transmembrane_receptor_protein_tyrosine_kinase_activity	FGFRL1
GO:0004714	transmembrane_receptor_protein_tyrosine_kinase_activity	NTRK2
GO:0004675	transmembrane_receptor_protein_serine/threonine_kinase_activity	ENG
GO:0004716	receptor_signaling_protein_tyrosine_kinase_activity	EGFR
GO:0005355	glucose_transmembrane_transporter_activity	SLC5A9
GO:0015081	sodium_ion_transmembrane_transporter_activity	ATP1B3
GO:0015081	sodium_ion_transmembrane_transporter_activity	SLC5A9
GO:0015081	sodium_ion_transmembrane_transporter_activity	ATP1B1
GO:0015081	sodium_ion_transmembrane_transporter_activity	ATP1B2
GO:0015079	potassium_ion_transmembrane_transporter_activity	ATP1B3
GO:0015079	potassium_ion_transmembrane_transporter_activity	ATP1B1
GO:0015079	potassium_ion_transmembrane_transporter_activity	ATP1B2
GO:0000064	L-ornithine_transmembrane_transporter_activity	SLC7A3
GO:0015189	L-lysine_transmembrane_transporter_activity	SLC7A3
GO:0015181	arginine_transmembrane_transporter_activity	SLC7A3
GO:0005262	calcium_channel_activity	CACNA2D1
GO:0005262	calcium_channel_activity	TRPV1
GO:0005262	calcium_channel_activity	ITPR1
GO:0035381	ATP-gated_ion_channel_activity	P2RX4
GO:0035381	ATP-gated_ion_channel_activity	P2RX7
GO:0005230	extracellular_ligand-gated_ion_channel_activity	P2RX4
GO:0005230	extracellular_ligand-gated_ion_channel_activity	P2RX7
GO:0005217	intracellular_ligand-gated_ion_channel_activity	ITPR1
GO:0022843	voltage-gated_cation_channel_activity	CACNA2D1
GO:0042623	ATPase_activity,_coupled	ATP1B3
GO:0042623	ATPase_activity,_coupled	ABCA1
GO:0042623	ATPase_activity,_coupled	ATP1B1
GO:0042623	ATPase_activity,_coupled	ATP1B2
GO:0005010	insulin-like_growth_factor_receptor_activity	IGF1R
GO:0005007	fibroblast_growth_factor_receptor_activity	FGFRL1
GO:0005006	epidermal_growth_factor_receptor_activity	EGFR
GO:0005003	ephrin_receptor_activity	EPHA1
GO:0005024	transforming_growth_factor_beta_receptor_activity	ENG
GO:0015370	solute:sodium_symporter_activity	SLC5A9
GO:0015278	calcium-release_channel_activity	ITPR1
GO:0005231	excitatory_extracellular_ligand-gated_ion_channel_activity	P2RX4
GO:0005231	excitatory_extracellular_ligand-gated_ion_channel_activity	P2RX7
GO:0005245	voltage-gated_calcium_channel_activity	CACNA2D1
GO:0043492	ATPase_activity,_coupled_to_movement_of_substances	ATP1B3
GO:0043492	ATPase_activity,_coupled_to_movement_of_substances	ATP1B1
GO:0043492	ATPase_activity,_coupled_to_movement_of_substances	ABCA1
GO:0043492	ATPase_activity,_coupled_to_movement_of_substances	ATP1B2
GO:0005412	glucose:sodium_symporter_activity	SLC5A9
GO:0005220	inositol_1,4,5-trisphosphate-sensitive_calcium-release_channel_activity	ITPR1
GO:0004931	extracellular_ATP-gated_cation_channel_activity	P2RX4
GO:0004931	extracellular_ATP-gated_cation_channel_activity	P2RX7
GO:0042626	ATPase_activity,_coupled_to_transmembrane_movement_of_substances	ATP1B3
GO:0042626	ATPase_activity,_coupled_to_transmembrane_movement_of_substances	ABCA1
GO:0042626	ATPase_activity,_coupled_to_transmembrane_movement_of_substances	ATP1B1
GO:0042626	ATPase_activity,_coupled_to_transmembrane_movement_of_substances	ATP1B2
GO:0005362	low-affinity_glucose:sodium_symporter_activity	SLC5A9
GO:0042625	ATPase_activity,_coupled_to_transmembrane_movement_of_ions	ATP1B3
GO:0042625	ATPase_activity,_coupled_to_transmembrane_movement_of_ions	ATP1B1
GO:0042625	ATPase_activity,_coupled_to_transmembrane_movement_of_ions	ATP1B2
GO:0015662	ATPase_activity,_coupled_to_transmembrane_movement_of_ions,_phosphorylative_mechanism	ATP1B3
GO:0015662	ATPase_activity,_coupled_to_transmembrane_movement_of_ions,_phosphorylative_mechanism	ATP1B1
GO:0015662	ATPase_activity,_coupled_to_transmembrane_movement_of_ions,_phosphorylative_mechanism	ATP1B2
GO:0008556	potassium-transporting_ATPase_activity	ATP1B3
GO:0008556	potassium-transporting_ATPase_activity	ATP1B1
GO:0008556	potassium-transporting_ATPase_activity	ATP1B2
GO:0005391	sodium:potassium-exchanging_ATPase_activity	ATP1B3
GO:0005391	sodium:potassium-exchanging_ATPase_activity	ATP1B1
GO:0005391	sodium:potassium-exchanging_ATPase_activity	ATP1B2

## Sheet: CC
GO:0005575	cellular_component	TYRO3
GO:0005575	cellular_component	CELSR2
GO:0005575	cellular_component	TRPV1
GO:0005575	cellular_component	LAMA4
GO:0005575	cellular_component	ADAM10
GO:0005575	cellular_component	DPP4
GO:0005575	cellular_component	SYNGAP1
GO:0005575	cellular_component	CAR12
GO:0005575	cellular_component	TM2D3
GO:0005575	cellular_component	CDH2
GO:0005575	cellular_component	ODZ3
GO:0005575	cellular_component	EPHA1
GO:0005575	cellular_component	PROCR
GO:0005575	cellular_component	CACNA2D1
GO:0005575	cellular_component	XPNPEP2
GO:0005575	cellular_component	FREM2
GO:0005575	cellular_component	CAR4
GO:0005575	cellular_component	TMEM106B
GO:0005575	cellular_component	TACSTD2
GO:0005575	cellular_component	LRP4
GO:0005575	cellular_component	TLL1
GO:0005575	cellular_component	CADM1
GO:0005575	cellular_component	TCTN1
GO:0005575	cellular_component	NRADD
GO:0005575	cellular_component	PIGT
GO:0005575	cellular_component	ALCAM
GO:0005575	cellular_component	GLA
GO:0005575	cellular_component	STIM1
GO:0005575	cellular_component	SIRPA
GO:0005575	cellular_component	XIRP2
GO:0005575	cellular_component	CRLF1
GO:0005575	cellular_component	SLC7A3
GO:0005575	cellular_component	P2RX7
GO:0005575	cellular_component	ADCY8
GO:0005575	cellular_component	H2-M5
GO:0005575	cellular_component	TSPAN6
GO:0005575	cellular_component	ITFG3
GO:0005575	cellular_component	ST14
GO:0005575	cellular_component	PCDHGB7
GO:0005575	cellular_component	PLAUR
GO:0005575	cellular_component	BST1
GO:0005575	cellular_component	SMPDL3B
GO:0005575	cellular_component	GPR56
GO:0005575	cellular_component	NPC1
GO:0005575	cellular_component	LTBP1
GO:0005575	cellular_component	MRC2
GO:0005575	cellular_component	GBA
GO:0005575	cellular_component	PLXNB1
GO:0005575	cellular_component	THY1
GO:0005575	cellular_component	TSGA10
GO:0005575	cellular_component	DPP7
GO:0005575	cellular_component	SUMF1
GO:0005575	cellular_component	ERAP1
GO:0005575	cellular_component	TDRD6
GO:0005575	cellular_component	ATP1B2
GO:0005575	cellular_component	L1CAM
GO:0005575	cellular_component	SCUBE3
GO:0005575	cellular_component	DCHS1
GO:0005575	cellular_component	CDH13
GO:0005575	cellular_component	CERCAM
GO:0005575	cellular_component	ATP1B1
GO:0005575	cellular_component	SEMA4D
GO:0005575	cellular_component	PVRL1
GO:0005575	cellular_component	GGT1
GO:0005575	cellular_component	ITPR1
GO:0005575	cellular_component	TANC2
GO:0005575	cellular_component	CASD1
GO:0005575	cellular_component	HMGB1L
GO:0005575	cellular_component	PCDHGB5
GO:0005575	cellular_component	SLC5A9
GO:0005575	cellular_component	GPR116
GO:0005575	cellular_component	NCSTN
GO:0005575	cellular_component	SYPL
GO:0005575	cellular_component	PGAP1
GO:0005575	cellular_component	TEK
GO:0005575	cellular_component	PCDHGC3
GO:0005575	cellular_component	NPTN
GO:0005575	cellular_component	VSIG8
GO:0005575	cellular_component	NT5E
GO:0005575	cellular_component	SEMA3E
GO:0005575	cellular_component	ATRN
GO:0005575	cellular_component	PCDH1
GO:0005575	cellular_component	CPD
GO:0005575	cellular_component	ACP2
GO:0005575	cellular_component	FSIP2
GO:0005575	cellular_component	CD38
GO:0005575	cellular_component	LPHN2
GO:0005575	cellular_component	THEM5
GO:0005575	cellular_component	EFNB1
GO:0005575	cellular_component	NAPSA
GO:0005575	cellular_component	NTRK2
GO:0005575	cellular_component	ATP1B3
GO:0005575	cellular_component	ROR2
GO:0005575	cellular_component	CSF1
GO:0005575	cellular_component	CALCR
GO:0005575	cellular_component	PCDHGA10
GO:0005575	cellular_component	CMKLR1
GO:0005575	cellular_component	ITGA9
GO:0005575	cellular_component	0610031J06RIK
GO:0005575	cellular_component	CSF2RA
GO:0005575	cellular_component	FKBP10
GO:0005575	cellular_component	TNFSF11
GO:0005575	cellular_component	PTPRG
GO:0005575	cellular_component	ENG
GO:0005575	cellular_component	GM2A
GO:0005575	cellular_component	OLFR535
GO:0005575	cellular_component	GM44
GO:0005575	cellular_component	NAGA
GO:0005575	cellular_component	TEX101
GO:0005575	cellular_component	CDCP1
GO:0005575	cellular_component	SEMA4B
GO:0005575	cellular_component	RAET1B
GO:0005575	cellular_component	TM9SF3
GO:0005575	cellular_component	MEGF8
GO:0005575	cellular_component	SLC19A2
GO:0005575	cellular_component	TPBG
GO:0005575	cellular_component	BMP1
GO:0005575	cellular_component	SLC39A6
GO:0005575	cellular_component	IGSF3
GO:0005575	cellular_component	CD276
GO:0005575	cellular_component	CD151
GO:0005575	cellular_component	PPAP2C
GO:0005575	cellular_component	PCDHGA6
GO:0005575	cellular_component	TULP1
GO:0005575	cellular_component	TMED9
GO:0005575	cellular_component	PROM1
GO:0005575	cellular_component	ITGA11
GO:0005575	cellular_component	LOXL2
GO:0005575	cellular_component	PCDHGB8
GO:0005575	cellular_component	FAT2
GO:0005575	cellular_component	IGF1R
GO:0005575	cellular_component	COLEC12
GO:0005575	cellular_component	H60B
GO:0005575	cellular_component	TMEM132A
GO:0005575	cellular_component	HYAL2
GO:0005575	cellular_component	PROM2
GO:0005575	cellular_component	ITGA1
GO:0005575	cellular_component	ROBO4
GO:0005575	cellular_component	BST2
GO:0005575	cellular_component	VASN
GO:0005575	cellular_component	PTPRJ
GO:0005575	cellular_component	EGFR
GO:0005575	cellular_component	FGFRL1
GO:0005575	cellular_component	ABCA1
GO:0005575	cellular_component	DPP6
GO:0005575	cellular_component	P2RX4
GO:0005575	cellular_component	PCDHGA11
GO:0005575	cellular_component	PXDN
GO:0005575	cellular_component	SLC15A1
GO:0045202	synapse	CADM1
GO:0045202	synapse	TRPV1
GO:0045202	synapse	EFNB1
GO:0045202	synapse	ADAM10
GO:0045202	synapse	SYPL
GO:0045202	synapse	CDH2
GO:0045202	synapse	P2RX7
GO:0045202	synapse	NPTN
GO:0045202	synapse	L1CAM
GO:0045202	synapse	TULP1
GO:0045202	synapse	NTRK2
GO:0045202	synapse	CPD
GO:0045202	synapse	P2RX4
GO:0045202	synapse	PVRL1
GO:0045202	synapse	ITPR1
GO:0043226	organelle	THEM5
GO:0043226	organelle	THY1
GO:0043226	organelle	TPBG
GO:0043226	organelle	TSGA10
GO:0043226	organelle	BMP1
GO:0043226	organelle	DPP7
GO:0043226	organelle	SLC39A6
GO:0043226	organelle	ADAM10
GO:0043226	organelle	DPP4
GO:0043226	organelle	SUMF1
GO:0043226	organelle	TDRD6
GO:0043226	organelle	ERAP1
GO:0043226	organelle	NTRK2
GO:0043226	organelle	TMED9
GO:0043226	organelle	PROCR
GO:0043226	organelle	PROM1
GO:0043226	organelle	CALCR
GO:0043226	organelle	CACNA2D1
GO:0043226	organelle	0610031J06RIK
GO:0043226	organelle	CERCAM
GO:0043226	organelle	CAR4
GO:0043226	organelle	FKBP10
GO:0043226	organelle	ITPR1
GO:0043226	organelle	HMGB1L
GO:0043226	organelle	CADM1
GO:0043226	organelle	NRADD
GO:0043226	organelle	TMEM132A
GO:0043226	organelle	PIGT
GO:0043226	organelle	ITGA1
GO:0043226	organelle	NCSTN
GO:0043226	organelle	SYPL
GO:0043226	organelle	PGAP1
GO:0043226	organelle	STIM1
GO:0043226	organelle	GLA
GO:0043226	organelle	P2RX7
GO:0043226	organelle	EGFR
GO:0043226	organelle	ABCA1
GO:0043226	organelle	CPD
GO:0043226	organelle	ACP2
GO:0043226	organelle	GM2A
GO:0043226	organelle	NPC1
GO:0043226	organelle	P2RX4
GO:0043226	organelle	PXDN
GO:0043226	organelle	FSIP2
GO:0043226	organelle	NAGA
GO:0043226	organelle	CD38
GO:0043226	organelle	GBA
GO:0032991	macromolecular_complex	PLXNB1
GO:0032991	macromolecular_complex	PIGT
GO:0032991	macromolecular_complex	ITGA1
GO:0032991	macromolecular_complex	LAMA4
GO:0032991	macromolecular_complex	TDRD6
GO:0032991	macromolecular_complex	STIM1
GO:0032991	macromolecular_complex	CDH2
GO:0032991	macromolecular_complex	ATP1B3
GO:0032991	macromolecular_complex	CSF1
GO:0032991	macromolecular_complex	CACNA2D1
GO:0032991	macromolecular_complex	ITGA11
GO:0032991	macromolecular_complex	ABCA1
GO:0032991	macromolecular_complex	GM2A
GO:0032991	macromolecular_complex	PVRL1
GO:0032991	macromolecular_complex	ATP1B1
GO:0032991	macromolecular_complex	ITPR1
GO:0031974	membrane-enclosed_lumen	NRADD
GO:0031974	membrane-enclosed_lumen	GM2A
GO:0031974	membrane-enclosed_lumen	ERAP1
GO:0031974	membrane-enclosed_lumen	ITPR1
GO:0005623	cell	TYRO3
GO:0005623	cell	CELSR2
GO:0005623	cell	TRPV1
GO:0005623	cell	ADAM10
GO:0005623	cell	DPP4
GO:0005623	cell	TM2D3
GO:0005623	cell	CAR12
GO:0005623	cell	SYNGAP1
GO:0005623	cell	CDH2
GO:0005623	cell	ODZ3
GO:0005623	cell	EPHA1
GO:0005623	cell	PROCR
GO:0005623	cell	CACNA2D1
GO:0005623	cell	FREM2
GO:0005623	cell	CAR4
GO:0005623	cell	TACSTD2
GO:0005623	cell	TMEM106B
GO:0005623	cell	LRP4
GO:0005623	cell	CADM1
GO:0005623	cell	NRADD
GO:0005623	cell	PIGT
GO:0005623	cell	ALCAM
GO:0005623	cell	GLA
GO:0005623	cell	STIM1
GO:0005623	cell	SIRPA
GO:0005623	cell	XIRP2
GO:0005623	cell	SLC7A3
GO:0005623	cell	P2RX7
GO:0005623	cell	ADCY8
GO:0005623	cell	H2-M5
GO:0005623	cell	TSPAN6
GO:0005623	cell	ITFG3
GO:0005623	cell	ST14
GO:0005623	cell	PCDHGB7
GO:0005623	cell	PLAUR
GO:0005623	cell	BST1
GO:0005623	cell	GPR56
GO:0005623	cell	NPC1
GO:0005623	cell	MRC2
GO:0005623	cell	GBA
GO:0005623	cell	PLXNB1
GO:0005623	cell	THY1
GO:0005623	cell	TSGA10
GO:0005623	cell	DPP7
GO:0005623	cell	SUMF1
GO:0005623	cell	TDRD6
GO:0005623	cell	ERAP1
GO:0005623	cell	ATP1B2
GO:0005623	cell	L1CAM
GO:0005623	cell	SCUBE3
GO:0005623	cell	DCHS1
GO:0005623	cell	CDH13
GO:0005623	cell	CERCAM
GO:0005623	cell	ATP1B1
GO:0005623	cell	SEMA4D
GO:0005623	cell	PVRL1
GO:0005623	cell	GGT1
GO:0005623	cell	ITPR1
GO:0005623	cell	CASD1
GO:0005623	cell	HMGB1L
GO:0005623	cell	PCDHGB5
GO:0005623	cell	SLC5A9
GO:0005623	cell	GPR116
GO:0005623	cell	NCSTN
GO:0005623	cell	SYPL
GO:0005623	cell	PGAP1
GO:0005623	cell	TEK
GO:0005623	cell	PCDHGC3
GO:0005623	cell	NPTN
GO:0005623	cell	VSIG8
GO:0005623	cell	NT5E
GO:0005623	cell	SEMA3E
GO:0005623	cell	ATRN
GO:0005623	cell	PCDH1
GO:0005623	cell	CPD
GO:0005623	cell	ACP2
GO:0005623	cell	FSIP2
GO:0005623	cell	CD38
GO:0005623	cell	LPHN2
GO:0005623	cell	THEM5
GO:0005623	cell	EFNB1
GO:0005623	cell	ROR2
GO:0005623	cell	ATP1B3
GO:0005623	cell	NTRK2
GO:0005623	cell	CSF1
GO:0005623	cell	CALCR
GO:0005623	cell	CMKLR1
GO:0005623	cell	PCDHGA10
GO:0005623	cell	ITGA9
GO:0005623	cell	0610031J06RIK
GO:0005623	cell	CSF2RA
GO:0005623	cell	FKBP10
GO:0005623	cell	TNFSF11
GO:0005623	cell	PTPRG
GO:0005623	cell	ENG
GO:0005623	cell	OLFR535
GO:0005623	cell	GM2A
GO:0005623	cell	NAGA
GO:0005623	cell	TEX101
GO:0005623	cell	SEMA4B
GO:0005623	cell	CDCP1
GO:0005623	cell	RAET1B
GO:0005623	cell	MEGF8
GO:0005623	cell	TM9SF3
GO:0005623	cell	TPBG
GO:0005623	cell	SLC19A2
GO:0005623	cell	SLC39A6
GO:0005623	cell	IGSF3
GO:0005623	cell	CD276
GO:0005623	cell	CD151
GO:0005623	cell	PPAP2C
GO:0005623	cell	PCDHGA6
GO:0005623	cell	TULP1
GO:0005623	cell	TMED9
GO:0005623	cell	PROM1
GO:0005623	cell	LOXL2
GO:0005623	cell	ITGA11
GO:0005623	cell	PCDHGB8
GO:0005623	cell	IGF1R
GO:0005623	cell	FAT2
GO:0005623	cell	COLEC12
GO:0005623	cell	H60B
GO:0005623	cell	TMEM132A
GO:0005623	cell	ITGA1
GO:0005623	cell	PROM2
GO:0005623	cell	HYAL2
GO:0005623	cell	ROBO4
GO:0005623	cell	BST2
GO:0005623	cell	VASN
GO:0005623	cell	EGFR
GO:0005623	cell	PTPRJ
GO:0005623	cell	ABCA1
GO:0005623	cell	FGFRL1
GO:0005623	cell	DPP6
GO:0005623	cell	P2RX4
GO:0005623	cell	PCDHGA11
GO:0005623	cell	PXDN
GO:0005623	cell	SLC15A1
GO:0005576	extracellular_region	BMP1
GO:0005576	extracellular_region	LAMA4
GO:0005576	extracellular_region	DPP7
GO:0005576	extracellular_region	DPP4
GO:0005576	extracellular_region	ERAP1
GO:0005576	extracellular_region	NAPSA
GO:0005576	extracellular_region	SCUBE3
GO:0005576	extracellular_region	TULP1
GO:0005576	extracellular_region	CSF1
GO:0005576	extracellular_region	PROM1
GO:0005576	extracellular_region	LOXL2
GO:0005576	extracellular_region	CDH13
GO:0005576	extracellular_region	FREM2
GO:0005576	extracellular_region	GGT1
GO:0005576	extracellular_region	TLL1
GO:0005576	extracellular_region	TCTN1
GO:0005576	extracellular_region	GLA
GO:0005576	extracellular_region	CRLF1
GO:0005576	extracellular_region	TNFSF11
GO:0005576	extracellular_region	SEMA3E
GO:0005576	extracellular_region	ST14
GO:0005576	extracellular_region	PTPRG
GO:0005576	extracellular_region	ATRN
GO:0005576	extracellular_region	ENG
GO:0005576	extracellular_region	PLAUR
GO:0005576	extracellular_region	ABCA1
GO:0005576	extracellular_region	SMPDL3B
GO:0005576	extracellular_region	LTBP1
GO:0005576	extracellular_region	PXDN
GO:0060076	excitatory_synapse	NTRK2
GO:0044456	synapse_part	CADM1
GO:0044456	synapse_part	CPD
GO:0044456	synapse_part	ADAM10
GO:0044456	synapse_part	SYPL
GO:0044456	synapse_part	P2RX4
GO:0044456	synapse_part	NPTN
GO:0044456	synapse_part	L1CAM
GO:0044456	synapse_part	ITPR1
GO:0044456	synapse_part	NTRK2
GO:0031594	neuromuscular_junction	CPD
GO:0031594	neuromuscular_junction	P2RX7
GO:0044422	organelle_part	NRADD
GO:0044422	organelle_part	PIGT
GO:0044422	organelle_part	NCSTN
GO:0044422	organelle_part	ADAM10
GO:0044422	organelle_part	PGAP1
GO:0044422	organelle_part	STIM1
GO:0044422	organelle_part	ERAP1
GO:0044422	organelle_part	P2RX7
GO:0044422	organelle_part	NTRK2
GO:0044422	organelle_part	PROCR
GO:0044422	organelle_part	CALCR
GO:0044422	organelle_part	PROM1
GO:0044422	organelle_part	CPD
GO:0044422	organelle_part	GM2A
GO:0044422	organelle_part	NPC1
GO:0044422	organelle_part	P2RX4
GO:0044422	organelle_part	ITPR1
GO:0043228	non-membrane-bounded_organelle	PROCR
GO:0043228	non-membrane-bounded_organelle	PROM1
GO:0043228	non-membrane-bounded_organelle	CPD
GO:0043228	non-membrane-bounded_organelle	GM2A
GO:0043228	non-membrane-bounded_organelle	ADAM10
GO:0043228	non-membrane-bounded_organelle	P2RX4
GO:0043228	non-membrane-bounded_organelle	STIM1
GO:0043228	non-membrane-bounded_organelle	TDRD6
GO:0043228	non-membrane-bounded_organelle	ITPR1
GO:0043228	non-membrane-bounded_organelle	NTRK2
GO:0043227	membrane-bounded_organelle	THEM5
GO:0043227	membrane-bounded_organelle	THY1
GO:0043227	membrane-bounded_organelle	TPBG
GO:0043227	membrane-bounded_organelle	TSGA10
GO:0043227	membrane-bounded_organelle	DPP7
GO:0043227	membrane-bounded_organelle	SLC39A6
GO:0043227	membrane-bounded_organelle	ADAM10
GO:0043227	membrane-bounded_organelle	DPP4
GO:0043227	membrane-bounded_organelle	SUMF1
GO:0043227	membrane-bounded_organelle	TDRD6
GO:0043227	membrane-bounded_organelle	ERAP1
GO:0043227	membrane-bounded_organelle	TMED9
GO:0043227	membrane-bounded_organelle	CALCR
GO:0043227	membrane-bounded_organelle	CACNA2D1
GO:0043227	membrane-bounded_organelle	0610031J06RIK
GO:0043227	membrane-bounded_organelle	CERCAM
GO:0043227	membrane-bounded_organelle	CAR4
GO:0043227	membrane-bounded_organelle	FKBP10
GO:0043227	membrane-bounded_organelle	ITPR1
GO:0043227	membrane-bounded_organelle	HMGB1L
GO:0043227	membrane-bounded_organelle	CADM1
GO:0043227	membrane-bounded_organelle	NRADD
GO:0043227	membrane-bounded_organelle	TMEM132A
GO:0043227	membrane-bounded_organelle	PIGT
GO:0043227	membrane-bounded_organelle	ITGA1
GO:0043227	membrane-bounded_organelle	NCSTN
GO:0043227	membrane-bounded_organelle	SYPL
GO:0043227	membrane-bounded_organelle	GLA
GO:0043227	membrane-bounded_organelle	STIM1
GO:0043227	membrane-bounded_organelle	PGAP1
GO:0043227	membrane-bounded_organelle	P2RX7
GO:0043227	membrane-bounded_organelle	EGFR
GO:0043227	membrane-bounded_organelle	ABCA1
GO:0043227	membrane-bounded_organelle	CPD
GO:0043227	membrane-bounded_organelle	GM2A
GO:0043227	membrane-bounded_organelle	ACP2
GO:0043227	membrane-bounded_organelle	NPC1
GO:0043227	membrane-bounded_organelle	FSIP2
GO:0043227	membrane-bounded_organelle	PXDN
GO:0043227	membrane-bounded_organelle	NAGA
GO:0043227	membrane-bounded_organelle	CD38
GO:0043227	membrane-bounded_organelle	GBA
GO:0031982	vesicle	CADM1
GO:0031982	vesicle	EGFR
GO:0031982	vesicle	CALCR
GO:0031982	vesicle	PIGT
GO:0031982	vesicle	ABCA1
GO:0031982	vesicle	ITGA1
GO:0031982	vesicle	BMP1
GO:0031982	vesicle	DPP7
GO:0031982	vesicle	SYPL
GO:0031982	vesicle	ADAM10
GO:0031982	vesicle	DPP4
GO:0031982	vesicle	ITPR1
GO:0043234	protein_complex	PLXNB1
GO:0043234	protein_complex	PIGT
GO:0043234	protein_complex	ITGA1
GO:0043234	protein_complex	LAMA4
GO:0043234	protein_complex	STIM1
GO:0043234	protein_complex	CDH2
GO:0043234	protein_complex	ATP1B3
GO:0043234	protein_complex	CSF1
GO:0043234	protein_complex	CACNA2D1
GO:0043234	protein_complex	ITGA11
GO:0043234	protein_complex	GM2A
GO:0043234	protein_complex	ATP1B1
GO:0043234	protein_complex	PVRL1
GO:0043234	protein_complex	ITPR1
GO:0032994	protein-lipid_complex	ABCA1
GO:0044464	cell_part	TYRO3
GO:0044464	cell_part	CELSR2
GO:0044464	cell_part	TRPV1
GO:0044464	cell_part	ADAM10
GO:0044464	cell_part	DPP4
GO:0044464	cell_part	SYNGAP1
GO:0044464	cell_part	CAR12
GO:0044464	cell_part	TM2D3
GO:0044464	cell_part	CDH2
GO:0044464	cell_part	ODZ3
GO:0044464	cell_part	EPHA1
GO:0044464	cell_part	PROCR
GO:0044464	cell_part	CACNA2D1
GO:0044464	cell_part	FREM2
GO:0044464	cell_part	CAR4
GO:0044464	cell_part	TACSTD2
GO:0044464	cell_part	TMEM106B
GO:0044464	cell_part	LRP4
GO:0044464	cell_part	CADM1
GO:0044464	cell_part	NRADD
GO:0044464	cell_part	PIGT
GO:0044464	cell_part	ALCAM
GO:0044464	cell_part	GLA
GO:0044464	cell_part	STIM1
GO:0044464	cell_part	SIRPA
GO:0044464	cell_part	XIRP2
GO:0044464	cell_part	P2RX7
GO:0044464	cell_part	SLC7A3
GO:0044464	cell_part	ADCY8
GO:0044464	cell_part	H2-M5
GO:0044464	cell_part	TSPAN6
GO:0044464	cell_part	ITFG3
GO:0044464	cell_part	ST14
GO:0044464	cell_part	PCDHGB7
GO:0044464	cell_part	PLAUR
GO:0044464	cell_part	BST1
GO:0044464	cell_part	NPC1
GO:0044464	cell_part	GPR56
GO:0044464	cell_part	GBA
GO:0044464	cell_part	MRC2
GO:0044464	cell_part	THY1
GO:0044464	cell_part	PLXNB1
GO:0044464	cell_part	TSGA10
GO:0044464	cell_part	DPP7
GO:0044464	cell_part	SUMF1
GO:0044464	cell_part	ERAP1
GO:0044464	cell_part	TDRD6
GO:0044464	cell_part	ATP1B2
GO:0044464	cell_part	L1CAM
GO:0044464	cell_part	SCUBE3
GO:0044464	cell_part	DCHS1
GO:0044464	cell_part	CDH13
GO:0044464	cell_part	CERCAM
GO:0044464	cell_part	ATP1B1
GO:0044464	cell_part	SEMA4D
GO:0044464	cell_part	PVRL1
GO:0044464	cell_part	GGT1
GO:0044464	cell_part	ITPR1
GO:0044464	cell_part	CASD1
GO:0044464	cell_part	HMGB1L
GO:0044464	cell_part	PCDHGB5
GO:0044464	cell_part	SLC5A9
GO:0044464	cell_part	GPR116
GO:0044464	cell_part	NCSTN
GO:0044464	cell_part	SYPL
GO:0044464	cell_part	PGAP1
GO:0044464	cell_part	TEK
GO:0044464	cell_part	PCDHGC3
GO:0044464	cell_part	NPTN
GO:0044464	cell_part	VSIG8
GO:0044464	cell_part	NT5E
GO:0044464	cell_part	SEMA3E
GO:0044464	cell_part	ATRN
GO:0044464	cell_part	PCDH1
GO:0044464	cell_part	CPD
GO:0044464	cell_part	ACP2
GO:0044464	cell_part	FSIP2
GO:0044464	cell_part	CD38
GO:0044464	cell_part	LPHN2
GO:0044464	cell_part	THEM5
GO:0044464	cell_part	EFNB1
GO:0044464	cell_part	ROR2
GO:0044464	cell_part	ATP1B3
GO:0044464	cell_part	NTRK2
GO:0044464	cell_part	CSF1
GO:0044464	cell_part	CALCR
GO:0044464	cell_part	CMKLR1
GO:0044464	cell_part	PCDHGA10
GO:0044464	cell_part	ITGA9
GO:0044464	cell_part	0610031J06RIK
GO:0044464	cell_part	CSF2RA
GO:0044464	cell_part	FKBP10
GO:0044464	cell_part	TNFSF11
GO:0044464	cell_part	PTPRG
GO:0044464	cell_part	ENG
GO:0044464	cell_part	OLFR535
GO:0044464	cell_part	GM2A
GO:0044464	cell_part	NAGA
GO:0044464	cell_part	TEX101
GO:0044464	cell_part	CDCP1
GO:0044464	cell_part	SEMA4B
GO:0044464	cell_part	RAET1B
GO:0044464	cell_part	TM9SF3
GO:0044464	cell_part	MEGF8
GO:0044464	cell_part	SLC19A2
GO:0044464	cell_part	TPBG
GO:0044464	cell_part	SLC39A6
GO:0044464	cell_part	IGSF3
GO:0044464	cell_part	CD276
GO:0044464	cell_part	CD151
GO:0044464	cell_part	PPAP2C
GO:0044464	cell_part	TULP1
GO:0044464	cell_part	PCDHGA6
GO:0044464	cell_part	TMED9
GO:0044464	cell_part	PROM1
GO:0044464	cell_part	ITGA11
GO:0044464	cell_part	LOXL2
GO:0044464	cell_part	PCDHGB8
GO:0044464	cell_part	FAT2
GO:0044464	cell_part	IGF1R
GO:0044464	cell_part	COLEC12
GO:0044464	cell_part	H60B
GO:0044464	cell_part	TMEM132A
GO:0044464	cell_part	HYAL2
GO:0044464	cell_part	PROM2
GO:0044464	cell_part	ITGA1
GO:0044464	cell_part	ROBO4
GO:0044464	cell_part	BST2
GO:0044464	cell_part	VASN
GO:0044464	cell_part	PTPRJ
GO:0044464	cell_part	EGFR
GO:0044464	cell_part	FGFRL1
GO:0044464	cell_part	ABCA1
GO:0044464	cell_part	DPP6
GO:0044464	cell_part	P2RX4
GO:0044464	cell_part	PXDN
GO:0044464	cell_part	PCDHGA11
GO:0044464	cell_part	SLC15A1
GO:0044421	extracellular_region_part	TCTN1
GO:0044421	extracellular_region_part	LAMA4
GO:0044421	extracellular_region_part	BMP1
GO:0044421	extracellular_region_part	TNFSF11
GO:0044421	extracellular_region_part	CSF1
GO:0044421	extracellular_region_part	PTPRG
GO:0044421	extracellular_region_part	ST14
GO:0044421	extracellular_region_part	PROM1
GO:0044421	extracellular_region_part	ENG
GO:0044421	extracellular_region_part	ATRN
GO:0044421	extracellular_region_part	ABCA1
GO:0044421	extracellular_region_part	CDH13
GO:0044421	extracellular_region_part	FREM2
GO:0044421	extracellular_region_part	SMPDL3B
GO:0044421	extracellular_region_part	LTBP1
GO:0044421	extracellular_region_part	PXDN
GO:0044421	extracellular_region_part	GGT1
GO:0048786	presynaptic_active_zone	NTRK2
GO:0043233	organelle_lumen	GM2A
GO:0043233	organelle_lumen	ERAP1
GO:0043233	organelle_lumen	ITPR1
GO:0031988	membrane-bounded_vesicle	EGFR
GO:0031988	membrane-bounded_vesicle	CADM1
GO:0031988	membrane-bounded_vesicle	CALCR
GO:0031988	membrane-bounded_vesicle	PIGT
GO:0031988	membrane-bounded_vesicle	ITGA1
GO:0031988	membrane-bounded_vesicle	ABCA1
GO:0031988	membrane-bounded_vesicle	BMP1
GO:0031988	membrane-bounded_vesicle	ADAM10
GO:0031988	membrane-bounded_vesicle	SYPL
GO:0031988	membrane-bounded_vesicle	DPP4
GO:0031988	membrane-bounded_vesicle	ITPR1
GO:0043235	receptor_complex	PLXNB1
GO:0043235	receptor_complex	ITGA11
GO:0043235	receptor_complex	ITGA1
GO:0043235	receptor_complex	CSF1
GO:0071944	cell_periphery	TYRO3
GO:0071944	cell_periphery	CELSR2
GO:0071944	cell_periphery	TRPV1
GO:0071944	cell_periphery	ADAM10
GO:0071944	cell_periphery	DPP4
GO:0071944	cell_periphery	CDH2
GO:0071944	cell_periphery	ODZ3
GO:0071944	cell_periphery	ATP1B3
GO:0071944	cell_periphery	EPHA1
GO:0071944	cell_periphery	ROR2
GO:0071944	cell_periphery	NTRK2
GO:0071944	cell_periphery	CSF1
GO:0071944	cell_periphery	CACNA2D1
GO:0071944	cell_periphery	CALCR
GO:0071944	cell_periphery	CMKLR1
GO:0071944	cell_periphery	PCDHGA10
GO:0071944	cell_periphery	ITGA9
GO:0071944	cell_periphery	FREM2
GO:0071944	cell_periphery	CSF2RA
GO:0071944	cell_periphery	CAR4
GO:0071944	cell_periphery	TACSTD2
GO:0071944	cell_periphery	LRP4
GO:0071944	cell_periphery	CADM1
GO:0071944	cell_periphery	NRADD
GO:0071944	cell_periphery	ALCAM
GO:0071944	cell_periphery	STIM1
GO:0071944	cell_periphery	SIRPA
GO:0071944	cell_periphery	XIRP2
GO:0071944	cell_periphery	SLC7A3
GO:0071944	cell_periphery	P2RX7
GO:0071944	cell_periphery	ADCY8
GO:0071944	cell_periphery	TNFSF11
GO:0071944	cell_periphery	ST14
GO:0071944	cell_periphery	PCDHGB7
GO:0071944	cell_periphery	ENG
GO:0071944	cell_periphery	PLAUR
GO:0071944	cell_periphery	BST1
GO:0071944	cell_periphery	GM2A
GO:0071944	cell_periphery	GPR56
GO:0071944	cell_periphery	NPC1
GO:0071944	cell_periphery	TEX101
GO:0071944	cell_periphery	CDCP1
GO:0071944	cell_periphery	RAET1B
GO:0071944	cell_periphery	PLXNB1
GO:0071944	cell_periphery	THY1
GO:0071944	cell_periphery	SLC19A2
GO:0071944	cell_periphery	SLC39A6
GO:0071944	cell_periphery	CD276
GO:0071944	cell_periphery	ATP1B2
GO:0071944	cell_periphery	L1CAM
GO:0071944	cell_periphery	PPAP2C
GO:0071944	cell_periphery	TULP1
GO:0071944	cell_periphery	PCDHGA6
GO:0071944	cell_periphery	PROM1
GO:0071944	cell_periphery	ITGA11
GO:0071944	cell_periphery	CDH13
GO:0071944	cell_periphery	PCDHGB8
GO:0071944	cell_periphery	IGF1R
GO:0071944	cell_periphery	PVRL1
GO:0071944	cell_periphery	ATP1B1
GO:0071944	cell_periphery	SEMA4D
GO:0071944	cell_periphery	GGT1
GO:0071944	cell_periphery	ITPR1
GO:0071944	cell_periphery	PCDHGB5
GO:0071944	cell_periphery	SLC5A9
GO:0071944	cell_periphery	GPR116
GO:0071944	cell_periphery	ITGA1
GO:0071944	cell_periphery	HYAL2
GO:0071944	cell_periphery	PROM2
GO:0071944	cell_periphery	NCSTN
GO:0071944	cell_periphery	TEK
GO:0071944	cell_periphery	ROBO4
GO:0071944	cell_periphery	PCDHGC3
GO:0071944	cell_periphery	NPTN
GO:0071944	cell_periphery	BST2
GO:0071944	cell_periphery	NT5E
GO:0071944	cell_periphery	EGFR
GO:0071944	cell_periphery	ATRN
GO:0071944	cell_periphery	PCDH1
GO:0071944	cell_periphery	ABCA1
GO:0071944	cell_periphery	FGFRL1
GO:0071944	cell_periphery	CPD
GO:0071944	cell_periphery	P2RX4
GO:0071944	cell_periphery	CD38
GO:0071944	cell_periphery	LPHN2
GO:0045178	basal_part_of_cell	CPD
GO:0045177	apical_part_of_cell	EGFR
GO:0045177	apical_part_of_cell	PROM1
GO:0045177	apical_part_of_cell	GM2A
GO:0045177	apical_part_of_cell	P2RX4
GO:0045177	apical_part_of_cell	DPP4
GO:0045177	apical_part_of_cell	ATP1B1
GO:0045177	apical_part_of_cell	TEK
GO:0045177	apical_part_of_cell	ATP1B2
GO:0045177	apical_part_of_cell	BST2
GO:0044297	cell_body	NRADD
GO:0044297	cell_body	CALCR
GO:0044297	cell_body	TRPV1
GO:0044297	cell_body	ITGA1
GO:0044297	cell_body	P2RX4
GO:0044297	cell_body	ALCAM
GO:0044297	cell_body	P2RX7
GO:0044297	cell_body	NTRK2
GO:0042995	cell_projection	CADM1
GO:0042995	cell_projection	NRADD
GO:0042995	cell_projection	THY1
GO:0042995	cell_projection	TRPV1
GO:0042995	cell_projection	ITGA1
GO:0042995	cell_projection	PROM2
GO:0042995	cell_projection	TSGA10
GO:0042995	cell_projection	ALCAM
GO:0042995	cell_projection	DPP4
GO:0042995	cell_projection	SYNGAP1
GO:0042995	cell_projection	TEK
GO:0042995	cell_projection	CDH2
GO:0042995	cell_projection	P2RX7
GO:0042995	cell_projection	L1CAM
GO:0042995	cell_projection	TULP1
GO:0042995	cell_projection	NTRK2
GO:0042995	cell_projection	PROM1
GO:0042995	cell_projection	CALCR
GO:0042995	cell_projection	CDH13
GO:0042995	cell_projection	CPD
GO:0042995	cell_projection	P2RX4
GO:0042995	cell_projection	IGF1R
GO:0042995	cell_projection	FSIP2
GO:0042995	cell_projection	PVRL1
GO:0031975	envelope	NRADD
GO:0031975	envelope	NPC1
GO:0031975	envelope	P2RX7
GO:0031975	envelope	ITPR1
GO:0031252	cell_leading_edge	NRADD
GO:0031252	cell_leading_edge	DPP4
GO:0031252	cell_leading_edge	CDH2
GO:0030427	site_of_polarized_growth	THY1
GO:0030427	site_of_polarized_growth	PVRL1
GO:0030427	site_of_polarized_growth	NTRK2
GO:0012505	endomembrane_system	NRADD
GO:0012505	endomembrane_system	PIGT
GO:0012505	endomembrane_system	NPC1
GO:0012505	endomembrane_system	STIM1
GO:0012505	endomembrane_system	PGAP1
GO:0012505	endomembrane_system	P2RX7
GO:0012505	endomembrane_system	ITPR1
GO:0009986	cell_surface	THY1
GO:0009986	cell_surface	ITGA1
GO:0009986	cell_surface	ADAM10
GO:0009986	cell_surface	ALCAM
GO:0009986	cell_surface	DPP4
GO:0009986	cell_surface	TEK
GO:0009986	cell_surface	ROBO4
GO:0009986	cell_surface	CD276
GO:0009986	cell_surface	P2RX7
GO:0009986	cell_surface	L1CAM
GO:0009986	cell_surface	SCUBE3
GO:0009986	cell_surface	NTRK2
GO:0009986	cell_surface	PROM1
GO:0009986	cell_surface	ENG
GO:0009986	cell_surface	PLAUR
GO:0009986	cell_surface	CDH13
GO:0009986	cell_surface	CD38
GO:0009986	cell_surface	RAET1B
GO:0009986	cell_surface	MRC2
GO:0008287	protein_serine/threonine_phosphatase_complex	ITPR1
GO:0016020	membrane	TYRO3
GO:0016020	membrane	CELSR2
GO:0016020	membrane	TRPV1
GO:0016020	membrane	ADAM10
GO:0016020	membrane	DPP4
GO:0016020	membrane	CAR12
GO:0016020	membrane	TM2D3
GO:0016020	membrane	CDH2
GO:0016020	membrane	ODZ3
GO:0016020	membrane	EPHA1
GO:0016020	membrane	PROCR
GO:0016020	membrane	CACNA2D1
GO:0016020	membrane	FREM2
GO:0016020	membrane	CAR4
GO:0016020	membrane	TACSTD2
GO:0016020	membrane	TMEM106B
GO:0016020	membrane	LRP4
GO:0016020	membrane	CADM1
GO:0016020	membrane	NRADD
GO:0016020	membrane	PIGT
GO:0016020	membrane	ALCAM
GO:0016020	membrane	SIRPA
GO:0016020	membrane	STIM1
GO:0016020	membrane	XIRP2
GO:0016020	membrane	P2RX7
GO:0016020	membrane	SLC7A3
GO:0016020	membrane	ADCY8
GO:0016020	membrane	H2-M5
GO:0016020	membrane	TSPAN6
GO:0016020	membrane	ITFG3
GO:0016020	membrane	ST14
GO:0016020	membrane	PCDHGB7
GO:0016020	membrane	PLAUR
GO:0016020	membrane	BST1
GO:0016020	membrane	NPC1
GO:0016020	membrane	GPR56
GO:0016020	membrane	GBA
GO:0016020	membrane	MRC2
GO:0016020	membrane	THY1
GO:0016020	membrane	PLXNB1
GO:0016020	membrane	TSGA10
GO:0016020	membrane	ERAP1
GO:0016020	membrane	ATP1B2
GO:0016020	membrane	L1CAM
GO:0016020	membrane	DCHS1
GO:0016020	membrane	CDH13
GO:0016020	membrane	SEMA4D
GO:0016020	membrane	ATP1B1
GO:0016020	membrane	PVRL1
GO:0016020	membrane	ITPR1
GO:0016020	membrane	GGT1
GO:0016020	membrane	CASD1
GO:0016020	membrane	PCDHGB5
GO:0016020	membrane	SLC5A9
GO:0016020	membrane	GPR116
GO:0016020	membrane	NCSTN
GO:0016020	membrane	SYPL
GO:0016020	membrane	PGAP1
GO:0016020	membrane	PCDHGC3
GO:0016020	membrane	TEK
GO:0016020	membrane	VSIG8
GO:0016020	membrane	NPTN
GO:0016020	membrane	NT5E
GO:0016020	membrane	SEMA3E
GO:0016020	membrane	ATRN
GO:0016020	membrane	PCDH1
GO:0016020	membrane	CPD
GO:0016020	membrane	ACP2
GO:0016020	membrane	CD38
GO:0016020	membrane	LPHN2
GO:0016020	membrane	EFNB1
GO:0016020	membrane	NTRK2
GO:0016020	membrane	ROR2
GO:0016020	membrane	ATP1B3
GO:0016020	membrane	CSF1
GO:0016020	membrane	CALCR
GO:0016020	membrane	PCDHGA10
GO:0016020	membrane	CMKLR1
GO:0016020	membrane	ITGA9
GO:0016020	membrane	0610031J06RIK
GO:0016020	membrane	CSF2RA
GO:0016020	membrane	TNFSF11
GO:0016020	membrane	PTPRG
GO:0016020	membrane	ENG
GO:0016020	membrane	OLFR535
GO:0016020	membrane	GM2A
GO:0016020	membrane	TEX101
GO:0016020	membrane	SEMA4B
GO:0016020	membrane	CDCP1
GO:0016020	membrane	RAET1B
GO:0016020	membrane	MEGF8
GO:0016020	membrane	TM9SF3
GO:0016020	membrane	TPBG
GO:0016020	membrane	SLC19A2
GO:0016020	membrane	SLC39A6
GO:0016020	membrane	IGSF3
GO:0016020	membrane	CD276
GO:0016020	membrane	CD151
GO:0016020	membrane	PPAP2C
GO:0016020	membrane	PCDHGA6
GO:0016020	membrane	TULP1
GO:0016020	membrane	TMED9
GO:0016020	membrane	PROM1
GO:0016020	membrane	LOXL2
GO:0016020	membrane	ITGA11
GO:0016020	membrane	PCDHGB8
GO:0016020	membrane	FAT2
GO:0016020	membrane	IGF1R
GO:0016020	membrane	COLEC12
GO:0016020	membrane	H60B
GO:0016020	membrane	TMEM132A
GO:0016020	membrane	PROM2
GO:0016020	membrane	HYAL2
GO:0016020	membrane	ITGA1
GO:0016020	membrane	ROBO4
GO:0016020	membrane	BST2
GO:0016020	membrane	VASN
GO:0016020	membrane	PTPRJ
GO:0016020	membrane	EGFR
GO:0016020	membrane	FGFRL1
GO:0016020	membrane	ABCA1
GO:0016020	membrane	DPP6
GO:0016020	membrane	P2RX4
GO:0016020	membrane	SLC15A1
GO:0001917	photoreceptor_inner_segment	TULP1
GO:0000267	cell_fraction	ADAM10
GO:0000267	cell_fraction	DPP4
GO:0000267	cell_fraction	SYNGAP1
GO:0000267	cell_fraction	ERAP1
GO:0000267	cell_fraction	L1CAM
GO:0000267	cell_fraction	PCDHGA6
GO:0000267	cell_fraction	PCDHGA10
GO:0000267	cell_fraction	PCDHGB8
GO:0000267	cell_fraction	IGF1R
GO:0000267	cell_fraction	CAR4
GO:0000267	cell_fraction	PVRL1
GO:0000267	cell_fraction	ITPR1
GO:0000267	cell_fraction	PCDHGB5
GO:0000267	cell_fraction	CADM1
GO:0000267	cell_fraction	NRADD
GO:0000267	cell_fraction	ITGA1
GO:0000267	cell_fraction	NCSTN
GO:0000267	cell_fraction	GLA
GO:0000267	cell_fraction	PCDHGC3
GO:0000267	cell_fraction	P2RX7
GO:0000267	cell_fraction	ADCY8
GO:0000267	cell_fraction	NT5E
GO:0000267	cell_fraction	PCDHGB7
GO:0000267	cell_fraction	ENG
GO:0000267	cell_fraction	ABCA1
GO:0000267	cell_fraction	CPD
GO:0000267	cell_fraction	ACP2
GO:0000267	cell_fraction	PCDHGA11
GO:0000267	cell_fraction	SLC15A1
GO:0000267	cell_fraction	CD38
GO:0000267	cell_fraction	LPHN2
GO:0005622	intracellular	THEM5
GO:0005622	intracellular	CELSR2
GO:0005622	intracellular	TRPV1
GO:0005622	intracellular	ADAM10
GO:0005622	intracellular	DPP4
GO:0005622	intracellular	NTRK2
GO:0005622	intracellular	ATP1B3
GO:0005622	intracellular	CSF1
GO:0005622	intracellular	PROCR
GO:0005622	intracellular	CALCR
GO:0005622	intracellular	CACNA2D1
GO:0005622	intracellular	0610031J06RIK
GO:0005622	intracellular	CAR4
GO:0005622	intracellular	FKBP10
GO:0005622	intracellular	CADM1
GO:0005622	intracellular	NRADD
GO:0005622	intracellular	PIGT
GO:0005622	intracellular	GLA
GO:0005622	intracellular	STIM1
GO:0005622	intracellular	P2RX7
GO:0005622	intracellular	TNFSF11
GO:0005622	intracellular	GM2A
GO:0005622	intracellular	NPC1
GO:0005622	intracellular	NAGA
GO:0005622	intracellular	GBA
GO:0005622	intracellular	PLXNB1
GO:0005622	intracellular	THY1
GO:0005622	intracellular	TPBG
GO:0005622	intracellular	TSGA10
GO:0005622	intracellular	DPP7
GO:0005622	intracellular	SLC39A6
GO:0005622	intracellular	SUMF1
GO:0005622	intracellular	TDRD6
GO:0005622	intracellular	ERAP1
GO:0005622	intracellular	CD151
GO:0005622	intracellular	ATP1B2
GO:0005622	intracellular	TULP1
GO:0005622	intracellular	TMED9
GO:0005622	intracellular	PROM1
GO:0005622	intracellular	CDH13
GO:0005622	intracellular	CERCAM
GO:0005622	intracellular	ITPR1
GO:0005622	intracellular	HMGB1L
GO:0005622	intracellular	TMEM132A
GO:0005622	intracellular	ITGA1
GO:0005622	intracellular	NCSTN
GO:0005622	intracellular	SYPL
GO:0005622	intracellular	PGAP1
GO:0005622	intracellular	BST2
GO:0005622	intracellular	NT5E
GO:0005622	intracellular	EGFR
GO:0005622	intracellular	ATRN
GO:0005622	intracellular	ABCA1
GO:0005622	intracellular	CPD
GO:0005622	intracellular	ACP2
GO:0005622	intracellular	P2RX4
GO:0005622	intracellular	PXDN
GO:0005622	intracellular	FSIP2
GO:0005622	intracellular	CD38
GO:0031012	extracellular_matrix	LAMA4
GO:0031012	extracellular_matrix	FREM2
GO:0031012	extracellular_matrix	LTBP1
GO:0031012	extracellular_matrix	PXDN
GO:0005615	extracellular_space	TCTN1
GO:0005615	extracellular_space	BMP1
GO:0005615	extracellular_space	TNFSF11
GO:0005615	extracellular_space	CSF1
GO:0005615	extracellular_space	PTPRG
GO:0005615	extracellular_space	ST14
GO:0005615	extracellular_space	PROM1
GO:0005615	extracellular_space	ENG
GO:0005615	extracellular_space	ATRN
GO:0005615	extracellular_space	ABCA1
GO:0005615	extracellular_space	CDH13
GO:0005615	extracellular_space	SMPDL3B
GO:0005615	extracellular_space	PXDN
GO:0005615	extracellular_space	GGT1
GO:0002116	semaphorin_receptor_complex	PLXNB1
GO:0005886	plasma_membrane	TYRO3
GO:0005886	plasma_membrane	CELSR2
GO:0005886	plasma_membrane	TRPV1
GO:0005886	plasma_membrane	ADAM10
GO:0005886	plasma_membrane	DPP4
GO:0005886	plasma_membrane	CDH2
GO:0005886	plasma_membrane	ODZ3
GO:0005886	plasma_membrane	ATP1B3
GO:0005886	plasma_membrane	EPHA1
GO:0005886	plasma_membrane	ROR2
GO:0005886	plasma_membrane	NTRK2
GO:0005886	plasma_membrane	CSF1
GO:0005886	plasma_membrane	CALCR
GO:0005886	plasma_membrane	CACNA2D1
GO:0005886	plasma_membrane	PCDHGA10
GO:0005886	plasma_membrane	CMKLR1
GO:0005886	plasma_membrane	ITGA9
GO:0005886	plasma_membrane	CSF2RA
GO:0005886	plasma_membrane	FREM2
GO:0005886	plasma_membrane	CAR4
GO:0005886	plasma_membrane	TACSTD2
GO:0005886	plasma_membrane	LRP4
GO:0005886	plasma_membrane	CADM1
GO:0005886	plasma_membrane	NRADD
GO:0005886	plasma_membrane	ALCAM
GO:0005886	plasma_membrane	STIM1
GO:0005886	plasma_membrane	SIRPA
GO:0005886	plasma_membrane	XIRP2
GO:0005886	plasma_membrane	SLC7A3
GO:0005886	plasma_membrane	P2RX7
GO:0005886	plasma_membrane	ADCY8
GO:0005886	plasma_membrane	TNFSF11
GO:0005886	plasma_membrane	ST14
GO:0005886	plasma_membrane	PCDHGB7
GO:0005886	plasma_membrane	ENG
GO:0005886	plasma_membrane	PLAUR
GO:0005886	plasma_membrane	BST1
GO:0005886	plasma_membrane	GM2A
GO:0005886	plasma_membrane	GPR56
GO:0005886	plasma_membrane	NPC1
GO:0005886	plasma_membrane	TEX101
GO:0005886	plasma_membrane	CDCP1
GO:0005886	plasma_membrane	RAET1B
GO:0005886	plasma_membrane	PLXNB1
GO:0005886	plasma_membrane	THY1
GO:0005886	plasma_membrane	SLC19A2
GO:0005886	plasma_membrane	SLC39A6
GO:0005886	plasma_membrane	CD276
GO:0005886	plasma_membrane	ATP1B2
GO:0005886	plasma_membrane	PPAP2C
GO:0005886	plasma_membrane	L1CAM
GO:0005886	plasma_membrane	PCDHGA6
GO:0005886	plasma_membrane	TULP1
GO:0005886	plasma_membrane	PROM1
GO:0005886	plasma_membrane	ITGA11
GO:0005886	plasma_membrane	CDH13
GO:0005886	plasma_membrane	PCDHGB8
GO:0005886	plasma_membrane	IGF1R
GO:0005886	plasma_membrane	SEMA4D
GO:0005886	plasma_membrane	ATP1B1
GO:0005886	plasma_membrane	PVRL1
GO:0005886	plasma_membrane	ITPR1
GO:0005886	plasma_membrane	GGT1
GO:0005886	plasma_membrane	PCDHGB5
GO:0005886	plasma_membrane	SLC5A9
GO:0005886	plasma_membrane	GPR116
GO:0005886	plasma_membrane	PROM2
GO:0005886	plasma_membrane	HYAL2
GO:0005886	plasma_membrane	ITGA1
GO:0005886	plasma_membrane	NCSTN
GO:0005886	plasma_membrane	PCDHGC3
GO:0005886	plasma_membrane	ROBO4
GO:0005886	plasma_membrane	TEK
GO:0005886	plasma_membrane	NPTN
GO:0005886	plasma_membrane	NT5E
GO:0005886	plasma_membrane	BST2
GO:0005886	plasma_membrane	EGFR
GO:0005886	plasma_membrane	ATRN
GO:0005886	plasma_membrane	PCDH1
GO:0005886	plasma_membrane	FGFRL1
GO:0005886	plasma_membrane	ABCA1
GO:0005886	plasma_membrane	CPD
GO:0005886	plasma_membrane	P2RX4
GO:0005886	plasma_membrane	CD38
GO:0005886	plasma_membrane	LPHN2
GO:0043025	neuronal_cell_body	CALCR
GO:0043025	neuronal_cell_body	TRPV1
GO:0043025	neuronal_cell_body	ITGA1
GO:0043025	neuronal_cell_body	ALCAM
GO:0043025	neuronal_cell_body	P2RX4
GO:0043025	neuronal_cell_body	P2RX7
GO:0043025	neuronal_cell_body	NTRK2
GO:0071437	invadopodium	DPP4
GO:0044463	cell_projection_part	CALCR
GO:0044463	cell_projection_part	NRADD
GO:0044463	cell_projection_part	THY1
GO:0044463	cell_projection_part	CPD
GO:0044463	cell_projection_part	P2RX4
GO:0044463	cell_projection_part	DPP4
GO:0044463	cell_projection_part	SYNGAP1
GO:0044463	cell_projection_part	PVRL1
GO:0044463	cell_projection_part	P2RX7
GO:0044463	cell_projection_part	L1CAM
GO:0044463	cell_projection_part	NTRK2
GO:0043005	neuron_projection	CADM1
GO:0043005	neuron_projection	THY1
GO:0043005	neuron_projection	NRADD
GO:0043005	neuron_projection	TRPV1
GO:0043005	neuron_projection	TSGA10
GO:0043005	neuron_projection	ITGA1
GO:0043005	neuron_projection	ALCAM
GO:0043005	neuron_projection	SYNGAP1
GO:0043005	neuron_projection	P2RX7
GO:0043005	neuron_projection	L1CAM
GO:0043005	neuron_projection	NTRK2
GO:0043005	neuron_projection	CALCR
GO:0043005	neuron_projection	CDH13
GO:0043005	neuron_projection	IGF1R
GO:0043005	neuron_projection	P2RX4
GO:0043005	neuron_projection	PVRL1
GO:0032059	bleb	P2RX7
GO:0005929	cilium	PROM1
GO:0005929	cilium	PROM2
GO:0005929	cilium	TULP1
GO:0005903	brush_border	PROM1
GO:0005902	microvillus	PROM1
GO:0005902	microvillus	TEK
GO:0030027	lamellipodium	NRADD
GO:0030027	lamellipodium	DPP4
GO:0030027	lamellipodium	CDH2
GO:0045211	postsynaptic_membrane	CPD
GO:0044425	membrane_part	TYRO3
GO:0044425	membrane_part	CELSR2
GO:0044425	membrane_part	TRPV1
GO:0044425	membrane_part	ADAM10
GO:0044425	membrane_part	DPP4
GO:0044425	membrane_part	CAR12
GO:0044425	membrane_part	TM2D3
GO:0044425	membrane_part	CDH2
GO:0044425	membrane_part	ODZ3
GO:0044425	membrane_part	EPHA1
GO:0044425	membrane_part	PROCR
GO:0044425	membrane_part	CACNA2D1
GO:0044425	membrane_part	FREM2
GO:0044425	membrane_part	CAR4
GO:0044425	membrane_part	TMEM106B
GO:0044425	membrane_part	TACSTD2
GO:0044425	membrane_part	LRP4
GO:0044425	membrane_part	CADM1
GO:0044425	membrane_part	NRADD
GO:0044425	membrane_part	PIGT
GO:0044425	membrane_part	ALCAM
GO:0044425	membrane_part	SIRPA
GO:0044425	membrane_part	STIM1
GO:0044425	membrane_part	XIRP2
GO:0044425	membrane_part	P2RX7
GO:0044425	membrane_part	SLC7A3
GO:0044425	membrane_part	ADCY8
GO:0044425	membrane_part	H2-M5
GO:0044425	membrane_part	TSPAN6
GO:0044425	membrane_part	ITFG3
GO:0044425	membrane_part	ST14
GO:0044425	membrane_part	PCDHGB7
GO:0044425	membrane_part	PLAUR
GO:0044425	membrane_part	BST1
GO:0044425	membrane_part	GPR56
GO:0044425	membrane_part	NPC1
GO:0044425	membrane_part	MRC2
GO:0044425	membrane_part	PLXNB1
GO:0044425	membrane_part	THY1
GO:0044425	membrane_part	ERAP1
GO:0044425	membrane_part	ATP1B2
GO:0044425	membrane_part	L1CAM
GO:0044425	membrane_part	DCHS1
GO:0044425	membrane_part	CDH13
GO:0044425	membrane_part	SEMA4D
GO:0044425	membrane_part	ATP1B1
GO:0044425	membrane_part	PVRL1
GO:0044425	membrane_part	GGT1
GO:0044425	membrane_part	ITPR1
GO:0044425	membrane_part	PCDHGB5
GO:0044425	membrane_part	CASD1
GO:0044425	membrane_part	SLC5A9
GO:0044425	membrane_part	GPR116
GO:0044425	membrane_part	NCSTN
GO:0044425	membrane_part	SYPL
GO:0044425	membrane_part	PGAP1
GO:0044425	membrane_part	PCDHGC3
GO:0044425	membrane_part	TEK
GO:0044425	membrane_part	NPTN
GO:0044425	membrane_part	VSIG8
GO:0044425	membrane_part	NT5E
GO:0044425	membrane_part	ATRN
GO:0044425	membrane_part	PCDH1
GO:0044425	membrane_part	CPD
GO:0044425	membrane_part	ACP2
GO:0044425	membrane_part	CD38
GO:0044425	membrane_part	LPHN2
GO:0044425	membrane_part	EFNB1
GO:0044425	membrane_part	ROR2
GO:0044425	membrane_part	ATP1B3
GO:0044425	membrane_part	NTRK2
GO:0044425	membrane_part	CSF1
GO:0044425	membrane_part	CALCR
GO:0044425	membrane_part	PCDHGA10
GO:0044425	membrane_part	CMKLR1
GO:0044425	membrane_part	ITGA9
GO:0044425	membrane_part	0610031J06RIK
GO:0044425	membrane_part	CSF2RA
GO:0044425	membrane_part	TNFSF11
GO:0044425	membrane_part	PTPRG
GO:0044425	membrane_part	ENG
GO:0044425	membrane_part	GM2A
GO:0044425	membrane_part	OLFR535
GO:0044425	membrane_part	TEX101
GO:0044425	membrane_part	CDCP1
GO:0044425	membrane_part	SEMA4B
GO:0044425	membrane_part	RAET1B
GO:0044425	membrane_part	TM9SF3
GO:0044425	membrane_part	MEGF8
GO:0044425	membrane_part	TPBG
GO:0044425	membrane_part	SLC39A6
GO:0044425	membrane_part	IGSF3
GO:0044425	membrane_part	CD276
GO:0044425	membrane_part	CD151
GO:0044425	membrane_part	PPAP2C
GO:0044425	membrane_part	TULP1
GO:0044425	membrane_part	PCDHGA6
GO:0044425	membrane_part	TMED9
GO:0044425	membrane_part	PROM1
GO:0044425	membrane_part	ITGA11
GO:0044425	membrane_part	PCDHGB8
GO:0044425	membrane_part	FAT2
GO:0044425	membrane_part	IGF1R
GO:0044425	membrane_part	COLEC12
GO:0044425	membrane_part	H60B
GO:0044425	membrane_part	TMEM132A
GO:0044425	membrane_part	ITGA1
GO:0044425	membrane_part	PROM2
GO:0044425	membrane_part	HYAL2
GO:0044425	membrane_part	ROBO4
GO:0044425	membrane_part	BST2
GO:0044425	membrane_part	VASN
GO:0044425	membrane_part	EGFR
GO:0044425	membrane_part	PTPRJ
GO:0044425	membrane_part	FGFRL1
GO:0044425	membrane_part	ABCA1
GO:0044425	membrane_part	DPP6
GO:0044425	membrane_part	P2RX4
GO:0044425	membrane_part	SLC15A1
GO:0042734	presynaptic_membrane	CPD
GO:0042734	presynaptic_membrane	L1CAM
GO:0042734	presynaptic_membrane	NPTN
GO:0031090	organelle_membrane	PIGT
GO:0031090	organelle_membrane	NCSTN
GO:0031090	organelle_membrane	PGAP1
GO:0031090	organelle_membrane	STIM1
GO:0031090	organelle_membrane	P2RX7
GO:0031090	organelle_membrane	ITPR1
GO:0005626	insoluble_fraction	ADAM10
GO:0005626	insoluble_fraction	DPP4
GO:0005626	insoluble_fraction	ERAP1
GO:0005626	insoluble_fraction	SYNGAP1
GO:0005626	insoluble_fraction	L1CAM
GO:0005626	insoluble_fraction	PCDHGA6
GO:0005626	insoluble_fraction	PCDHGA10
GO:0005626	insoluble_fraction	PCDHGB8
GO:0005626	insoluble_fraction	CAR4
GO:0005626	insoluble_fraction	IGF1R
GO:0005626	insoluble_fraction	PVRL1
GO:0005626	insoluble_fraction	ITPR1
GO:0005626	insoluble_fraction	PCDHGB5
GO:0005626	insoluble_fraction	CADM1
GO:0005626	insoluble_fraction	NRADD
GO:0005626	insoluble_fraction	ITGA1
GO:0005626	insoluble_fraction	NCSTN
GO:0005626	insoluble_fraction	PCDHGC3
GO:0005626	insoluble_fraction	P2RX7
GO:0005626	insoluble_fraction	ADCY8
GO:0005626	insoluble_fraction	NT5E
GO:0005626	insoluble_fraction	PCDHGB7
GO:0005626	insoluble_fraction	ENG
GO:0005626	insoluble_fraction	ABCA1
GO:0005626	insoluble_fraction	CPD
GO:0005626	insoluble_fraction	ACP2
GO:0005626	insoluble_fraction	PCDHGA11
GO:0005626	insoluble_fraction	SLC15A1
GO:0005626	insoluble_fraction	CD38
GO:0005626	insoluble_fraction	LPHN2
GO:0005625	soluble_fraction	DPP4
GO:0005625	soluble_fraction	GLA
GO:0044424	intracellular_part	THEM5
GO:0044424	intracellular_part	CELSR2
GO:0044424	intracellular_part	TRPV1
GO:0044424	intracellular_part	ADAM10
GO:0044424	intracellular_part	DPP4
GO:0044424	intracellular_part	NTRK2
GO:0044424	intracellular_part	ATP1B3
GO:0044424	intracellular_part	CSF1
GO:0044424	intracellular_part	PROCR
GO:0044424	intracellular_part	CALCR
GO:0044424	intracellular_part	CACNA2D1
GO:0044424	intracellular_part	0610031J06RIK
GO:0044424	intracellular_part	CAR4
GO:0044424	intracellular_part	FKBP10
GO:0044424	intracellular_part	CADM1
GO:0044424	intracellular_part	NRADD
GO:0044424	intracellular_part	PIGT
GO:0044424	intracellular_part	STIM1
GO:0044424	intracellular_part	GLA
GO:0044424	intracellular_part	P2RX7
GO:0044424	intracellular_part	TNFSF11
GO:0044424	intracellular_part	GM2A
GO:0044424	intracellular_part	NPC1
GO:0044424	intracellular_part	NAGA
GO:0044424	intracellular_part	GBA
GO:0044424	intracellular_part	THY1
GO:0044424	intracellular_part	TPBG
GO:0044424	intracellular_part	TSGA10
GO:0044424	intracellular_part	DPP7
GO:0044424	intracellular_part	SLC39A6
GO:0044424	intracellular_part	SUMF1
GO:0044424	intracellular_part	TDRD6
GO:0044424	intracellular_part	ERAP1
GO:0044424	intracellular_part	CD151
GO:0044424	intracellular_part	ATP1B2
GO:0044424	intracellular_part	TULP1
GO:0044424	intracellular_part	TMED9
GO:0044424	intracellular_part	PROM1
GO:0044424	intracellular_part	CDH13
GO:0044424	intracellular_part	CERCAM
GO:0044424	intracellular_part	ITPR1
GO:0044424	intracellular_part	HMGB1L
GO:0044424	intracellular_part	TMEM132A
GO:0044424	intracellular_part	ITGA1
GO:0044424	intracellular_part	NCSTN
GO:0044424	intracellular_part	SYPL
GO:0044424	intracellular_part	PGAP1
GO:0044424	intracellular_part	NT5E
GO:0044424	intracellular_part	EGFR
GO:0044424	intracellular_part	ATRN
GO:0044424	intracellular_part	ABCA1
GO:0044424	intracellular_part	CPD
GO:0044424	intracellular_part	ACP2
GO:0044424	intracellular_part	P2RX4
GO:0044424	intracellular_part	FSIP2
GO:0044424	intracellular_part	PXDN
GO:0044424	intracellular_part	CD38
GO:0044420	extracellular_matrix_part	LAMA4
GO:0044420	extracellular_matrix_part	FREM2
GO:0005578	proteinaceous_extracellular_matrix	LAMA4
GO:0005578	proteinaceous_extracellular_matrix	FREM2
GO:0005578	proteinaceous_extracellular_matrix	LTBP1
GO:0005578	proteinaceous_extracellular_matrix	PXDN
GO:0034358	plasma_lipoprotein_particle	ABCA1
GO:0044459	plasma_membrane_part	PLXNB1
GO:0044459	plasma_membrane_part	THY1
GO:0044459	plasma_membrane_part	DPP4
GO:0044459	plasma_membrane_part	CDH2
GO:0044459	plasma_membrane_part	CD276
GO:0044459	plasma_membrane_part	ATP1B2
GO:0044459	plasma_membrane_part	ODZ3
GO:0044459	plasma_membrane_part	L1CAM
GO:0044459	plasma_membrane_part	TULP1
GO:0044459	plasma_membrane_part	NTRK2
GO:0044459	plasma_membrane_part	ROR2
GO:0044459	plasma_membrane_part	EPHA1
GO:0044459	plasma_membrane_part	ATP1B3
GO:0044459	plasma_membrane_part	CACNA2D1
GO:0044459	plasma_membrane_part	PROM1
GO:0044459	plasma_membrane_part	ITGA11
GO:0044459	plasma_membrane_part	CDH13
GO:0044459	plasma_membrane_part	CAR4
GO:0044459	plasma_membrane_part	IGF1R
GO:0044459	plasma_membrane_part	PVRL1
GO:0044459	plasma_membrane_part	ATP1B1
GO:0044459	plasma_membrane_part	GGT1
GO:0044459	plasma_membrane_part	CADM1
GO:0044459	plasma_membrane_part	NRADD
GO:0044459	plasma_membrane_part	ITGA1
GO:0044459	plasma_membrane_part	NCSTN
GO:0044459	plasma_membrane_part	ALCAM
GO:0044459	plasma_membrane_part	STIM1
GO:0044459	plasma_membrane_part	SIRPA
GO:0044459	plasma_membrane_part	PCDHGC3
GO:0044459	plasma_membrane_part	XIRP2
GO:0044459	plasma_membrane_part	ROBO4
GO:0044459	plasma_membrane_part	TEK
GO:0044459	plasma_membrane_part	SLC7A3
GO:0044459	plasma_membrane_part	P2RX7
GO:0044459	plasma_membrane_part	BST2
GO:0044459	plasma_membrane_part	EGFR
GO:0044459	plasma_membrane_part	ST14
GO:0044459	plasma_membrane_part	ENG
GO:0044459	plasma_membrane_part	PCDH1
GO:0044459	plasma_membrane_part	FGFRL1
GO:0044459	plasma_membrane_part	ABCA1
GO:0044459	plasma_membrane_part	CPD
GO:0044459	plasma_membrane_part	GM2A
GO:0044459	plasma_membrane_part	NPC1
GO:0044459	plasma_membrane_part	P2RX4
GO:0044459	plasma_membrane_part	RAET1B
GO:0042383	sarcolemma	CACNA2D1
GO:0042383	sarcolemma	CPD
GO:0042383	sarcolemma	CAR4
GO:0043204	perikaryon	ITGA1
GO:0044309	neuron_spine	P2RX4
GO:0044309	neuron_spine	NTRK2
GO:0044306	neuron_projection_terminus	P2RX4
GO:0044306	neuron_projection_terminus	P2RX7
GO:0044306	neuron_projection_terminus	L1CAM
GO:0044306	neuron_projection_terminus	NTRK2
GO:0030426	growth_cone	THY1
GO:0030426	growth_cone	PVRL1
GO:0030426	growth_cone	NTRK2
GO:0030425	dendrite	CADM1
GO:0030425	dendrite	THY1
GO:0030425	dendrite	TRPV1
GO:0030425	dendrite	P2RX4
GO:0030425	dendrite	SYNGAP1
GO:0030425	dendrite	NTRK2
GO:0030424	axon	CADM1
GO:0030424	axon	CALCR
GO:0030424	axon	ALCAM
GO:0030424	axon	P2RX4
GO:0030424	axon	PVRL1
GO:0030424	axon	P2RX7
GO:0030424	axon	L1CAM
GO:0030424	axon	NTRK2
GO:0072372	primary_cilium	PROM1
GO:0072372	primary_cilium	TULP1
GO:0045121	membrane_raft	THY1
GO:0045121	membrane_raft	ITGA1
GO:0045121	membrane_raft	EFNB1
GO:0045121	membrane_raft	TEK
GO:0045121	membrane_raft	P2RX7
GO:0045121	membrane_raft	ATP1B3
GO:0045121	membrane_raft	ABCA1
GO:0045121	membrane_raft	CDH13
GO:0045121	membrane_raft	CPD
GO:0045121	membrane_raft	IGF1R
GO:0045121	membrane_raft	ATP1B1
GO:0045121	membrane_raft	TEX101
GO:0045121	membrane_raft	ITPR1
GO:0042175	nuclear_membrane-endoplasmic_reticulum_network	PIGT
GO:0042175	nuclear_membrane-endoplasmic_reticulum_network	PGAP1
GO:0042175	nuclear_membrane-endoplasmic_reticulum_network	STIM1
GO:0042175	nuclear_membrane-endoplasmic_reticulum_network	ITPR1
GO:0031224	intrinsic_to_membrane	TYRO3
GO:0031224	intrinsic_to_membrane	CELSR2
GO:0031224	intrinsic_to_membrane	TRPV1
GO:0031224	intrinsic_to_membrane	ADAM10
GO:0031224	intrinsic_to_membrane	DPP4
GO:0031224	intrinsic_to_membrane	CAR12
GO:0031224	intrinsic_to_membrane	TM2D3
GO:0031224	intrinsic_to_membrane	CDH2
GO:0031224	intrinsic_to_membrane	ODZ3
GO:0031224	intrinsic_to_membrane	EPHA1
GO:0031224	intrinsic_to_membrane	PROCR
GO:0031224	intrinsic_to_membrane	CACNA2D1
GO:0031224	intrinsic_to_membrane	FREM2
GO:0031224	intrinsic_to_membrane	CAR4
GO:0031224	intrinsic_to_membrane	TMEM106B
GO:0031224	intrinsic_to_membrane	TACSTD2
GO:0031224	intrinsic_to_membrane	LRP4
GO:0031224	intrinsic_to_membrane	CADM1
GO:0031224	intrinsic_to_membrane	PIGT
GO:0031224	intrinsic_to_membrane	ALCAM
GO:0031224	intrinsic_to_membrane	SIRPA
GO:0031224	intrinsic_to_membrane	STIM1
GO:0031224	intrinsic_to_membrane	SLC7A3
GO:0031224	intrinsic_to_membrane	P2RX7
GO:0031224	intrinsic_to_membrane	ADCY8
GO:0031224	intrinsic_to_membrane	H2-M5
GO:0031224	intrinsic_to_membrane	TSPAN6
GO:0031224	intrinsic_to_membrane	ITFG3
GO:0031224	intrinsic_to_membrane	ST14
GO:0031224	intrinsic_to_membrane	PCDHGB7
GO:0031224	intrinsic_to_membrane	PLAUR
GO:0031224	intrinsic_to_membrane	BST1
GO:0031224	intrinsic_to_membrane	NPC1
GO:0031224	intrinsic_to_membrane	GPR56
GO:0031224	intrinsic_to_membrane	MRC2
GO:0031224	intrinsic_to_membrane	THY1
GO:0031224	intrinsic_to_membrane	PLXNB1
GO:0031224	intrinsic_to_membrane	ERAP1
GO:0031224	intrinsic_to_membrane	ATP1B2
GO:0031224	intrinsic_to_membrane	L1CAM
GO:0031224	intrinsic_to_membrane	DCHS1
GO:0031224	intrinsic_to_membrane	CDH13
GO:0031224	intrinsic_to_membrane	ATP1B1
GO:0031224	intrinsic_to_membrane	PVRL1
GO:0031224	intrinsic_to_membrane	SEMA4D
GO:0031224	intrinsic_to_membrane	GGT1
GO:0031224	intrinsic_to_membrane	ITPR1
GO:0031224	intrinsic_to_membrane	PCDHGB5
GO:0031224	intrinsic_to_membrane	CASD1
GO:0031224	intrinsic_to_membrane	SLC5A9
GO:0031224	intrinsic_to_membrane	GPR116
GO:0031224	intrinsic_to_membrane	NCSTN
GO:0031224	intrinsic_to_membrane	SYPL
GO:0031224	intrinsic_to_membrane	PGAP1
GO:0031224	intrinsic_to_membrane	PCDHGC3
GO:0031224	intrinsic_to_membrane	TEK
GO:0031224	intrinsic_to_membrane	NPTN
GO:0031224	intrinsic_to_membrane	VSIG8
GO:0031224	intrinsic_to_membrane	NT5E
GO:0031224	intrinsic_to_membrane	ATRN
GO:0031224	intrinsic_to_membrane	PCDH1
GO:0031224	intrinsic_to_membrane	CPD
GO:0031224	intrinsic_to_membrane	ACP2
GO:0031224	intrinsic_to_membrane	CD38
GO:0031224	intrinsic_to_membrane	LPHN2
GO:0031224	intrinsic_to_membrane	EFNB1
GO:0031224	intrinsic_to_membrane	ROR2
GO:0031224	intrinsic_to_membrane	ATP1B3
GO:0031224	intrinsic_to_membrane	NTRK2
GO:0031224	intrinsic_to_membrane	CSF1
GO:0031224	intrinsic_to_membrane	CALCR
GO:0031224	intrinsic_to_membrane	PCDHGA10
GO:0031224	intrinsic_to_membrane	CMKLR1
GO:0031224	intrinsic_to_membrane	ITGA9
GO:0031224	intrinsic_to_membrane	0610031J06RIK
GO:0031224	intrinsic_to_membrane	CSF2RA
GO:0031224	intrinsic_to_membrane	TNFSF11
GO:0031224	intrinsic_to_membrane	PTPRG
GO:0031224	intrinsic_to_membrane	ENG
GO:0031224	intrinsic_to_membrane	GM2A
GO:0031224	intrinsic_to_membrane	OLFR535
GO:0031224	intrinsic_to_membrane	TEX101
GO:0031224	intrinsic_to_membrane	CDCP1
GO:0031224	intrinsic_to_membrane	SEMA4B
GO:0031224	intrinsic_to_membrane	RAET1B
GO:0031224	intrinsic_to_membrane	TM9SF3
GO:0031224	intrinsic_to_membrane	MEGF8
GO:0031224	intrinsic_to_membrane	TPBG
GO:0031224	intrinsic_to_membrane	SLC39A6
GO:0031224	intrinsic_to_membrane	IGSF3
GO:0031224	intrinsic_to_membrane	CD276
GO:0031224	intrinsic_to_membrane	CD151
GO:0031224	intrinsic_to_membrane	PPAP2C
GO:0031224	intrinsic_to_membrane	PCDHGA6
GO:0031224	intrinsic_to_membrane	TMED9
GO:0031224	intrinsic_to_membrane	PROM1
GO:0031224	intrinsic_to_membrane	ITGA11
GO:0031224	intrinsic_to_membrane	PCDHGB8
GO:0031224	intrinsic_to_membrane	IGF1R
GO:0031224	intrinsic_to_membrane	FAT2
GO:0031224	intrinsic_to_membrane	COLEC12
GO:0031224	intrinsic_to_membrane	H60B
GO:0031224	intrinsic_to_membrane	TMEM132A
GO:0031224	intrinsic_to_membrane	HYAL2
GO:0031224	intrinsic_to_membrane	PROM2
GO:0031224	intrinsic_to_membrane	ITGA1
GO:0031224	intrinsic_to_membrane	ROBO4
GO:0031224	intrinsic_to_membrane	BST2
GO:0031224	intrinsic_to_membrane	VASN
GO:0031224	intrinsic_to_membrane	PTPRJ
GO:0031224	intrinsic_to_membrane	EGFR
GO:0031224	intrinsic_to_membrane	ABCA1
GO:0031224	intrinsic_to_membrane	FGFRL1
GO:0031224	intrinsic_to_membrane	DPP6
GO:0031224	intrinsic_to_membrane	P2RX4
GO:0031224	intrinsic_to_membrane	SLC15A1
GO:0019898	extrinsic_to_membrane	ST14
GO:0019898	extrinsic_to_membrane	CDH2
GO:0019898	extrinsic_to_membrane	PVRL1
GO:0012506	vesicle_membrane	ITPR1
GO:0005624	membrane_fraction	ADAM10
GO:0005624	membrane_fraction	DPP4
GO:0005624	membrane_fraction	SYNGAP1
GO:0005624	membrane_fraction	ERAP1
GO:0005624	membrane_fraction	L1CAM
GO:0005624	membrane_fraction	PCDHGA6
GO:0005624	membrane_fraction	PCDHGA10
GO:0005624	membrane_fraction	PCDHGB8
GO:0005624	membrane_fraction	IGF1R
GO:0005624	membrane_fraction	CAR4
GO:0005624	membrane_fraction	PVRL1
GO:0005624	membrane_fraction	ITPR1
GO:0005624	membrane_fraction	PCDHGB5
GO:0005624	membrane_fraction	CADM1
GO:0005624	membrane_fraction	NRADD
GO:0005624	membrane_fraction	ITGA1
GO:0005624	membrane_fraction	NCSTN
GO:0005624	membrane_fraction	PCDHGC3
GO:0005624	membrane_fraction	P2RX7
GO:0005624	membrane_fraction	ADCY8
GO:0005624	membrane_fraction	NT5E
GO:0005624	membrane_fraction	PCDHGB7
GO:0005624	membrane_fraction	ENG
GO:0005624	membrane_fraction	ABCA1
GO:0005624	membrane_fraction	CPD
GO:0005624	membrane_fraction	ACP2
GO:0005624	membrane_fraction	PCDHGA11
GO:0005624	membrane_fraction	SLC15A1
GO:0005624	membrane_fraction	CD38
GO:0005624	membrane_fraction	LPHN2
GO:0043229	intracellular_organelle	THEM5
GO:0043229	intracellular_organelle	THY1
GO:0043229	intracellular_organelle	TPBG
GO:0043229	intracellular_organelle	TSGA10
GO:0043229	intracellular_organelle	DPP7
GO:0043229	intracellular_organelle	SLC39A6
GO:0043229	intracellular_organelle	ADAM10
GO:0043229	intracellular_organelle	DPP4
GO:0043229	intracellular_organelle	SUMF1
GO:0043229	intracellular_organelle	TDRD6
GO:0043229	intracellular_organelle	ERAP1
GO:0043229	intracellular_organelle	NTRK2
GO:0043229	intracellular_organelle	TMED9
GO:0043229	intracellular_organelle	PROCR
GO:0043229	intracellular_organelle	PROM1
GO:0043229	intracellular_organelle	CALCR
GO:0043229	intracellular_organelle	CACNA2D1
GO:0043229	intracellular_organelle	0610031J06RIK
GO:0043229	intracellular_organelle	CERCAM
GO:0043229	intracellular_organelle	CAR4
GO:0043229	intracellular_organelle	FKBP10
GO:0043229	intracellular_organelle	ITPR1
GO:0043229	intracellular_organelle	HMGB1L
GO:0043229	intracellular_organelle	CADM1
GO:0043229	intracellular_organelle	NRADD
GO:0043229	intracellular_organelle	TMEM132A
GO:0043229	intracellular_organelle	PIGT
GO:0043229	intracellular_organelle	ITGA1
GO:0043229	intracellular_organelle	NCSTN
GO:0043229	intracellular_organelle	SYPL
GO:0043229	intracellular_organelle	STIM1
GO:0043229	intracellular_organelle	PGAP1
GO:0043229	intracellular_organelle	GLA
GO:0043229	intracellular_organelle	P2RX7
GO:0043229	intracellular_organelle	EGFR
GO:0043229	intracellular_organelle	ABCA1
GO:0043229	intracellular_organelle	CPD
GO:0043229	intracellular_organelle	GM2A
GO:0043229	intracellular_organelle	ACP2
GO:0043229	intracellular_organelle	NPC1
GO:0043229	intracellular_organelle	P2RX4
GO:0043229	intracellular_organelle	PXDN
GO:0043229	intracellular_organelle	FSIP2
GO:0043229	intracellular_organelle	NAGA
GO:0043229	intracellular_organelle	CD38
GO:0043229	intracellular_organelle	GBA
GO:0005955	calcineurin_complex	ITPR1
GO:0005737	cytoplasm	THEM5
GO:0005737	cytoplasm	CELSR2
GO:0005737	cytoplasm	TRPV1
GO:0005737	cytoplasm	ADAM10
GO:0005737	cytoplasm	DPP4
GO:0005737	cytoplasm	NTRK2
GO:0005737	cytoplasm	ATP1B3
GO:0005737	cytoplasm	CSF1
GO:0005737	cytoplasm	PROCR
GO:0005737	cytoplasm	CALCR
GO:0005737	cytoplasm	CACNA2D1
GO:0005737	cytoplasm	0610031J06RIK
GO:0005737	cytoplasm	CAR4
GO:0005737	cytoplasm	FKBP10
GO:0005737	cytoplasm	CADM1
GO:0005737	cytoplasm	PIGT
GO:0005737	cytoplasm	GLA
GO:0005737	cytoplasm	STIM1
GO:0005737	cytoplasm	P2RX7
GO:0005737	cytoplasm	TNFSF11
GO:0005737	cytoplasm	GM2A
GO:0005737	cytoplasm	NPC1
GO:0005737	cytoplasm	NAGA
GO:0005737	cytoplasm	GBA
GO:0005737	cytoplasm	THY1
GO:0005737	cytoplasm	TPBG
GO:0005737	cytoplasm	TSGA10
GO:0005737	cytoplasm	DPP7
GO:0005737	cytoplasm	SLC39A6
GO:0005737	cytoplasm	SUMF1
GO:0005737	cytoplasm	TDRD6
GO:0005737	cytoplasm	ERAP1
GO:0005737	cytoplasm	CD151
GO:0005737	cytoplasm	ATP1B2
GO:0005737	cytoplasm	TULP1
GO:0005737	cytoplasm	TMED9
GO:0005737	cytoplasm	CDH13
GO:0005737	cytoplasm	CERCAM
GO:0005737	cytoplasm	ITPR1
GO:0005737	cytoplasm	TMEM132A
GO:0005737	cytoplasm	ITGA1
GO:0005737	cytoplasm	NCSTN
GO:0005737	cytoplasm	SYPL
GO:0005737	cytoplasm	PGAP1
GO:0005737	cytoplasm	NT5E
GO:0005737	cytoplasm	EGFR
GO:0005737	cytoplasm	ATRN
GO:0005737	cytoplasm	ABCA1
GO:0005737	cytoplasm	CPD
GO:0005737	cytoplasm	ACP2
GO:0005737	cytoplasm	P2RX4
GO:0005737	cytoplasm	PXDN
GO:0005737	cytoplasm	FSIP2
GO:0030529	ribonucleoprotein_complex	TDRD6
GO:0005604	basement_membrane	LAMA4
GO:0005604	basement_membrane	FREM2
GO:0034364	high-density_lipoprotein_particle	ABCA1
GO:0044298	cell_body_membrane	NRADD
GO:0031256	leading_edge_membrane	NRADD
GO:0031253	cell_projection_membrane	NRADD
GO:0031253	cell_projection_membrane	CPD
GO:0031253	cell_projection_membrane	DPP4
GO:0030054	cell_junction	CADM1
GO:0030054	cell_junction	PCDH1
GO:0030054	cell_junction	CPD
GO:0030054	cell_junction	P2RX4
GO:0030054	cell_junction	DPP4
GO:0030054	cell_junction	XIRP2
GO:0030054	cell_junction	PVRL1
GO:0030054	cell_junction	CDH2
GO:0030054	cell_junction	PCDHGC3
GO:0030054	cell_junction	P2RX7
GO:0030054	cell_junction	TULP1
GO:0016328	lateral_plasma_membrane	CPD
GO:0016324	apical_plasma_membrane	EGFR
GO:0016324	apical_plasma_membrane	PROM1
GO:0016324	apical_plasma_membrane	DPP4
GO:0016324	apical_plasma_membrane	TEK
GO:0016324	apical_plasma_membrane	ATP1B1
GO:0016324	apical_plasma_membrane	ATP1B2
GO:0016324	apical_plasma_membrane	BST2
GO:0016323	basolateral_plasma_membrane	EGFR
GO:0016323	basolateral_plasma_membrane	CADM1
GO:0016323	basolateral_plasma_membrane	ST14
GO:0016323	basolateral_plasma_membrane	CPD
GO:0016323	basolateral_plasma_membrane	TEK
GO:0016323	basolateral_plasma_membrane	ATP1B1
GO:0009898	internal_side_of_plasma_membrane	GM2A
GO:0009897	external_side_of_plasma_membrane	THY1
GO:0009897	external_side_of_plasma_membrane	ENG
GO:0009897	external_side_of_plasma_membrane	CDH13
GO:0009897	external_side_of_plasma_membrane	ITGA1
GO:0009897	external_side_of_plasma_membrane	ALCAM
GO:0009897	external_side_of_plasma_membrane	ROBO4
GO:0009897	external_side_of_plasma_membrane	CD276
GO:0009897	external_side_of_plasma_membrane	P2RX7
GO:0009897	external_side_of_plasma_membrane	L1CAM
GO:0009897	external_side_of_plasma_membrane	RAET1B
GO:0001772	immunological_synapse	CPD
GO:0030315	T-tubule	CACNA2D1
GO:0030315	T-tubule	CPD
GO:0043197	dendritic_spine	P2RX4
GO:0043197	dendritic_spine	NTRK2
GO:0032584	growth_cone_membrane	PVRL1
GO:0043198	dendritic_shaft	SYNGAP1
GO:0033267	axon_part	P2RX4
GO:0033267	axon_part	P2RX7
GO:0033267	axon_part	L1CAM
GO:0033267	axon_part	NTRK2
GO:0031513	nonmotile_primary_cilium	PROM1
GO:0031513	nonmotile_primary_cilium	TULP1
GO:0005901	caveola	ABCA1
GO:0005901	caveola	CDH13
GO:0005901	caveola	IGF1R
GO:0005901	caveola	ATP1B1
GO:0005901	caveola	ATP1B3
GO:0031226	intrinsic_to_plasma_membrane	PLXNB1
GO:0031226	intrinsic_to_plasma_membrane	THY1
GO:0031226	intrinsic_to_plasma_membrane	ODZ3
GO:0031226	intrinsic_to_plasma_membrane	EPHA1
GO:0031226	intrinsic_to_plasma_membrane	ROR2
GO:0031226	intrinsic_to_plasma_membrane	ATP1B3
GO:0031226	intrinsic_to_plasma_membrane	NTRK2
GO:0031226	intrinsic_to_plasma_membrane	PROM1
GO:0031226	intrinsic_to_plasma_membrane	ITGA11
GO:0031226	intrinsic_to_plasma_membrane	CAR4
GO:0031226	intrinsic_to_plasma_membrane	ATP1B1
GO:0031226	intrinsic_to_plasma_membrane	GGT1
GO:0031226	intrinsic_to_plasma_membrane	ITGA1
GO:0031226	intrinsic_to_plasma_membrane	NCSTN
GO:0031226	intrinsic_to_plasma_membrane	SIRPA
GO:0031226	intrinsic_to_plasma_membrane	STIM1
GO:0031226	intrinsic_to_plasma_membrane	PCDHGC3
GO:0031226	intrinsic_to_plasma_membrane	TEK
GO:0031226	intrinsic_to_plasma_membrane	SLC7A3
GO:0031226	intrinsic_to_plasma_membrane	P2RX7
GO:0031226	intrinsic_to_plasma_membrane	ST14
GO:0031226	intrinsic_to_plasma_membrane	PCDH1
GO:0031226	intrinsic_to_plasma_membrane	FGFRL1
GO:0031226	intrinsic_to_plasma_membrane	ABCA1
GO:0031226	intrinsic_to_plasma_membrane	GM2A
GO:0031226	intrinsic_to_plasma_membrane	NPC1
GO:0031226	intrinsic_to_plasma_membrane	P2RX4
GO:0031226	intrinsic_to_plasma_membrane	RAET1B
GO:0031225	anchored_to_membrane	THY1
GO:0031225	anchored_to_membrane	PLAUR
GO:0031225	anchored_to_membrane	HYAL2
GO:0031225	anchored_to_membrane	CDH13
GO:0031225	anchored_to_membrane	BST1
GO:0031225	anchored_to_membrane	CAR4
GO:0031225	anchored_to_membrane	TEX101
GO:0031225	anchored_to_membrane	NT5E
GO:0031225	anchored_to_membrane	BST2
GO:0031225	anchored_to_membrane	RAET1B
GO:0016021	integral_to_membrane	TYRO3
GO:0016021	integral_to_membrane	CELSR2
GO:0016021	integral_to_membrane	TRPV1
GO:0016021	integral_to_membrane	ADAM10
GO:0016021	integral_to_membrane	DPP4
GO:0016021	integral_to_membrane	TM2D3
GO:0016021	integral_to_membrane	CAR12
GO:0016021	integral_to_membrane	CDH2
GO:0016021	integral_to_membrane	ODZ3
GO:0016021	integral_to_membrane	EPHA1
GO:0016021	integral_to_membrane	PROCR
GO:0016021	integral_to_membrane	CACNA2D1
GO:0016021	integral_to_membrane	FREM2
GO:0016021	integral_to_membrane	TMEM106B
GO:0016021	integral_to_membrane	TACSTD2
GO:0016021	integral_to_membrane	LRP4
GO:0016021	integral_to_membrane	CADM1
GO:0016021	integral_to_membrane	PIGT
GO:0016021	integral_to_membrane	ALCAM
GO:0016021	integral_to_membrane	SIRPA
GO:0016021	integral_to_membrane	STIM1
GO:0016021	integral_to_membrane	SLC7A3
GO:0016021	integral_to_membrane	P2RX7
GO:0016021	integral_to_membrane	ADCY8
GO:0016021	integral_to_membrane	H2-M5
GO:0016021	integral_to_membrane	TSPAN6
GO:0016021	integral_to_membrane	ITFG3
GO:0016021	integral_to_membrane	ST14
GO:0016021	integral_to_membrane	PCDHGB7
GO:0016021	integral_to_membrane	GPR56
GO:0016021	integral_to_membrane	NPC1
GO:0016021	integral_to_membrane	MRC2
GO:0016021	integral_to_membrane	PLXNB1
GO:0016021	integral_to_membrane	ERAP1
GO:0016021	integral_to_membrane	ATP1B2
GO:0016021	integral_to_membrane	L1CAM
GO:0016021	integral_to_membrane	DCHS1
GO:0016021	integral_to_membrane	CDH13
GO:0016021	integral_to_membrane	SEMA4D
GO:0016021	integral_to_membrane	PVRL1
GO:0016021	integral_to_membrane	ATP1B1
GO:0016021	integral_to_membrane	ITPR1
GO:0016021	integral_to_membrane	GGT1
GO:0016021	integral_to_membrane	CASD1
GO:0016021	integral_to_membrane	PCDHGB5
GO:0016021	integral_to_membrane	SLC5A9
GO:0016021	integral_to_membrane	GPR116
GO:0016021	integral_to_membrane	NCSTN
GO:0016021	integral_to_membrane	SYPL
GO:0016021	integral_to_membrane	PGAP1
GO:0016021	integral_to_membrane	PCDHGC3
GO:0016021	integral_to_membrane	TEK
GO:0016021	integral_to_membrane	NPTN
GO:0016021	integral_to_membrane	VSIG8
GO:0016021	integral_to_membrane	ATRN
GO:0016021	integral_to_membrane	PCDH1
GO:0016021	integral_to_membrane	CPD
GO:0016021	integral_to_membrane	ACP2
GO:0016021	integral_to_membrane	CD38
GO:0016021	integral_to_membrane	LPHN2
GO:0016021	integral_to_membrane	EFNB1
GO:0016021	integral_to_membrane	ROR2
GO:0016021	integral_to_membrane	ATP1B3
GO:0016021	integral_to_membrane	NTRK2
GO:0016021	integral_to_membrane	CSF1
GO:0016021	integral_to_membrane	CALCR
GO:0016021	integral_to_membrane	PCDHGA10
GO:0016021	integral_to_membrane	CMKLR1
GO:0016021	integral_to_membrane	ITGA9
GO:0016021	integral_to_membrane	0610031J06RIK
GO:0016021	integral_to_membrane	CSF2RA
GO:0016021	integral_to_membrane	TNFSF11
GO:0016021	integral_to_membrane	PTPRG
GO:0016021	integral_to_membrane	ENG
GO:0016021	integral_to_membrane	GM2A
GO:0016021	integral_to_membrane	OLFR535
GO:0016021	integral_to_membrane	CDCP1
GO:0016021	integral_to_membrane	SEMA4B
GO:0016021	integral_to_membrane	TM9SF3
GO:0016021	integral_to_membrane	MEGF8
GO:0016021	integral_to_membrane	TPBG
GO:0016021	integral_to_membrane	SLC39A6
GO:0016021	integral_to_membrane	IGSF3
GO:0016021	integral_to_membrane	CD276
GO:0016021	integral_to_membrane	CD151
GO:0016021	integral_to_membrane	PPAP2C
GO:0016021	integral_to_membrane	PCDHGA6
GO:0016021	integral_to_membrane	TMED9
GO:0016021	integral_to_membrane	PROM1
GO:0016021	integral_to_membrane	ITGA11
GO:0016021	integral_to_membrane	PCDHGB8
GO:0016021	integral_to_membrane	IGF1R
GO:0016021	integral_to_membrane	FAT2
GO:0016021	integral_to_membrane	COLEC12
GO:0016021	integral_to_membrane	H60B
GO:0016021	integral_to_membrane	TMEM132A
GO:0016021	integral_to_membrane	ITGA1
GO:0016021	integral_to_membrane	PROM2
GO:0016021	integral_to_membrane	ROBO4
GO:0016021	integral_to_membrane	BST2
GO:0016021	integral_to_membrane	VASN
GO:0016021	integral_to_membrane	EGFR
GO:0016021	integral_to_membrane	PTPRJ
GO:0016021	integral_to_membrane	FGFRL1
GO:0016021	integral_to_membrane	ABCA1
GO:0016021	integral_to_membrane	DPP6
GO:0016021	integral_to_membrane	P2RX4
GO:0016021	integral_to_membrane	SLC15A1
GO:0019897	extrinsic_to_plasma_membrane	ST14
GO:0019897	extrinsic_to_plasma_membrane	PVRL1
GO:0019897	extrinsic_to_plasma_membrane	CDH2
GO:0042598	vesicular_fraction	CPD
GO:0042598	vesicular_fraction	IGF1R
GO:0042598	vesicular_fraction	ERAP1
GO:0042598	vesicular_fraction	PVRL1
GO:0042598	vesicular_fraction	ITPR1
GO:0042598	vesicular_fraction	CD38
GO:0019717	synaptosome	CADM1
GO:0019717	synaptosome	CPD
GO:0019717	synaptosome	ACP2
GO:0019717	synaptosome	PVRL1
GO:0019717	synaptosome	P2RX7
GO:0019717	synaptosome	LPHN2
[truncated: 434 more rows]
